# Supplementary material for: Dynamics of the Transcriptome Response to Heat in the Moss, Physcomitrella patens
Source: Int J Mol Sci. 2020 Feb 22;21(4):1512. doi: 10.3390/ijms21041512 (PMC7073223; doi:10.3390/ijms21041512)
Supplement: Supplementary file 1 [file ijms-21-01512-s001.zip › Supplementary Table S1.xlsx]

## Sheet: Total_Up
Supplementary Table S1.
Sheet #1. Total Up-regulated genes in mild heat stress (30°C) and high heat stress (37°C) compared to control condition (24°C). 1h, 6h, 12h and 24h stand for the time after treatment. logFC stands for log fold change. DEG are detected using LIMMA. Blast Hits descritptions are based on A. thaliana annotation.
Sheet #2. Total Down-regulated genes in mild heat stress (30°C) and high heat stress (37°C) compared to control condition (24°C). 1h, 6h, 12h and 24h stand for the time after treatment. logFC stands for log fold change. DEG are detected using LIMMA. Blast Hits descritptions are based on A. thaliana annotation.
DEG identified using LIMMA						Best Blast Hits in Arabidopsis
Regulation up/down	Treatment	id	logFC	adj.P.Val		Sequence Description	Blast Min E-Value	Blast Similarity Mean	Blast Hit Description (HSP)	Blast Hit Accession
up	37°C_1h	Pp3c1_10220	2.46613	7.32e-06		alpha/beta-Hydrolases superfamily protein	1.6e-95	0.5105	gi|15242576|ref|NP_195917.1|alpha/beta-Hydrolases superfamily protein [Arabidopsis thaliana]/gi|13605549|gb|AAK32768.1|AF361600_1AT5g02970/F9G14_280 [Arabidopsis thaliana]/gi|7413572|emb|CAB86051.1|putative protein [Arabidopsis thaliana]/gi|30102478|gb|AAP21157.1|At5g02970/F9G14_280 [Arabidopsis thaliana]/gi|332003158|gb|AED90541.1|alpha/beta-Hydrolases superfamily protein [Arabidopsis thaliana];…	CAB86051/AAP21157/AAK32768/NP_195917/AED90541;OAO96367;OAP04803;AEE74798/AEE74799/BAE98461/AAF23299/NP_001030665/AAS55571/NP_187580;CAB70998;NP_190992/AEE79203/AAY78771;NP_565841/AEC09227/AAD21437;OAP10332;AAO42863/BAE99893;ANM62228/NP_001324403;OAP06367;NP_851055/AAM20280/AED93029/NP_001332031/ANM70419/BAB08345/NP_197638/AED93030/AAK92739;AAM64611;AEE35575/NP_565082/AAG52411/AAP78930/BAE99534;OA…
up	37°C_1h	Pp3c1_11040	1.97517	0.00378391		Leucine-rich repeat transmembrane protein kinase	7.1e-98	0.6127	gi|12321407|gb|AAG50772.1|AC079288_1receptor-like serine/threonine kinase (RFK1), putative [Arabidopsis thaliana];gi|30699436|ref|NP_178080.2|Leucine-rich repeat protein kinase family protein [Arabidopsis thaliana]/gi|26450791|dbj|BAC42504.1|unknown protein [Arabidopsis thaliana]/gi|224589491|gb|ACN59279.1|leucine-rich repeat receptor-like protein kinase, partial [Arabidopsis thaliana]/gi|3321981…	AAG50772;ACN59279/AEE36273/BAC42504/NP_178080;OAP14737;AAF02836;NP_001321967/ANM59622;OAO95562;NP_564709/AEE33348/C0LGH3;OAP14294;ANM58165/NP_001320621;AAF02839;AAF02840;OAP14576;NP_001321579/ANM59200;OAP19434;AEE33349/NP_564710/ACN59259;ANM59621/NP_001321966;AEE33347/NP_001319251;NP_176008/AEE33346;OAP17303;AAG50909
up	37°C_1h	Pp3c1_12730	2.6615	0.000165443		---NA---
up	37°C_1h	Pp3c1_12850	2.72532	1.16e-07		Bax inhibitor-1 family protein	3.7e-75	0.6181	gi|21593125|gb|AAM65074.1|Bax inhibitor-1 like [Arabidopsis thaliana]/gi|1032276908|gb|OAO91236.1|BI1 [Arabidopsis thaliana];gi|15238017|ref|NP_199523.1|BAX inhibitor 1 [Arabidopsis thaliana]/gi|12229684|sp|Q9LD45.1|BI1_ARATHRecName: Full=Bax inhibitor 1 Short=AtBI-1 Short=BI-1/gi|7209774|dbj|BAA89541.2|Bax inhibitor-1 [Arabidopsis thaliana]/gi|8978079|dbj|BAA98107.1|Bax inhibitor-1 like [Arabido…	AAM65074/OAO91236;NP_199523/BAA89541/AAG35727/AED95473/AAM45107/AAM14083/BAA98107/Q9LD45;AEE83915/NP_193492;NP_001332047/ANM70437;OAO99325;AED95474/NP_001318751;ABE66073;NP_199524/BAA98108/ANM70436;CAB78761/CAB10538;OAO95656;NP_567466/AAK91458/AEE83607/AAM19872/OAO98546/Q94A20
up	37°C_1h	Pp3c1_16110	6.8232	8.18e-05		receptor kinase	0	0.5237	gi|1032279649|gb|OAO93977.1|EXS [Arabidopsis thaliana];gi|23304947|emb|CAD42912.1|extra sporogenous cells [Arabidopsis thaliana];gi|15240747|ref|NP_196345.1|Leucine-rich repeat transmembrane protein kinase [Arabidopsis thaliana]/gi|30913045|sp|Q9LYN8.1|EMS1_ARATHRecName: Full=Leucine-rich repeat receptor protein kinase EMS1 AltName: Full=Protein EXCESS MICROSPOROCYTES 1 AltName: Full=Protein EXTR…	OAO93977;CAD42912;Q9LYN8/CAB87284/NP_196345/ACN59364/AED91132/CAD32463;OAO90459;BAB08823;Q9FIZ3/NP_199283/AED95148;OAO97463;C0LGQ5/AEE84279/ACN59340/NP_193747;CAB79014/CAA18239;BAE98815;CCF12109;4MN8_A;ACN59243;CCF12104;CCF12105;CCF12123/CCF12111/CCF12122;CCF12125/CCF12124/CCF12127/CCF12126/CCF12128;CCF12112;AAO41929;CCF12110
up	37°C_1h	Pp3c1_17880	1.69624	0.000845205		Sec23/Sec24 protein transport family protein	0	0.5591	gi|30680129|ref|NP_187366.2|Sec23/Sec24 protein transport family protein [Arabidopsis thaliana]/gi|78099801|sp|Q9SFU0.2|SC24A_ARATHRecName: Full=Protein transport protein Sec24-like At3g07100/gi|22531076|gb|AAM97042.1|putative Sec24-like COPII protein [Arabidopsis thaliana]/gi|23197930|gb|AAN15492.1|putative Sec24-like COPII protein [Arabidopsis thaliana]/gi|332640977|gb|AEE74498.1|Sec23/Sec24 pr…	AAM97042/OAP02970/NP_187366/Q9SFU0/AAN15492/AEE74498;AAF20236;BAM76809;OAO99541;ANM64942/ANM64944/NP_566869/AEE77893/Q9M291/NP_001326943/NP_001326945;CAC16574;NP_194990/AEE86095/Q9M081/AEE86094/NP_001119101;OAP03456;CAB86912;NP_001030808/AEE77894/ANM64943/NP_001326944;CAB79981;CAA18597/T04462;BAD94443;NP_565651/AAQ56782/AAD15598/AAK96686/AEC07999;OAP09275
up	37°C_1h	Pp3c1_18460	3.37032	4.59e-08		---NA---
up	37°C_1h	Pp3c1_20790	2.49887	0.000556348		At5g63850	1.9e-21	0.4497	gi|15222554|ref|NP_176570.1|BTB/POZ domain-containing protein [Arabidopsis thaliana]/gi|75169898|sp|Q9CAJ9.1|Y1385_ARATHRecName: Full=BTB/POZ domain-containing protein At1g63850/gi|12325010|gb|AAG52452.1|AC010852_9hypothetical protein 43750-42004 [Arabidopsis thaliana]/gi|332196035|gb|AEE34156.1|BTB/POZ domain-containing protein [Arabidopsis thaliana]/gi|1032299575|gb|OAP13900.1|hypothetical prot…	OAP13900/NP_176570/Q9CAJ9/AAG52452/AEE34156;NP_566255/NP_001325506/AAM14025/ANM63417/Q8RX01/AEE74275/AEE74276/NP_850518/OAP07068;AAM61488;BAF01397;NP_200813/BAA96934/OAO95004/BAC42168/Q9LVG9/AED97271/AAP04024;OAP03085;NP_190647/AAO22779/ANM64756/AEE78709/NP_001326763/CAB42907/Q9SVM0/AAO50646;AAZ68000/AAZ67998/AAZ67999;AAZ67992;AAZ67993/AAZ67994/AAZ67995/AAZ67996/AAZ67986/AAZ67997/AAZ67987/AAZ6798…
up	37°C_1h	Pp3c1_21100	1.91005	0.00579685		bZIP transcription factor, putative (DUF1664)	6.9e-45	0.541	gi|15227027|ref|NP_178376.1|GRIP/coiled-coil protein, putative (DUF1664) [Arabidopsis thaliana]/gi|42570657|ref|NP_973402.1|GRIP/coiled-coil protein, putative (DUF1664) [Arabidopsis thaliana]/gi|1063699704|ref|NP_001324283.1|GRIP/coiled-coil protein, putative (DUF1664) [Arabidopsis thaliana]/gi|20196955|gb|AAC05349.2|expressed protein [Arabidopsis thaliana]/gi|21618010|gb|AAM67060.1|unknown [Arab…	ANM62104/AAC05349/AEC05617/NP_973402/AAM67060/AAO63341/BAC43658/NP_178376/NP_001324283/AEC05616/OAP10231;ABE65599/AEE27769/AAN72109/AAF40465/NP_563723/AAL24377/AAM65498/OAP17585;ABK28383;AAM61664/OAP15154;AAL09765/AAL07253/AEE30767/NP_564269/AAK25853;AAF79851;AEE27770/NP_001077461;AEE30505/AEE30506/OAP17869/AAL47485/NP_973906/AAM65353/NP_683327;AEE30507/NP_001185082;OAP17937;AEE30508/NP_849705/BA…
up	37°C_1h	Pp3c1_21550	1.77967	0.0028199		RAC-like 3	7.2e-126	0.9402	gi|15236247|ref|NP_195228.1|RAC-like 3 [Arabidopsis thaliana]/gi|334187165|ref|NP_001190916.1|RAC-like 3 [Arabidopsis thaliana]/gi|334187167|ref|NP_001190917.1|RAC-like 3 [Arabidopsis thaliana]/gi|2500192|sp|Q38912.1|RAC3_ARATHRecName: Full=Rac-like GTP-binding protein ARAC3 AltName: Full=GTPase protein ROP6 Flags: Precursor/gi|7211200|gb|AAF40242.1|AF115470_1Arac3 [Arabidopsis thaliana]/gi|13044…	AAC49853/NP_001190917/NP_001190916/Q38912/AAF40242/NP_195228/AAW80876/AAV85673/CAB80219/CAA17767/AAC78241/AEE86449/OAP00270/AEE86448/AEE86447;AAO42256;2NTY_C/2NTY_D;AAB38780;AAD00114;NP_177712/AEE35764/OAP13541/Q38937/AAL32878/AAF40244/AAC49855/AAM10162;AAC78391/OAP19779/AAF79903/AAC49854/AEE29934/AAF40243/Q38919/BAE99391/NP_173437/AAG48801/AAK25864/AAL07157;AAC78242;AAK52996/AAC78390/AAC35850/NP…
up	37°C_1h	Pp3c1_21790	2.2009	0.0038308		---NA---
up	37°C_1h	Pp3c1_22110	4.20039	0.0125104		---NA---
up	37°C_1h	Pp3c1_22690	3.33576	0.000405415		decapping 2	9.6e-110	0.6183	gi|30684475|ref|NP_196861.2|decapping 2 [Arabidopsis thaliana]/gi|75328895|sp|Q8GW31.1|DCP2_ARATHRecName: Full=mRNA-decapping enzyme subunit 2 Short=AtDCP2 Short=Protein DECAPPING 2 AltName: Full=M(7)GpppN-mRNA hydrolase DCP2 AltName: Full=Protein TRIDENT/gi|26453220|dbj|BAC43684.1|unknown protein [Arabidopsis thaliana]/gi|28950945|gb|AAO63396.1|At5g13570 [Arabidopsis thaliana]/gi|332004529|gb|AE…	Q8GW31/NP_196861/BAC43684/AED91912/AAO63396;OAO92968;NP_001190304/AED91913;BAB08683
up	37°C_1h	Pp3c1_22950	2.95962	0.0403827		F-box/RNI-like superfamily protein	1.1e-06	0.4463	gi|18394987|ref|NP_564139.1|F-box/RNI-like superfamily protein [Arabidopsis thaliana]/gi|1063685348|ref|NP_001321134.1|F-box/RNI-like superfamily protein [Arabidopsis thaliana]/gi|75177240|sp|Q9LPL4.1|SKP2A_ARATHRecName: Full=F-box protein SKP2A AltName: Full=FBL5-like protein Short=AtFBL5 AltName: Full=SKP2-like protein 1 Short=AtSKP21/gi|9454572|gb|AAF87895.1|AC015447_5Unknown protein [Arabidop…	NP_001321134/AAL90969/OAP13368/ANM58718/NP_564139/Q9LPL4/AAF87895/AAL24189/AEE30100;AAM63110;Q9M224/NP_001319805/ANM65277/NP_191594/CAB81821/AEE80050;OAP05801;AEC10482/NP_001325003/O22161/AAC31834/ANM62877/NP_566029;OAP08481;ABD59085/AAM64987/NP_565147/AEE35923/AEE35924/OAP18682/O49286/AAC00619/NP_001185415
up	37°C_1h	Pp3c1_23410	2.62407	2.15e-06		DUF1995 domain protein, putative (DUF1995)	2.2e-89	0.6999	gi|1032281347|gb|OAO95675.1|hypothetical protein AXX17_AT5G27470 [Arabidopsis thaliana];gi|18421131|ref|NP_568497.1|DUF1995 domain protein, putative (DUF1995) [Arabidopsis thaliana]/gi|1063734211|ref|NP_001332627.1|DUF1995 domain protein, putative (DUF1995) [Arabidopsis thaliana]/gi|1063734213|ref|NP_001332626.1|DUF1995 domain protein, putative (DUF1995) [Arabidopsis thaliana]/gi|13877993|gb|AAK4…	OAO95675;AAK44074/AED93701/AAL34249/NP_568497/ANM71071/NP_001332627/NP_001332626/ANM71070;ANM71069/NP_001332625
up	37°C_1h	Pp3c1_24090	2.3134	0.00337139		Protein phosphatase 2C family protein	2.1e-109	0.6301	gi|1032294875|gb|OAP09201.1|PP2CG1 [Arabidopsis thaliana];gi|15226152|ref|NP_180926.1|Protein phosphatase 2C family protein [Arabidopsis thaliana]/gi|75220399|sp|P93006.1|P2C27_ARATHRecName: Full=Probable protein phosphatase 2C 27 Short=AtPP2C27 AltName: Full=Probable protein phosphatase 2C G group 1 Short=AtPP2CG1/gi|1707015|gb|AAC69126.1|putative protein phosphatase 2C [Arabidopsis thaliana]/gi…	OAP09201;NP_180926/P93006/AAL49863/AAC69126/AAM14262/AEC08870;AAL15370/OAP11529/NP_001324148/AAK62650/AAO00847/Q9SLA1/NP_180133/AAG41483/AAL32009/AEC07725/AAK00401/ANM61961/AAD31375;AEE78796/Q9SD02/AAU05500/CAB63011/NP_190715/AAU15176;OAP03611/NP_001327475/ANM65515;OAP05325/AEE80328/NP_850737/Q3EAF9;CAB71886/AAM63159/ABN04763/BAH19574/AEE80329/NP_191785;ANM65524/NP_001327483;OAP14840;BAD43773;NP_…
up	37°C_1h	Pp3c1_24420	2.78524	4.33e-06		F-box and associated interaction domains-containing protein	2.9e-06	0.5977	gi|1063708529|ref|NP_001319816.1|Galactose oxidase/kelch repeat superfamily protein [Arabidopsis thaliana]/gi|1063718172|ref|NP_001327207.1|Galactose oxidase/kelch repeat superfamily protein [Arabidopsis thaliana]/gi|1039015692|gb|AEE80228.2|Galactose oxidase/kelch repeat superfamily protein [Arabidopsis thaliana]/gi|1039015693|gb|ANM65221.1|Galactose oxidase/kelch repeat superfamily protein [Ara…	NP_001319816/AEE80228/ANM65221/NP_001327207;Q9M310/CAB71089/AEE80227/OAP03392/AAN15373/NP_191718/AAK62439;ANM65222/NP_001327208;NP_200073/BAA98079/AED96241/Q9LTF6;OAO91916;AAG51533;Q9LNF6/OAP15292;AAF79533;ABE65700;NP_001319170/AEE32243;AAD20095/NP_178312/Q9ZPS1/AEC05537;OAP10873;AAP37713/BAB03005/BAC41970/AEE76825/Q9LIR8/NP_189030;OAP02821;OAO90478;NP_201072/Q9LV12/AED97640/BAA97213;NP_172779/AA…
up	37°C_1h	Pp3c1_24530	2.42839	1.56e-05		PGR5-LIKE A	2.9e-73	0.5645	gi|21554137|gb|AAM63217.1|unknown [Arabidopsis thaliana];gi|30697213|ref|NP_851220.1|PGR5-like A protein [Arabidopsis thaliana]/gi|332009797|gb|AED97180.1|PGR5-like A protein [Arabidopsis thaliana];gi|8885546|dbj|BAA97476.1|unnamed protein product [Arabidopsis thaliana]/gi|1032277099|gb|OAO91427.1|hypothetical protein AXX17_AT5G58810 [Arabidopsis thaliana];gi|1063728778|ref|NP_568906.3|PGR5-like …	AAM63217;NP_851220/AED97180;BAA97476/OAO91427;AED97181/NP_568906;OAO91429;OAO91428;AAL05899/AAK82465;Q8GYC7/AAO63369/NP_192933/AEE83074/BAC42372;OAO99567;NP_001190702/AEE83075;AEE84674/AEE84675/AAN41305/NP_567672/OAO97165/NP_849423/Q8H112;AEE84678/NP_001078432;NP_001078431/AEE84677;NP_001320036/AEE84676;CAB40937/CAB78239;CAA19804/CAB79244
up	37°C_1h	Pp3c1_24660	2.30274	0.00540966		---NA---
up	37°C_1h	Pp3c1_24790	1.65726	0.00119165		thylakoid lumenal protein (Mog1/PsbP/DUF1795-like photosystem II reaction center PsbP family protein)	3.9e-102	0.5249	gi|30699237|ref|NP_565149.2|thylakoid lumenal protein (Mog1/PsbP/DUF1795-like photosystem II reaction center PsbP family protein) [Arabidopsis thaliana]/gi|190358910|sp|O49292.2|PPD4_ARATHRecName: Full=PsbP domain-containing protein 4, chloroplastic AltName: Full=OEC23-like protein 5 Flags: Precursor/gi|332197812|gb|AEE35933.1|thylakoid lumenal protein (Mog1/PsbP/DUF1795-like photosystem II react…	NP_565149/O49292/AEE35933;OAP17768;AAC00624;AAK49577;OAP03914/CAB88068/AEE79548/Q9LXX5/NP_191224/BAH20066;AAM91732/NP_565906/AAC27838/AEC09682/AAK64145/O80634/AAM62853;OAP09569;NP_001031514/AEC09683;P82538/OAP04048/NP_191093/AAM19854/CAB75767/AEE79369/AAL31885/AAM65201;ADM35940/P82658/ADM35939;BAF01999/OAP01532
up	37°C_1h	Pp3c1_25080	4.53005	0.00264553		plant viral-response family protein (DUF716)	1.6e-87	0.5487	gi|15222675|ref|NP_175919.1|proteinase inhibitor I4, serpin (DUF716) [Arabidopsis thaliana]/gi|12323182|gb|AAG51578.1|AC027034_24unknown protein 75526-74624 [Arabidopsis thaliana]/gi|49617741|gb|AAT67566.1|hypothetical protein At1G55230 [Arabidopsis thaliana]/gi|60547647|gb|AAX23787.1|hypothetical protein At1g55230 [Arabidopsis thaliana]/gi|332195087|gb|AEE33208.1|proteinase inhibitor I4, serpin …	AAG51578/AAX23787/NP_175919/AAT67566/AEE33208/OAP16658;NP_175920/AAS76241/AAR92251/BAF00675/AEE33209;OAP19686;OAO90821/NP_197487/AAU05451/AED92759/AAU15138;AAG51575;OAP18134;ABF74714/NP_564546/AEE32432/AAD43171;AAM67111;AAG23445;NP_001321101/ANM58684/ANM58685/NP_001321100/OAP16546;NP_186785/AAF03491/NP_001030617/AAS49094/BAF01367/AEE73656/AEE73655;OAP05524;OAP16544;BAE99821;BAC42824;NP_196893/NP_…
up	37°C_1h	Pp3c1_25220	3.03593	0.0224423		---NA---
up	37°C_1h	Pp3c1_25700	1.84343	0.00361676		Class I glutamine amidotransferase-like superfamily protein	1.3e-33	0.4052	gi|1032274713|gb|OAO89064.1|hypothetical protein AXX17_ATUG04880 [Arabidopsis thaliana];gi|1032292614|gb|OAP06941.1|DJ1D [Arabidopsis thaliana];gi|15232958|ref|NP_186921.1|Class I glutamine amidotransferase-like superfamily protein [Arabidopsis thaliana]/gi|75186486|sp|Q9M8R4.1|DJ1D_ARATHRecName: Full=Protein DJ-1 homolog D Short=AtDJ1D AltName: Full=Lactoylglutathione lyase DJ1D/gi|6728990|gb|AA…	OAO89064;OAP06941;AEE73851/AAF26988/Q9M8R4/AAN41347/NP_186921;AAK26033;4OFW_A/4OFW_B/4OFW_E/4OFW_F/4OFW_C/4OFW_D
up	37°C_1h	Pp3c1_28390	2.60439	0.000448014		Thioredoxin H	6.8e-40	0.7323	gi|15230385|ref|NP_190672.1|thioredoxin H-type 1 [Arabidopsis thaliana]/gi|267122|sp|P29448.1|TRXH1_ARATHRecName: Full=Thioredoxin H1 Short=AtTrxh1 AltName: Full=Thioredoxin 1 Short=AtTRX1/gi|16552|emb|CAA78462.1|Thioredoxin H [Arabidopsis thaliana]/gi|1388080|gb|AAC49354.1|thioredoxin h [Arabidopsis thaliana]/gi|6562255|emb|CAB62625.1|thioredoxin h [Arabidopsis thaliana]/gi|21617958|gb|AAM67008.…	AEE78739/AAM67008/AAC49354/OAP04656/NP_190672/CAA78462/CAB62625/P29448;1XFL_A;AAM67018;AAC49355;Q39239/AAO42956/NP_173403/BAC43145/AEE29892/AAG12565;CAA84610;Q9C9Y6/AEE74667/AEE74668/OAP02398/ANM63932/AAG51342/NP_001078124/BAE98817/NP_187483/NP_001325992/AAS49091;AAC49356;NP_175128/BAD93909/CAA84613/AEE32083/Q39241/AAK25937/AAM64717/AAK64086/OAP16907/BAC42666;Q42403/AAL38274/AED94897/BAB09200/AAL…
up	37°C_1h	Pp3c1_29440	2.276	8.35e-05		Ubiquitin-like superfamily protein	1.7e-67	0.5692	gi|1063728786|ref|NP_001318644.1|Ubiquitin-like superfamily protein [Arabidopsis thaliana]/gi|1032281135|gb|OAO95463.1|hypothetical protein AXX17_AT5G25140 [Arabidopsis thaliana]/gi|1039019676|gb|AED93420.2|Ubiquitin-like superfamily protein [Arabidopsis thaliana];gi|10177007|dbj|BAB10195.1|unnamed protein product [Arabidopsis thaliana];gi|30694012|ref|NP_199037.2|Ubiquitin-like superfamily prote…	OAO95463/NP_001318644/AED93420;BAB10195;AAP21172/ANM68555/NP_001330299/AED94781/NP_199037/AAM98085;OAO90152;NP_001331023/ANM69334;CAC03456/NP_001318535/AED91632/AAY78823;OAO92614;OAP09728;AAN13037/NP_179311/AEC06597/AAD25138/Q9SII8;AAK59681;AED91633/NP_001190287;AEC06596/BAF00527/AAM44934/AAM10012/AAD25137/AAK25869/Q9SII9/AAK68768/NP_565407;OAP10958;AAL15186/OAP03336/AEC09212/AAK59652/Q42202/OAP1…
up	37°C_1h	Pp3c1_31280	1.85726	9.86e-05		SC35-like splicing factor 33	1.8e-59	0.6198	gi|15237641|ref|NP_201225.1|serine/arginine-rich splicing factor-like protein, putative [Arabidopsis thaliana]/gi|30697964|ref|NP_851261.1|serine/arginine-rich splicing factor-like protein, putative [Arabidopsis thaliana]/gi|75334068|sp|Q9FMG4.1|SC35_ARATHRecName: Full=Serine/arginine-rich splicing factor SC35 Short=At-SC35 Short=AtSC35 AltName: Full=SC35-like splicing factor/gi|9759396|dbj|BAB09…	Q9FMG4/OAO89770/AAM67450/AED97853/BAB09851/AED97854/NP_201225/AAM83231/AAL36246/AAN28790/NP_851261;CAC03600;NP_001331795/ANM70164;Q1PDV2/NP_197382/OAO90071/ABE66166/AED92615;ABK28702;BAC43345;OAO90070;CAC03601;OAP05103;CAC03604;Q9LHP2/NP_187966/AAK44083/AEE75375/AAL34200/BAB02599;NP_001319238/ANM58649/NP_001031195/AEE33223;OAP13827;AAK93651;AAW28547/Q9SEU4/CAC03603/AAF17288/AEE33222/NP_564685;AAG…
up	37°C_1h	Pp3c1_32320	1.95996	0.00262268		Prefoldin chaperone subunit family protein	5.8e-55	0.5802	gi|15237277|ref|NP_197720.1|prefoldin 5 [Arabidopsis thaliana]/gi|12230432|sp|P57742.1|PFD5_ARATHRecName: Full=Probable prefoldin subunit 5/gi|10177818|dbj|BAB11184.1|c-myc binding protein MM-1-like protein [Arabidopsis thaliana]/gi|17381002|gb|AAL36313.1|putative c-myc binding protein MM-1 [Arabidopsis thaliana]/gi|20465871|gb|AAM20040.1|putative c-myc binding protein MM-1 [Arabidopsis thaliana]…	NP_197720/BAB11184/AED93148/OAO93860/P57742/AAM20040/AAL36313;NP_564253/AEE30715/AAL36378/AAM20259/OAP14090;AEE30716/NP_001185101
up	37°C_1h	Pp3c1_32480	2.47626	0.00560817		heat shock factor 3	8.5e-108	0.6007	gi|30686034|ref|NP_197184.2|heat shock factor 3 [Arabidopsis thaliana]/gi|30686038|ref|NP_850832.1|heat shock factor 3 [Arabidopsis thaliana]/gi|12643648|sp|O81821.2|HFA1B_ARATHRecName: Full=Heat stress transcription factor A-1b Short=AtHsfA1b AltName: Full=AtHsf-18 AltName: Full=Heat shock factor protein 3 Short=HSF 3 AltName: Full=Heat shock transcription factor 3 Short=HSTF 3/gi|332004960|gb|A…	NP_197184/NP_850832/O81821/AED92344/OAO91345/AED92343;CAA74397;AAF81328/ANM58738/NP_001321152/AAG60176;OAP17374;NP_174511/Q9LQM7/AEE31464;OAP04150/Q9SCW5/AEE73888/ABH04472/NP_186949/AAF26960;CAC01846;CAB63800;CAA53761;OAO98429;BAF01210;AEE83945/NP_193510/CAB10555/P41151/CAB78778;OAP04149;NP_188922/AAL85105/AEE76681/OAP02912/BAB01258/AAK76648/Q9LUH8;NP_180184/NP_001324815/O80982/BAC43337/AAC31222/…
up	37°C_1h	Pp3c1_3260	2.96746	0.0202756		Transducin/WD40 repeat-like superfamily protein	3.7e-72	0.5098	gi|15242945|ref|NP_200038.1|Transducin/WD40 repeat-like superfamily protein [Arabidopsis thaliana]/gi|75335470|sp|Q9LTJ6.1|RUP1_ARATHRecName: Full=WD repeat-containing protein RUP1 AltName: Full=Protein EARLY FLOWERING BY OVEREXPRESSION 1 AltName: Full=Protein REPRESSOR OF UV-B PHOTOMORPHOGENESIS 1/gi|8885538|dbj|BAA97468.1|unnamed protein product [Arabidopsis thaliana]/gi|27808604|gb|AAO24582.1|…	BAF00070/Q9LTJ6/BAA97468/NP_200038/AED96192/AAO24582;OAO92149;AAM64761;OAO92900;Q9FFA7/AED93205/BAB10046/NP_568435;5IGO_B/5IGO_A/5KWN_A/5IGO_D/5IGO_C;ANM63204/NP_001325309;OAP10505;AAB91983/NP_180854/P43254/ABF57293/OAP10504/AEC08766;AAA32772;NP_001321532/ANM59145;NP_001321533/ANM59146/NP_849802/Q94BM7/AEE32889/AEE32888/AAM91817/OAP15719/NP_175717/AAK64180;NP_001327621/ANM65671/NP_001327622/ANM65…
up	37°C_1h	Pp3c1_33360	3.47184	2.36e-08		Haloacid dehalogenase-like hydrolase (HAD) superfamily protein	4.3e-127	0.6095	gi|42572363|ref|NP_974277.1|Haloacid dehalogenase-like hydrolase (HAD) superfamily protein [Arabidopsis thaliana]/gi|332641463|gb|AEE74984.1|Haloacid dehalogenase-like hydrolase (HAD) superfamily protein [Arabidopsis thaliana];gi|18399067|ref|NP_566385.1|Haloacid dehalogenase-like hydrolase (HAD) superfamily protein [Arabidopsis thaliana]/gi|332641462|gb|AEE74983.1|Haloacid dehalogenase-like hydr…	NP_974277/AEE74984;OAP04675/NP_566385/AEE74983;AAM64820;AAM91492/AAK63981;NP_001078134/AEE74985;AIU50194;AAF01524;OAO98633;AEE83025/AAM19984/NP_192894/AAL25585/AAN41332/NP_849359/CAB78200/AEE83026/Q9LDD5/CAB82162;ANM58700/NP_001321116;OAP16112;AAG51506;AAL38840/NP_564718/Q8VZ10/AEE33400;BAF00734;AAM65709/OAP16111
up	37°C_1h	Pp3c1_33410	3.15254	0.000139693		alpha/beta-Hydrolases superfamily protein	0	0.6767	gi|1032300931|gb|OAP15256.1|hypothetical protein AXX17_AT1G24540 [Arabidopsis thaliana];gi|15220707|ref|NP_173747.1|alpha/beta-Hydrolases superfamily protein [Arabidopsis thaliana]/gi|9295706|gb|AAF87012.1|AC005292_21F26F24.20 [Arabidopsis thaliana]/gi|332192252|gb|AEE30373.1|alpha/beta-Hydrolases superfamily protein [Arabidopsis thaliana];gi|15220205|ref|NP_172544.1|alpha/beta-Hydrolases superfa…	OAP15256;NP_173747/AAF87012/AEE30373;AEE28636/NP_001184955/NP_001184956/AAP31958/NP_172544/AAM53307/AEE28639/AAD31339/AEE28638/OAP18583/AAK27239;AEE28637/NP_973806;ANM60741/NP_001323005;AAF17667;AAO63315/BAC42608
up	37°C_1h	Pp3c1_33440	1.73615	0.0065383		APO RNA-binding protein (DUF794)	4.9e-112	0.613	gi|30696972|ref|NP_200601.3|APO RNA-binding protein (DUF794) [Arabidopsis thaliana]/gi|332009590|gb|AED96973.1|APO RNA-binding protein (DUF794) [Arabidopsis thaliana]/gi|1032280474|gb|OAO94802.1|emb1629 [Arabidopsis thaliana];gi|30696970|ref|NP_851208.1|APO RNA-binding protein (DUF794) [Arabidopsis thaliana]/gi|68565068|sp|Q8W4A5.1|APO2_ARATHRecName: Full=APO protein 2, chloroplastic AltName: Ful…	AED96973/OAO94802/NP_200601;AAL32779/NP_851208/AAM47991/Q8W4A5/AED96972;BAB08863;ABI54344/BAE99113/OAP13588/AEE34292/AAS45665/AAD38255/NP_176661/Q9XIR4;AEE34293/NP_001031234;OAO93532/Q9FH50/NP_568945/AED97538/AED97539/BAB08879/NP_001119475;AAN72097/AAK48980;AAK53005;NP_188811/AEE76547/Q9LSZ0/ABF85786/BAC42155;OAP06138;BAB02836
up	37°C_1h	Pp3c1_33890	4.64243	0.00085806		SLAC1 homologue 2	3.8e-170	0.6763	gi|18391400|ref|NP_563909.1|C4-dicarboxylate transporter/malic acid transport protein [Arabidopsis thaliana]/gi|75173805|sp|Q9LD83.1|SLAC1_ARATHRecName: Full=Guard cell S-type anion channel SLAC1 AltName: Full=Protein CARBON DIOXIDE INSENSITIVE 3 AltName: Full=Protein OZONE-SENSITIVE 1 AltName: Full=Protein RADICAL-INDUCED CELL DEATH 3 AltName: Full=Protein SLOW ANION CHANNEL-ASSOCIATED 1/gi|8778…	OAP18701/AEE28888/NP_563909/Q9LD83/AAF88102/AAF79652/AAL11551/AAO11556;BAB08726/AAU05487/AED93247/AAU45219/OAO96380/Q9FLV9/NP_197791;NP_001320078/AAK32924/OAO98701/ANM66084/AAN72249/Q9ASQ7/NP_567792/AEE85415;CAB79599/CAB36766;NP_001332637/ANM71081;NP_001328006/ANM66083/NP_001328004/ANM66086;NP_001328005/ANM66082/ANM66085/NP_001328003;OAP15902;NP_001077757/AEE33943/A8MRV9;AAO42083;AAX12860/OAP1376…
up	37°C_1h	Pp3c1_34310	2.22407	0.000815667		---NA---
up	37°C_1h	Pp3c1_3490	4.38602	3.43e-07		---NA---
up	37°C_1h	Pp3c1_35130	1.49923	0.00361543		---NA---
up	37°C_1h	Pp3c1_3700	2.18309	3.84e-05		LEUNIG-like protein	0	0.5704	gi|145323105|ref|NP_001031466.2|LEUNIG-like protein [Arabidopsis thaliana]/gi|330253631|gb|AEC08725.1|LEUNIG-like protein [Arabidopsis thaliana];gi|11141605|gb|AAG32022.1|AF277458_1LEUNIG [Arabidopsis thaliana]/gi|1032283323|gb|OAO97650.1|RON2 [Arabidopsis thaliana];gi|18418034|ref|NP_567896.1|transcriptional corepressor LEUNIG [Arabidopsis thaliana]/gi|30580400|sp|Q9FUY2.2|LEUNG_ARATHRecName: Fu…	NP_001031466/AEC08725;AAG32022/OAO97650;Q9FUY2/NP_567896/AEE86076;AEC08721/AEC08720/OAP08579/AAK32893/NP_850192/NP_850193/O48847/NP_850194/NP_565749/NP_850195/AAC04493/AEC08723/AEC08722/AAN72230/AEC08724;NP_001189659/AEC08726;AEE86077/NP_001190891;CAB43692/CAB79972;OAP08577;BAE98454;OAP08578;OAP08580;CAB77758/AAM65666/AAM78068/AEE82221/AAD15347/Q9SY00/AAL27497/NP_192182;O22212/NP_181681/ANM62834/…
up	37°C_1h	Pp3c1_37230	4.67954	1.8e-05		---NA---
up	37°C_1h	Pp3c1_37250	3.0168	2.62e-06		putative beta-ketoacyl-CoA synthase	0	0.8117	gi|15223556|ref|NP_173376.1|3-ketoacyl-CoA synthase 4 [Arabidopsis thaliana]/gi|75311386|sp|Q9LN49.1|KCS4_ARATHRecName: Full=3-ketoacyl-CoA synthase 4 Short=KCS-4 AltName: Full=Very long-chain fatty acid condensing enzyme 4 Short=VLCFA condensing enzyme 4/gi|8778420|gb|AAF79428.1|AC025808_10F18O14.21 [Arabidopsis thaliana]/gi|190610070|gb|ACE79746.1|At1g19440 [Arabidopsis thaliana]/gi|332191731|g…	Q9LN49/AEE29852/ACE79746/AAF79428/NP_173376;OAP16191;OAP11592;NP_179223/AAD22309/AEC06480/Q9SIX1;NP_180232/AAO64112/AAO41904/AEC07869/O48780/OAP07492/AAB95298;NP_195177/O65677/CAA18830/CAB80168/AEE86387/OAO99065;AAL50069/AAM16230;Q9XF43/AAD37122/NP_177020/AAG52390/AEE34804/OAP16280;AAM65060;AAU95453;NP_171918/AAC16740/AEE27671/OAP16896/Q5XEP9;AAL67132;NP_173916/AEE30626/AAG50800/Q9C6L5;AAM67234;O…
up	37°C_1h	Pp3c1_37450	2.01293	0.000329352		CBL-interacting protein kinase 3	0	0.7516	gi|30678280|ref|NP_850488.1|SNF1 kinase homolog 10 [Arabidopsis thaliana]/gi|38503401|sp|Q38997.2|KIN10_ARATHRecName: Full=SNF1-related protein kinase catalytic subunit alpha KIN10 Short=AKIN10 AltName: Full=AKIN alpha-2 Short=AKINalpha2/gi|20260542|gb|AAM13169.1|putative SNF1-related protein kinase [Arabidopsis thaliana]/gi|34098893|gb|AAQ56829.1|At3g01090 [Arabidopsis thaliana]/gi|332640087|gb|…	Q38997/AAQ56829/AAM13169/NP_850488/AEE73608;NP_001118546/AEE73609/AEE73607/AAF26165/AAA32736/OAP05040/NP_566130/ABH11527/CAA64384;BAH19438;AAL49934/BAB01993/NP_566843/OAP01643/AEE77543/AEE77542/NP_974374/AAN31081/ABH11526/P92958/CAA67671;BAH19920;CAA64382;NP_198760/BAB11017/AED94433;AEE77544/NP_974375;AAD00542;OAO90842;AAC77856/NP_850092/AEC07916/AAK56278/AAL15388;AAM15068/AAF86507;NP_001078442/A…
up	37°C_1h	Pp3c1_3750	5.43071	0.0059118		LEUNIG-like protein	0	0.6288	gi|18418034|ref|NP_567896.1|transcriptional corepressor LEUNIG [Arabidopsis thaliana]/gi|30580400|sp|Q9FUY2.2|LEUNG_ARATHRecName: Full=Transcriptional corepressor LEUNIG AltName: Full=Protein ROTUNDA2/gi|332660676|gb|AEE86076.1|transcriptional corepressor LEUNIG [Arabidopsis thaliana];gi|334187092|ref|NP_001190891.1|transcriptional corepressor LEUNIG [Arabidopsis thaliana]/gi|332660677|gb|AEE8607…	Q9FUY2/NP_567896/AEE86076;AEE86077/NP_001190891;AAG32022/OAO97650;CAB43692/CAB79972;NP_001031466/AEC08725;AEC08721/AEC08720/OAP08579/AAK32893/NP_850192/NP_850193/O48847/NP_850194/NP_565749/NP_850195/AAC04493/AEC08723/AEC08722/AAN72230/AEC08724;NP_001189659/AEC08726;OAP08577;BAE98454;OAP08578;OAP08580;O22212/NP_181681/ANM62834/AAW80862/AEC09991/AAB84332/NP_001324961/AAM14969/OAP07144;BAF01385/AAP4…
up	37°C_1h	Pp3c1_3780	2.46153	0.00108776		---NA---
up	37°C_1h	Pp3c1_39840	1.97107	0.0481275		SCAR family protein	3.3e-56	0.6644	gi|1032295273|gb|OAP09599.1|WAVE4 [Arabidopsis thaliana];gi|30687512|ref|NP_181378.2|SCAR homolog 2 [Arabidopsis thaliana]/gi|75111022|sp|Q5XPJ9.1|SCAR2_ARATHRecName: Full=Protein SCAR2 Short=AtSCAR2 AltName: Full=Protein DISTORTED 3 AltName: Full=Protein IRREGULAR TRICHOME BRANCH 1 AltName: Full=Protein WAVE4/gi|53801278|gb|AAU93849.1|SCAR2 [Arabidopsis thaliana]/gi|57240100|gb|AAW49260.1|DISTOR…	OAP09599;NP_181378/AAU93849/AAW49260/Q5XPJ9/AEC09537;AAC28760;NP_001330631/ANM68915/OAO90888;NP_195793/AED90383/NP_001318456/Q5XPJ6/ANM68918/AAU93852;ANM68923/NP_001330638;ABK28422;OAP07345;AEC08925/NP_001031474/Q6AWX6/DAA05586;AAU93851;AEE31053/NP_001117375;AEE31052/Q9LP46/AAU93850/NP_174212/AAF88121/OAP16603;NP_001117376/AEE31054;CAB82289;CAA16740/CAB78862;OAP00223;NP_001328467/ANM66581;ANM6658…
up	37°C_1h	Pp3c1_40360	2.89215	0.000110542		---NA---
up	37°C_1h	Pp3c1_40790	2.75275	0.000292102		accelerated cell death 1	0	0.6924	gi|15230543|ref|NP_190074.1|Pheophorbide a oxygenase family protein with Rieske 2Fe-2S domain-containing protein [Arabidopsis thaliana]/gi|41688605|sp|Q9FYC2.1|PAO_ARATHRecName: Full=Pheophorbide a oxygenase, chloroplastic Short=AtPaO Short=Pheide a oxygenase AltName: Full=Accelerated cell death 1 AltName: Full=Lethal leaf-spot 1 homolog Short=Lls1 Flags: Precursor/gi|9798391|emb|CAC03538.1|letha…	AAM13091/NP_190074/Q9FYC2/CAC03538/AEE77964;OAP06119;AAR05797;AAC49679;NP_567725/AAR05798/AAL07017/AEE85088/AAL11569;OAO98984;NP_849444/AEE85089/AAL32809/Q8W496/AAO00946;CAB43696/CAB81375;Q9SK50/AEC07632/AAD23030/NP_180055;OAP11518;ABZ02643;ABZ02687;ABZ02636/ABZ02665;ABZ02664;ABZ02662/ABZ02684/ABZ02661/ABZ02682/ABZ02670/ABZ02680/ABZ02614/ABZ02658/ABZ02634/ABZ02645/ABZ02677/ABZ02675/ABZ02707/ABZ02…
up	37°C_1h	Pp3c1_5970	2.90341	9.26e-05		---NA---
up	37°C_1h	Pp3c1_6530	3.91616	0.0137269		Calcium-binding tetratricopeptide family protein	4e-30	0.7376	gi|1032302916|gb|OAP17241.1|hypothetical protein AXX17_AT1G04540 [Arabidopsis thaliana];gi|15220436|ref|NP_172007.1|Calcium-binding tetratricopeptide family protein [Arabidopsis thaliana]/gi|75318061|sp|O23052.1|Y1515_ARATHRecName: Full=Uncharacterized TPR repeat-containing protein At1g05150/gi|2388582|gb|AAB71463.1|Contains similarity to Rattus O-GlcNAc transferase (gb|U76557) [Arabidopsis thali…	OAP17241;ARJ31402/O23052/AAB71463/NP_172007/AEE27795;BAF01292;NP_180804/AAO42246/AEC08687/AAO64104/ARJ31423/AAM15073/Q8S8L9;OAP08311;AAF81321/OAP17083/AAY78631/AEE31456/AAG60177/NP_174504/Q9LQN4
up	37°C_1h	Pp3c1_6920	4.84596	4.59e-08		---NA---
up	37°C_1h	Pp3c1_6930	2.64502	0.000686592		membrane steroid binding protein 1	2.5e-71	0.6564	gi|15229044|ref|NP_190458.1|membrane-associated progesterone binding protein 3 [Arabidopsis thaliana]/gi|59800223|sp|Q9M2Z4.1|MSBP2_ARATHRecName: Full=Membrane steroid-binding protein 2 Short=AtMP2 AltName: Full=Membrane-associated progesterone-binding protein 3 Short=AtMAPR3/gi|16930427|gb|AAL31899.1|AF419567_1AT3g48890/T21J18_160 [Arabidopsis thaliana]/gi|7576227|emb|CAB87917.1|putative progest…	Q9M2Z4/AAL31899/AEE78470/NP_190458/CAB87917/AAL84988;OAP06864;AAD34615;AAD34616/OAO91144/AAM63860;NP_200037/Q9XFM6/AED96190/BAA97467/AAN41322;AED96191/NP_001190521;1T0G_A;AAD23019/NP_001318286/AEC07640/Q9SK39/AAO00806/AAM60885/OAP10257/AAP37797;1J03_A;AAN60239;AAM60935;ABD19650/AEE83531/NP_567451/OAO98054/BAF01315/Q2HIW2;ANM67711/NP_001329526;CAB78537/CAB46053
up	37°C_1h	Pp3c1_7030	7.58383	6.13e-11		HSP20-like chaperones superfamily protein	5.5e-42	0.622	gi|1173195573|pdb|5MB8|AChain A, Hsp21 Dodecamer, Structural Model Based On Cryo-em And Homology Modelling/gi|1173195575|pdb|5MB8|CChain C, Hsp21 Dodecamer, Structural Model Based On Cryo-em And Homology Modelling/gi|1173195577|pdb|5MB8|DChain D, Hsp21 Dodecamer, Structural Model Based On Cryo-em And Homology Modelling/gi|1173195579|pdb|5MB8|GChain G, Hsp21 Dodecamer, Structural Model Based On Cr…	5NMS_A/5NMS_C/5MB8_I/5NMS_D/5MB8_J/5NMS_G/5NMS_I/5MB8_G/5NMS_J/5MB8_A/5MB8_C/5MB8_D;ABK28654;ABE66096/AEE85379/CAB81417/NP_194497/P31170/OAO98059/CAB38279/AAB19709/CAA38036/AAA32818;BAC43654;CAA72613;CAA67022;OAO92162;5NMS_B/5NMS_E/5MB8_K/5NMS_F/5MB8_L/5MB8_E/5NMS_H/5MB8_F/5MB8_H/5NMS_K/5NMS_L/5MB8_B;AAR92344/AAR24206/AAD55608/Q9SSQ8/NP_175665/AEE32822;NP_001117476/AEE32823;OAP15105;OAP15106;CAA2…
up	37°C_1h	Pp3c1_7430	1.69532	0.00123125		Exocyst complex component SEC5	0	0.5596	gi|1063685273|ref|NP_001322652.1|Exocyst complex component SEC5 [Arabidopsis thaliana]/gi|1039010400|gb|ANM60357.1|Exocyst complex component SEC5 [Arabidopsis thaliana];gi|1032304257|gb|OAP18582.1|SEC5B [Arabidopsis thaliana];gi|15220957|ref|NP_173541.1|Exocyst complex component SEC5 [Arabidopsis thaliana]/gi|565830538|sp|F4HWE6.1|SEC5B_ARATHRecName: Full=Exocyst complex component SEC5B Short=AtS…	ANM60357/NP_001322652;OAP18582;F4HWE6/AEE30072/NP_173541;BAC43143/AEE35895/NP_177811/AAL87121/Q8S3U9/AAO64913;OAP18910;AAG51148;OAP18911;AAF80645;BAF02171;AAF04445;AAF81364;OAP18912;CAB80696/AAC78695;OAP00888;NP_192112/Q0WQ75/BAF00724/AEE82113
up	37°C_1h	Pp3c1_7870	5.24326	1.76e-11		protein arginine methyltransferase 6	0	0.6884	gi|30680069|ref|NP_850528.1|protein arginine methyltransferase 4B [Arabidopsis thaliana]/gi|156630872|sp|Q84W92.3|ANM13_ARATHRecName: Full=Probable histone-arginine methyltransferase 1.3 Short=AtPRMT13 AltName: Full=Coactivator-associated methyltransferase 1A AltName: Full=Protein arginine N-methyltransferase 4B Short=AtPRMT4B/gi|332640957|gb|AEE74478.1|protein arginine methyltransferase 4B [Arab…	NP_850528/Q84W92/AEE74478;NP_187349/AAU05537/AEE74477/OAP04897;BAF00156;AAO42127;NP_974913/AED95760;ABO09883/ABO09886/NP_199713/AED95761/A3KPF2;OAO92362;AAO22781;BAB10326;AAF26997;AIU50510;AEE76320/ABI93917/NP_188637/Q08A71;OAP01894;NP_001326463/OAP01893/ANM64434;3R0Q_G/3R0Q_A/3R0Q_C/3R0Q_E;NP_563720/Q9MAT5/OAP18959/AAM91044/AEE27754/AAF40450;AAL32019;OAP01895;AAN12952/Q9SU94/CAB45311/AAM65371/OA…
up	37°C_1h	Pp3c1_7950	2.01174	0.00414527		---NA---
up	37°C_1h	Pp3c1_9830	2.93177	0.000788152		triosephosphate isomerase	4.3e-136	0.792	gi|751361301|pdb|4OHQ|AChain A, Crystal Structure Of Chloroplast Triose Phosphate Isomerase From Arabidopsis Thaliana/gi|751361302|pdb|4OHQ|BChain B, Crystal Structure Of Chloroplast Triose Phosphate Isomerase From Arabidopsis Thaliana;gi|15226479|ref|NP_179713.1|triosephosphate isomerase [Arabidopsis thaliana]/gi|1063704338|ref|NP_001323967.1|triosephosphate isomerase [Arabidopsis thaliana]/gi|1…	4OHQ_B/4OHQ_A;AAM65444/AAK96462/NP_179713/Q9SKP6/AEC07131/AAF70259/OAP07900/ANM61768/AAD29799/NP_001323967/AAK55701;NP_001077931/AEC07132;P48491/OAP06345/NP_191104/AEE79384/AAL69518/AAK53010/CAB75902;4OBT_B/4OBT_A;AAA03449/2009415A
up	37°C_1h	Pp3c10_12120	8.2607	6.16e-09		hikeshi-like protein	4.4e-73	0.7688	gi|15218916|ref|NP_176782.1|hikeshi-like protein [Arabidopsis thaliana]/gi|12322612|gb|AAG51306.1|AC026480_13hypothetical protein [Arabidopsis thaliana]/gi|33589792|gb|AAQ22662.1|At1g66080 [Arabidopsis thaliana]/gi|110738834|dbj|BAF01340.1|hypothetical protein [Arabidopsis thaliana]/gi|332196339|gb|AEE34460.1|hikeshi-like protein [Arabidopsis thaliana]/gi|1032298980|gb|OAP13305.1|hypothetical pro…	OAP13305/NP_176782/AAQ22662/AEE34460/AAG51306/BAF01340
up	37°C_1h	Pp3c10_12670	2.33144	3.05e-05		phosphatidylinositol 4-kinase gamma-like protein	0	0.5919	gi|18395629|ref|NP_565307.1|phosphoinositide 4-kinase gamma 7 [Arabidopsis thaliana]/gi|75206037|sp|Q9SI52.2|P4KG7_ARATHRecName: Full=Phosphatidylinositol 4-kinase gamma 7 Short=AtPI4Kgamma7 Short=PI-4Kgamma7 Short=PI4K gamma 7 AltName: Full=Ubiquitin-like domain kinase gamma 7 Short=UbDK gamma 7/gi|15810175|gb|AAL06989.1|At2g03890/T18C20.9 [Arabidopsis thaliana]/gi|20198186|gb|AAD24822.2|express…	AAO11612/OAP08270/AAD24822/AAL06989/NP_565307/Q9SI52/AEC05763;AAN31098/AEE29053/NP_563930/OAP13658/Q8W4R8/AAL31202/ANM59920/NP_001322238;AAF81291;NP_564242/AAL77691/AAG50675/AAL25584/AAK59519/Q9C671/OAP18276/AEE30670;NP_973413/AEC05764;CAB88063/ABE66021/AEE79543/Q0WMZ6/NP_001319769;BAF01504/NP_191219/NP_001327285/AEE79542/ANM65307;OAP06747;OAP07558;AEC09890/AAB86445/O22199/NP_181617;AAL84930;OAP1…
up	37°C_1h	Pp3c10_13060	3.68255	1.29e-08		transcriptional coactivator-like protein	2.5e-59	0.7794	gi|18406032|ref|NP_565981.1|multiprotein bridging factor 1A [Arabidopsis thaliana]/gi|75265947|sp|Q9SJI8.1|MBF1A_ARATHRecName: Full=Multiprotein-bridging factor 1a/gi|13878035|gb|AAK44095.1|AF370280_1unknown protein [Arabidopsis thaliana]/gi|4512684|gb|AAD21738.1|expressed protein [Arabidopsis thaliana]/gi|17104599|gb|AAL34188.1|unknown protein [Arabidopsis thaliana]/gi|20198082|gb|AAM15391.1|exp…	NP_565981/AAK44095/AAD21738/AAM15391/AEC10155/Q9SJI8/AAL34188/OAP07752/AAM65685;NP_189093/AAO44027/OAP04487/AEE76905/BAE99925/Q9LV58/BAB01997;AAM62814;AAK68790/AEE79817/NP_191427/AAG40068/AAM61162/AAG41491/AAM10049/OAP02348/CAB88285/Q9LXT3/AAK00410;NP_001189962/AEE76906
up	37°C_1h	Pp3c10_14310	2.13663	0.032609		TCP family transcription factor	4e-40	0.8427	gi|18409345|ref|NP_564973.1|TCP family transcription factor [Arabidopsis thaliana]/gi|75169734|sp|Q9C9L2.1|TCP15_ARATHRecName: Full=Transcription factor TCP15/gi|12325189|gb|AAG52540.1|AC013289_7unknown protein 54453-53476 [Arabidopsis thaliana]/gi|15912213|gb|AAL08240.1|At1g69690/T6C23_11 [Arabidopsis thaliana]/gi|19547991|gb|AAL87359.1|At1g69690/T6C23_11 [Arabidopsis thaliana]/gi|332196842|gb|A…	NP_564973/AAG52540/AAL08240/OAP19196/AEE34963/AAL87359/Q9C9L2;CAB61988;AAM65356/Q93Z00/AEE78308/NP_190346/AAL24261;OAP01676;AAK43925/AAL07063/AAM45029/AAC06168/NP_182092/O64647/AEC10586;OAP10222;NP_176107/AAG50759/AAL91233/AAG50694/Q9C518/AAP37852/AEE33497;OAP17199;AED96144/AED96145/OAO90341/NP_200004/BAA97226/BAC43179/Q9LT89/NP_851173/AAP68218;AAM64446;AAG51130/AAL87260/Q9C7G4/NP_177346/OAP13239…
up	37°C_1h	Pp3c10_14590	4.65914	3.25e-07		ERD (early-responsive to dehydration stress) family protein	0	0.6735	gi|1032298674|gb|OAP12999.1|hypothetical protein AXX17_AT1G12340 [Arabidopsis thaliana];gi|240254067|ref|NP_172660.5|ERD (early-responsive to dehydration stress) family protein [Arabidopsis thaliana]/gi|1063682723|ref|NP_001320706.1|ERD (early-responsive to dehydration stress) family protein [Arabidopsis thaliana]/gi|667467032|sp|B5TYT3.1|CSCL7_ARATHRecName: Full=CSC1-like protein At1g11960/gi|20…	OAP12999;NP_172660/AEE28821/B5TYT3/NP_001320706/ACI01072/AIU34615/ANM58257;AFI41197;BAD94445;OAO97470;Q5XEZ5/NP_193943/AIU34614/NP_001190796/NP_001119029/AEE84554/NP_001119027/NP_001119028/AAW50707/AAU94384/AEE84559/NP_001078425/AEE84557/AEE84558/AEE84555/AEE84556;AIU34617/AEE76531/Q9LVE4/BAB02357/NP_188799;BAD93792;OAP01602;AAC17615;OAP16984;ANM61023/F4HYR3/NP_001323268/ANM61021/NP_001323266/AAF…
up	37°C_1h	Pp3c10_15130	2.24914	2.89e-05		Class I glutamine amidotransferase-like superfamily protein	0	0.5953	gi|1032292614|gb|OAP06941.1|DJ1D [Arabidopsis thaliana];gi|15232958|ref|NP_186921.1|Class I glutamine amidotransferase-like superfamily protein [Arabidopsis thaliana]/gi|75186486|sp|Q9M8R4.1|DJ1D_ARATHRecName: Full=Protein DJ-1 homolog D Short=AtDJ1D AltName: Full=Lactoylglutathione lyase DJ1D/gi|6728990|gb|AAF26988.1|AC018363_33unknown protein [Arabidopsis thaliana]/gi|24030368|gb|AAN41347.1|unk…	OAP06941;AEE73851/AAF26988/Q9M8R4/AAN41347/NP_186921;4OFW_A/4OFW_B/4OFW_E/4OFW_F/4OFW_C/4OFW_D;4OGG_B/4OGG_C/4OGG_A;3UK7_C/3UK7_B/3UK7_A;AAK26033;NP_850303/AAK82534/Q9ZV19/BAB32885/AAL91283/AEC09595;OAP11242;NP_191023/Q9M1G8/AAP37847/AEE79254/CAB77580/AAM20435;OAP06168;NP_030434/AAC79625/AEC09594/AAM61207;AEC09596/NP_001118473;Q9FPF0/NP_188117/AAG41438/AAK15562/AAM91076/BAH20124/AAK62629/AEE75598…
up	37°C_1h	Pp3c10_17310	2.97899	2.62e-06		Heat shock protein 70 (Hsp 70) family protein	0	0.8575	gi|30693962|ref|NP_851119.1|Heat shock protein 70 (Hsp 70) family protein [Arabidopsis thaliana]/gi|12643245|sp|Q39043.2|MD37F_ARATHRecName: Full=Mediator of RNA polymerase II transcription subunit 37f AltName: Full=Heat shock 70 kDa protein 12 AltName: Full=Heat shock protein 70-12 Short=AtHsp70-12 AltName: Full=Luminal-binding protein 2 Short=AtBP2 Short=BiP2 Flags: Precursor/gi|9757947|dbj|BAB…	AED94755/OAO92234/Q39043/BAB08435/NP_851119/AAO00752/AAP37765;BAA12348;BAA13948;NP_001331824/ANM70194;AED93812/AAF88019/AAN17430/AAN65099/NP_198206/Q9LKR3;BAA13947;AEE28393/NP_001184944/OAP17846;AAN60163/NP_172382/Q8H1B3/AEE28392;NP_199017/AED94756;AAB70400;NP_195870/AAM53305/CAB85987/AAL09715/AED90480/AAO22583/P22953/OAO93844;AAP37760/OAP13772/Q9S9N1/NP_173055/AAF18501/AAN71999/AEE29402;CAA52684…
up	37°C_1h	Pp3c10_18160	3.17355	0.00359698		Transducin family protein / WD-40 repeat family protein	0	0.673	gi|79482624|ref|NP_194022.3|FIZZY-related 2 [Arabidopsis thaliana]/gi|75329652|sp|Q8L3Z8.1|FZR2_ARATHRecName: Full=Protein FIZZY-RELATED 2 AltName: Full=Cell cycle switch protein CCS52A1/gi|20466239|gb|AAM20437.1|putative fizzy-related protein [Arabidopsis thaliana]/gi|22136312|gb|AAM91234.1|putative fizzy-related protein [Arabidopsis thaliana]/gi|332659280|gb|AEE84680.1|FIZZY-related 2 [Arabidop…	AAM20437/NP_194022/Q8L3Z8/OAP00685/AAM91234/AEE84680;CAA19806/CAB79246;AAL36231/AEE83070/NP_192929/Q8VZS9/AAM14174;OAO97251;OAO96013;AAM20433/Q8LPL5/NP_196888/AED91949/NP_001190305/AED91948/AAN72176;CAB44330/CAB78235;BAB11112;OAO96915;Q9S7I8/AAF14049/NP_195052/CAB80043/CAB38784/AEE86198;OAO98671;AAF14048;Q9SZA4/CAB80044/ABG48494/AEE86200/NP_195053/CAB38785;AED93702/NP_198109/Q3E906;OAO91413;AEE86…
up	37°C_1h	Pp3c10_20870	3.35836	2.13e-05		Zim17-type zinc finger protein	7.2e-37	0.566	gi|1032289798|gb|OAP04125.1|ZR3 [Arabidopsis thaliana];gi|29028810|gb|AAO64784.1|At3g54830 [Arabidopsis thaliana];gi|110743001|dbj|BAE99394.1|hypothetical protein, partial [Arabidopsis thaliana];gi|79607906|ref|NP_974434.2|Zim17-type zinc finger protein [Arabidopsis thaliana]/gi|332645775|gb|AEE79296.1|Zim17-type zinc finger protein [Arabidopsis thaliana];gi|22330506|ref|NP_177040.2|Zim17-type zi…	OAP04125;AAO64784;BAE99394;AEE79296/NP_974434;BAH30365/AAD49972/AEE34833/OAP15131/NP_177040/AAG52044;AAM64347;AAL24413/AAB61076/AED93666/AAM10131/NP_198080/OAO91999
up	37°C_1h	Pp3c10_20900	3.41256	1.44e-05		Heat shock protein 70 (Hsp 70) family protein	0	0.6728	gi|15220026|ref|NP_178111.1|heat shock protein 91 [Arabidopsis thaliana]/gi|75313023|sp|Q9S7C0.1|HSP7O_ARATHRecName: Full=Heat shock 70 kDa protein 14 AltName: Full=Heat shock protein 70-14 Short=AtHsp70-14 AltName: Full=Heat shock protein 91/gi|5902359|gb|AAD55461.1|AC009322_1Heat-shock protein [Arabidopsis thaliana]/gi|12324579|gb|AAG52240.1|AC011717_8putative heat-shock protein 37113-40399 [Ar…	AAG52240/AAL84971/AEE36327/AAD55461/NP_178111/AAO11541/Q9S7C0;CAA94389;OAP14345;F4HQD4;AAL38353;NP_001031305/BAE98929/AEE36328;AEE36325/NP_850984;NP_001319422/AEE36326/NP_001322111/AAG52244/NP_178110/ANM59777/ANM59776;NP_001322127/ANM59793/NP_001322125/AEE28767/OAP19413/ANM59795/AAD30257/NP_172631/Q9SAB1;NP_001322126/ANM59794;OAP17073;AAP37760/OAP13772/Q9S9N1/NP_173055/AAF18501/AAN71999/AEE29402;…
up	37°C_1h	Pp3c10_21160	3.85333	0.000143338		OSBP(oxysterol binding protein)-related protein 2A	0	0.7454	gi|1032285261|gb|OAO99588.1|ORP1C [Arabidopsis thaliana];gi|42570131|ref|NP_849343.2|OSBP(oxysterol binding protein)-related protein 1C [Arabidopsis thaliana]/gi|332657207|gb|AEE82607.1|OSBP(oxysterol binding protein)-related protein 1C [Arabidopsis thaliana];gi|30680662|ref|NP_192558.2|OSBP(oxysterol binding protein)-related protein 1C [Arabidopsis thaliana]/gi|1063721238|ref|NP_001319881.1|OSBP…	OAO99588;NP_849343/AEE82607;NP_192558/AAM98072/AEE82606/NP_001319881/ANM66076/Q8L751;NP_974518/AEE82605;CAB81154/CAB45788;OAP14640;AEE28978/AAL58905/Q9SAF0/NP_172776/AAD31070;AAC20736/O80866;OAP08680/AEC08479/NP_180659;NP_001184980/AEE28979;AAN46892/AEE84620/NP_567662/AAK96552/OAO99226/Q940Y1/NP_001328217/ANM66311;OAP00228;NP_001327962/AEE83135/ANM66036/NP_192983/Q9SU36;CAB78289/CAB41716/NP_00132…
up	37°C_1h	Pp3c10_21250	2.50095	0.0387074		---NA---
up	37°C_1h	Pp3c10_21340	2.13579	8.35e-05		Thioredoxin superfamily protein	1.4e-80	0.5132	gi|28393058|gb|AAO41963.1|putative peroxiredoxin [Arabidopsis thaliana]/gi|48310630|gb|AAT41856.1|At1g48130 [Arabidopsis thaliana];gi|15221082|ref|NP_175247.1|1-cysteine peroxiredoxin 1 [Arabidopsis thaliana]/gi|3122659|sp|O04005.1|REHY_ARATHRecName: Full=1-Cys peroxiredoxin PER1 AltName: Full=Rehydrin homolog AltName: Full=Thioredoxin peroxidase/gi|8778528|gb|AAF79536.1|AC023673_24F21D18.15 [Ara…	AAT41856/AAO41963;OAP14999/O04005/AEE32252/CAA72804/NP_175247/AAF79536;CAA63909/CAA71503;AAM62760;BAB08951;AAK00375/AAG41453/AAK96812/Q9C5R8/NP_568166/AAM10065/AED90999;OAO94699;AAG40040;NP_187769/AAG51430/AAL84991/AAF02131/OAP05998/AAG40348/Q96291/AAL31910/AEE75077;AAM64537;CAA66484;NP_001331225/ANM69556;NP_001327033/ANM65035;NP_001189979/AEE77110;Q9LU86/AEE77109/NP_189235/BAB01069/AAL62017/AAK8…
up	37°C_1h	Pp3c10_21530	1.62245	0.04014		alpha/beta-Hydrolases superfamily protein	1.5e-54	0.4831	gi|1063692464|ref|NP_001323104.1|alpha/beta-Hydrolases superfamily protein [Arabidopsis thaliana]/gi|1039010941|gb|ANM60851.1|alpha/beta-Hydrolases superfamily protein [Arabidopsis thaliana];gi|18399662|ref|NP_564458.1|alpha/beta-Hydrolases superfamily protein [Arabidopsis thaliana]/gi|12324287|gb|AAG52116.1|AC023064_9unknown protein 42479-41336 [Arabidopsis thaliana]/gi|51968482|dbj|BAD42933.1|u…	ANM60851/NP_001323104;AAG52116/AEE31790/OAP19248/NP_564458/BAD42933;NP_001185140/AEE31791;AAM62667;BAD44556;NP_001324286/ANM62107;AAP21224/AEC08696/AAC25934/OAP08816/NP_180811/BAE99670;ANM62108/NP_001324287;NP_001324288/ANM62109;AAM63287;AAN65058;NP_001326293/AEE76778/NP_001326294/NP_566731/ANM64252/ANM64253/AAK48958;OAP04883;AAM19921/AEE76781/NP_566732/BAB02778/AAL36041/AAM61180
up	37°C_1h	Pp3c10_21630	1.89386	0.0002769		ENTH/VHS family protein	1.5e-115	0.5708	gi|30689266|ref|NP_850386.1|ENTH/VHS family protein [Arabidopsis thaliana]/gi|30689274|ref|NP_850387.1|ENTH/VHS family protein [Arabidopsis thaliana]/gi|42571203|ref|NP_973675.1|ENTH/VHS family protein [Arabidopsis thaliana]/gi|1063706669|ref|NP_001325306.1|ENTH/VHS family protein [Arabidopsis thaliana]/gi|75116590|sp|Q67YI9.1|EPN2_ARATHRecName: Full=Clathrin interactor EPSIN 2 AltName: Full=EPSI…	AEC10216/AEC10217/NP_850386/AEC10218/NP_850387/BAD44242/BAD44169/NP_001325306/NP_973675/BAF02079/BAD93914/Q67YI9/BAD93910/ANM63201;OAP10343;BAD94036/BAF01674;AAK91471/AAN72258;AEC10219/BAD44158/NP_001031535;NP_567079/AEE79900/AAL24360/Q93YP4/AAP37791;CAB91599;AAC64305;OAP03595;NP_001331892/AAL67001/NP_196732/Q8VY07/AAM20255/NP_001318545/ANM70266/BAE99875/AED91713/ANM70267;CAB87689;OAO89721;OAO897…
up	37°C_1h	Pp3c10_21640	5.85325	0.00479829		Major facilitator superfamily protein	0	0.5948	gi|1032285271|gb|OAO99598.1|hypothetical protein AXX17_AT4G39930 [Arabidopsis thaliana];gi|15236224|ref|NP_195221.1|Major facilitator superfamily protein [Arabidopsis thaliana]/gi|5123712|emb|CAB45456.1|putative protein [Arabidopsis thaliana]/gi|7270446|emb|CAB80212.1|putative protein [Arabidopsis thaliana]/gi|332661040|gb|AEE86440.1|Major facilitator superfamily protein [Arabidopsis thaliana];gi…	OAO99598;NP_195221/CAB80212/CAB45456/AEE86440;OAP08013;NP_179257/AAL49867/AAN33210/AAD24599/AEC06523/AAM19945;AAT06468;OAP15756;NP_178168/AAL07191/AAF27120/AAK59618/AEE36416;ANM63023/NP_001325139;OAO94296/NP_196916/BAB08291/AED91990;NP_566157/AAM91600/AEE73737/AAF03444/AAF14842/AAN15407;AAC39501;AAC98454/OAP11539/NP_180379/AAL32615/AAM13326/AAL14413/AEC08082;AAL31925/AAC28987/AEC09646/NP_181454;O…
up	37°C_1h	Pp3c10_2370	3.46199	0.0469684		Leucine-rich repeat protein kinase family protein	3.9e-18	0.4895	gi|12323740|gb|AAG51836.1|AC016163_25putative disease resistance protein 66165-63625 [Arabidopsis thaliana];gi|42563138|ref|NP_177296.2|receptor like protein 12 [Arabidopsis thaliana]/gi|334302851|sp|Q9C9H7.2|RLP12_ARATHRecName: Full=Receptor-like protein 12 Short=AtRLP12 Flags: Precursor/gi|332197076|gb|AEE35197.1|receptor like protein 12 [Arabidopsis thaliana];gi|15228969|ref|NP_188953.1|recept…	AAG51836;AEE35197/NP_177296/Q9C9H7;AEE76720/BAB02104/NP_188953;OAP16057;ANM62976/NP_001325096;NP_179973/Q0WVM4/ACN59293/BAE98824/AEC07507/OAP09901;AGT59499;OAP06302;OAO97997;AEE84378/C0LGQ9/NP_001320016/ACN59344;CAB79094/CAB45889;OAP19042;Q9MA83/AAM13877/NP_187187/AAF27042/AAM51437/AEE74225;NP_001189971/AEE77028;AAO11535/NP_189183/AAL91629/Q8RY65/ACN59323/AEE77026/OAP04131;OAP19043;AAY78633/AEE31…
up	37°C_1h	Pp3c10_2450	2.85591	0.000141432		BTB/POZ domain-containing protein	3.3e-17	0.4913	gi|1032287288|gb|OAP01615.1|hypothetical protein AXX17_AT3G50870 [Arabidopsis thaliana];gi|15228868|ref|NP_191182.1|BTB/POZ domain-containing protein [Arabidopsis thaliana]/gi|75264422|sp|Q9LYL9.1|Y3623_ARATHRecName: Full=BTB/POZ domain-containing protein At3g56230/gi|7572921|emb|CAB87422.1|putative protein [Arabidopsis thaliana]/gi|45825155|gb|AAS77485.1|At3g56230 [Arabidopsis thaliana]/gi|51970…	OAP01615;NP_191182/AAS77485/CAB87422/AEE79499/Q9LYL9/BAD44062;NP_680660/OAO96742/AEE82644;Q6DBN1/AAT70442/AAV85699;AAC28195;BAF00033;Q9XHZ8/AAM65090/NP_173597/NP_001077574/OAP12359/AEE30156/AAD41432/ABD59057/AEE30155;Q8L765/NP_197401/AAO00953/AAM97116/ANM68871/OAO92607/NP_001330589/AED92637;AAF30312/AEE74358/NP_566275/AAM14388/Q9M8J9/AAK76565;OAP05710;AEE27316/NP_001318902;OAO95550;CAC05434;NP_18…
up	37°C_1h	Pp3c10_2540	2.40744	2.39e-06		isocitrate dehydrogenase	0	0.7525	gi|15218869|ref|NP_176768.1|cytosolic NADP+-dependent isocitrate dehydrogenase [Arabidopsis thaliana]/gi|75266240|sp|Q9SRZ6.1|ICDHC_ARATHRecName: Full=Cytosolic isocitrate dehydrogenase [NADP]/gi|6227018|gb|AAF06054.1|AC009513_10Strong similarity to gb|AF155333 NADP-specific isocitrate dehydrogenase from Oryza sativa. ESTs gb|R30474, gb|H36712, gb|T22563, gb|N97293, gb|T43729, gb|Z17440, gb|Z3419…	OAP13032/Q9SRZ6/AAF06054/AAL31907/NP_176768/AAM19856/AAK73989/AAO00760/AEE34442;CAD24782;AAM13090;AAM65674;ABG25072/NP_175836/Q9SLK0/AAD25614/AEE33082/AAK06592;AAN15595/NP_196963/AED92051/AAM20534/Q8LPJ5;OAO95855;CAB87626;OAP16368;ANM59653/NP_001321996;BAE99739;BAD94180;Q945K7/AAP37819/NP_568113/AED90581/AAM20674/AAL06553;CAB83285/BAB08389;OAO91003;AAM60999;Q8LG77/BAF00071/OAP02401/AEE74815/AAF23…
up	37°C_1h	Pp3c10_2570	3.21814	1.14e-06		protein phosphatase 5.2	2.9e-95	0.5445	gi|18397925|ref|NP_566305.1|carboxyl terminus of HSC70-interacting protein [Arabidopsis thaliana]/gi|75337574|sp|Q9SRS9.1|CHIP_ARATHRecName: Full=E3 ubiquitin-protein ligase CHIP AltName: Full=Carboxyl terminus of HSC70-interacting protein Short=AtCHIP AltName: Full=Plant U-box protein 61 AltName: Full=RING-type E3 ubiquitin transferase CHIP AltName: Full=U-box domain-containing protein 61/gi|604…	AEE74535/AAF02162/NP_566305/AAK68747/OAP04012/Q9SRS9/AAL47358;NP_001323832/AAL31906/NP_565985/AEC10171/ANM61628/ANM61627/AAQ22649/OAP07275/AAD21727/NP_001323833;5JJT_B/5JJT_A;NP_001031534/Q84XU2/AAO26216/AEC10172;ANM61626/NP_001323831;OAO99353/NP_192572/AEE82625;CAB52554/CAB77957;AAO42876/BAE99876;NP_001031594/OAO99352/AEE82626;BAF00546/AAO64147;OAP15159;NP_176461/AAW70384/AAU95460/Q5XEP2/AEE3399…
up	37°C_1h	Pp3c10_2650	2.70549	0.0124027		cation exchanger 1	3.7e-168	0.7228	gi|30696001|ref|NP_175969.2|cation exchanger 5 [Arabidopsis thaliana]/gi|79320047|ref|NP_001031196.1|cation exchanger 5 [Arabidopsis thaliana]/gi|75154113|sp|Q8L783.1|CAX5_ARATHRecName: Full=Vacuolar cation/proton exchanger 5 AltName: Full=Ca(2+)/H(+) antiporter CAX5 AltName: Full=Ca(2+)/H(+) exchanger 5 AltName: Full=Protein CATION EXCHANGER 5/gi|22531156|gb|AAM97082.1|H+/Ca2+ antiporter, putati…	NP_001031196/AEE33291/AAP31935/AEE33290/BAH20147/Q8L783/AAM97082/NP_175969;OAP14211;BAB02801;AAL11621/NP_566452/Q39254/AAM19859/AEE75333/OAP05071;OAP15099;NP_001320656/ANM58202/Q9LFZ8;NP_175968/AEE33289;AAB05914;OAP14212;AAF79504;AAF79505;CCH26476;CCH26495;CCH26481;CCH26487/CCH26486/AEC09499/CCH26485/CCH26484/CCH26483/CCH26494/CCH26482/CCH26493/CCH26492/CCH26480/CCH26491/CCH26479/CCH26478/CCH2648…
up	37°C_1h	Pp3c10_2740	2.99617	0.0231951		Endosomal targeting BRO1-like domain-containing protein	1.6e-112	0.5601	gi|1032301291|gb|OAP15616.1|hypothetical protein AXX17_AT1G67620 [Arabidopsis thaliana];gi|15219459|ref|NP_177482.1|Endosomal targeting BRO1-like domain-containing protein [Arabidopsis thaliana]/gi|42572093|ref|NP_974137.1|Endosomal targeting BRO1-like domain-containing protein [Arabidopsis thaliana]/gi|42572095|ref|NP_974138.1|Endosomal targeting BRO1-like domain-containing protein [Arabidopsis …	OAP15616;AAG30970/NP_001321811/ANM59455/NP_001321810/AEE35453/AEE35454/AEE35455/ANM59454/ANM59453/NP_001321809/AAV34773/NP_974138/NP_974137/AAL61919/NP_177482;NP_173236/ANM58000/ANM58002/NP_001320472/NP_001320470/OAP18516/AEE29654/ANM57998/AAF97273/AAY25464/NP_001320468;AAZ23936;NP_001117594/AEE35456;NP_001320469/ANM57999;ANM58001/NP_001320471;OAO96497;AED91975/BAE99883/ANM70999/NP_001332561/NP_0…
up	37°C_1h	Pp3c10_3790	3.55656	0.0162021		putative ferritin subunit precursor	4.4e-101	0.7374	gi|1032295772|gb|OAP10098.1|FER4 [Arabidopsis thaliana];gi|15225679|ref|NP_181559.1|ferritin 4 [Arabidopsis thaliana]/gi|29839414|sp|Q9S756.1|FRI4_ARATHRecName: Full=Ferritin-4, chloroplastic Flags: Precursor/gi|4588004|gb|AAD25945.1|AF085279_18hypothetical ferritin subunit [Arabidopsis thaliana]/gi|4586047|gb|AAD25665.1|putative ferritin [Arabidopsis thaliana]/gi|17065438|gb|AAL32873.1|putative …	OAP10098;AAL32873/AEC09810/CAC85400/AAD25945/AAD25665/AAM10177/NP_181559/Q9S756;AAM65872/OAP05150;BAD43532/BAD43402/BAD43781/BAD43342;BAD43664/AEE74997/Q9SRL5/AAF01516/CAC85498/AAG50984/BAD43570/NP_187716/BAD43662/BAD43673;BAE98432/OAP02453/Q9LYN2/CAC85399/NP_191168/AAL60042/AEE79476/CAB87408/AAM67484;AAG41451/BAE98576/AAK00373/CAB82276/AAL06518/CAA63932/AED90364/OAO91755/Q39101/AAF73918/NP_19578…
up	37°C_1h	Pp3c10_5470	3.21596	0.000852779		DNA-directed DNA polymerase	4.2e-09	0.6724	gi|10177597|dbj|BAB10944.1|DNA polymerase alpha 1 [Arabidopsis thaliana];gi|1032278154|gb|OAO92482.1|ICU2 [Arabidopsis thaliana];gi|334188684|ref|NP_201511.2|DNA-directed DNA polymerase [Arabidopsis thaliana]/gi|1063743798|ref|NP_001331725.1|DNA-directed DNA polymerase [Arabidopsis thaliana]/gi|363548407|sp|Q9FHA3.2|DPOLA_ARATHRecName: Full=DNA polymerase alpha catalytic subunit/gi|332010917|gb|A…	BAB10944;OAO92482;Q9FHA3/NP_001331725/NP_201511/ANM70090/AED98300
up	37°C_1h	Pp3c10_6170	1.66721	0.00417785		YGGT family protein	7e-51	0.7993	gi|15234345|ref|NP_194528.1|YGGT family protein [Arabidopsis thaliana]/gi|75208279|sp|Q9SUE0.1|YMG12_ARATHRecName: Full=YlmG homolog protein 1-2, chloroplastic Short=AtYLMG1-2 AltName: Full=YGGT family protein YLMG1-2 Flags: Precursor/gi|4455358|emb|CAB36768.1|putative protein [Arabidopsis thaliana]/gi|7269653|emb|CAB79601.1|putative protein [Arabidopsis thaliana]/gi|110741138|dbj|BAE98662.1|hypo…	CAB36768/AEE85417/BAE98662/NP_194528/CAB79601/Q9SUE0;OAO99933;NP_566307/AAF02150/AAP13371/Q9SRS3/AEE74542/AAM20698;AAM66973/OAP04625;AAM64721;OAO89730;BAC43053/NP_680180/AED92954/CAC34485/Q9C595/AAO73904/AAO63329;Q8RWM7/AAM12992/AAM47922/AED94046/OAO91646/BAD94460/NP_198461
up	37°C_1h	Pp3c10_6739	6.08183	1.28e-05		---NA---
up	37°C_1h	Pp3c10_6930	2.61124	0.00261055		Transmembrane amino acid transporter family protein	2.5e-180	0.6494	gi|30687791|ref|NP_850312.1|Transmembrane amino acid transporter family protein [Arabidopsis thaliana]/gi|1063706191|ref|NP_001324655.1|Transmembrane amino acid transporter family protein [Arabidopsis thaliana]/gi|1209747808|sp|F4IUW3.1|AVT1C_ARATHRecName: Full=Amino acid transporter AVT1C Short=AtAvt1C/gi|330254544|gb|AEC09638.1|Transmembrane amino acid transporter family protein [Arabidopsis th…	NP_001324655/ANM62501/OAP11156/F4IUW3/AEC09638/NP_850312;AAK92736;F4JE35;NP_001331278/NP_195838/ANM69615/Q8GYS4/BAC42086/AED90441;OAO92915;ANM62500/NP_001324654;NP_001326240/NP_191043/ANM64194/AEE79297;NP_030664/AEC09942/AAK64155/OAP07928/O80668/AAD11993/AAL85095;OAP03209;Q8LPF4/AAM26683/NP_195837/AED90439/AAO64748;F4IZW8/AEE74752/NP_187545;OAO95507;CAB82991;AAN31931;ABE65929/Q1PER9/AEE74751/NP_1…
up	37°C_1h	Pp3c10_8120	1.77261	0.00280384		Protease-associated (PA) RING/U-box zinc finger family protein	4.2e-85	0.6017	gi|22330577|ref|NP_177343.2|Protease-associated (PA) RING/U-box zinc finger family protein [Arabidopsis thaliana]/gi|75161569|sp|Q8VZ14.1|RMR2_ARATHRecName: Full=Receptor homology region, transmembrane domain- and RING domain-containing protein 2 Short=AtRMR2 AltName: Full=ReMembR-H2 protein JR702 Flags: Precursor/gi|17529200|gb|AAL38826.1|unknown protein [Arabidopsis thaliana]/gi|22136866|gb|AAM…	NP_177343/Q8VZ14/AAL38826/AEE35260/AAM91777/OAP14401;AAG52220;AAF32326;F4HZZ5/AEE31820/NP_174800;NP_001319153/F4HZZ4/AEE31819;AAF79351;BAF00834/Q0WPW5/NP_192694/AEE82765;OAO97388;F4I2Y3/AEE30268/NP_173681/OAP18031;NP_975001/AED98166;NP_201417/AED98167/AAK59594/BAB10421/AAF32325/AAK93713/Q9M622;CAB78079;OAP18445;OAP13054;OAO93349;AAC25519;BAH57053;AAM61025;NP_566651/AAK76658/AEE76307/BAB01306/Q9LT…
up	37°C_1h	Pp3c10_8380	3.06582	2.3e-05		MSCS-like 2	3.2e-164	0.7218	gi|15724208|gb|AAL06497.1|AF412044_1AT5g10490/F12B17_160 [Arabidopsis thaliana]/gi|24111297|gb|AAN46772.1|At5g10490/F12B17_160 [Arabidopsis thaliana];gi|145334371|ref|NP_001078567.1|MSCS-like 2 [Arabidopsis thaliana]/gi|222424437|dbj|BAH20174.1|AT5G10490 [Arabidopsis thaliana]/gi|332004169|gb|AED91552.1|MSCS-like 2 [Arabidopsis thaliana];gi|79510333|ref|NP_568230.2|MSCS-like 2 [Arabidopsis thalia…	AAL06497/AAN46772;NP_001078567/AED91552/BAH20174;BAD94053/BAF01838/Q56X46/NP_568230/AED91551;OAO93126;NP_001190278/AED91553;NP_974046/AAO11636/NP_176116/AAM78096/AEE33513/AEE33512/Q8L7W1;AAG50956;AAG50758;OAP13397;CAB89394;OAP16411;OAP16412;OAO96685;BAD44226/Q8VZL4/AAL36383/NP_567165/AEE81850/BAD44342/AAM20261;BAD94673
up	37°C_1h	Pp3c10_9040	2.23415	0.006534		Sphingomyelin synthetase family protein	2.9e-162	0.6894	gi|1032302139|gb|OAP16464.1|hypothetical protein AXX17_AT1G39420 [Arabidopsis thaliana];gi|21554282|gb|AAM63357.1|unknown [Arabidopsis thaliana];gi|18400935|ref|NP_564484.1|Sphingomyelin synthetase family protein [Arabidopsis thaliana]/gi|5080764|gb|AAD39274.1|AC007203_6Hypothetical protein [Arabidopsis thaliana]/gi|19699334|gb|AAL91277.1|At1g43580/T10P12_6 [Arabidopsis thaliana]/gi|332193850|gb|…	OAP16464;AAM63357;NP_564484/AAD39274/AAL91277/AEE31971;BAD93747;BAH56880
up	37°C_1h	Pp3c10_9120	7.12594	0.00237326		---NA---
up	37°C_1h	Pp3c10_9370	1.88721	0.000111477		Transducin family protein / WD-40 repeat family protein	4.5e-100	0.5915	gi|18379250|ref|NP_563703.1|Transducin family protein / WD-40 repeat family protein [Arabidopsis thaliana]/gi|14334756|gb|AAK59556.1|unknown protein [Arabidopsis thaliana]/gi|22136910|gb|AAM91799.1|unknown protein [Arabidopsis thaliana]/gi|332189540|gb|AEE27661.1|Transducin family protein / WD-40 repeat family protein [Arabidopsis thaliana];gi|1032304321|gb|OAP18646.1|hypothetical protein AXX17_A…	AEE27661/AAM91799/NP_563703/AAK59556;OAP18646;OAP18645;NP_849587/AEE27662;OAO94890;AED95029/BAH19616/NP_199206/NP_001032007/NP_001032006/AAL47334/AED95031/BAH19663/AED95030/AAK96718;BAF01924;AAC16752;BAB09053;OAO94888;AED95032/NP_001190467;OAO94887;OAO94889;OAP14017;OAP14018;NP_176316/AEE33803;AEE33804/NP_001185277;AAB71474;ANM60526/NP_001322807;Q9M2Z2/NP_190535/AEE78573/OAP05871/CAB66904
up	37°C_1h	Pp3c11_1010	7.86004	1.58e-06		Heat shock protein 70 (Hsp 70) family protein	0	0.8763	gi|15241849|ref|NP_195870.1|heat shock cognate protein 70-1 [Arabidopsis thaliana]/gi|12643273|sp|P22953.3|MD37E_ARATHRecName: Full=Probable mediator of RNA polymerase II transcription subunit 37e AltName: Full=Heat shock 70 kDa protein 1 AltName: Full=Heat shock cognate 70 kDa protein 1 AltName: Full=Heat shock cognate protein 70-1 Short=AtHsc70-1 AltName: Full=Heat shock protein 70-1 Short=AtHs…	NP_195870/AAM53305/CAB85987/AAL09715/AED90480/AAO22583/P22953/OAO93844;CAA52684;AAG51030/AEE75218/Q9LHA8/OAP03566/NP_187864/AAL06844/AAL24367/AAL06851/BAB02269;NP_001319510/AAM26685/AEE74767/AAK92833/AEE74768/AAF23276/O65719/AAF14038/CAA76606/OAP05181/NP_187555/NP_001189847/AAN46823/AAM20310/NP_001319509/ANM64320/ANM64321;CAA05547;AAP37770/AED90479/P22954/OAO96464/CAB85986/BAE99142/NP_195869/AAM1…
up	37°C_1h	Pp3c11_10300	1.67102	0.0132517		Mitochondrial substrate carrier family protein	4.6e-136	0.5496	gi|15236783|ref|NP_194966.1|Mitochondrial substrate carrier family protein [Arabidopsis thaliana]/gi|75313913|sp|Q9SUV1.1|BRT1_ARATHRecName: Full=Adenine nucleotide transporter BT1, chloroplastic/mitochondrial AltName: Full=Protein BRITTLE 1 homolog Short=AtBT1 AltName: Full=Protein EMBRYO DEFECTIVE 104 AltName: Full=Protein EMBRYO DEFECTIVE 42 AltName: Full=Protein SODIUM HYPERSENSITIVE 1 Flags:…	CAB79957/CAA22567/OAO98139/Q9SUV1/AAK50084/AAL69529/AEE86052/AAM61499/NP_194966;BAE99423/NP_188659/BAB01883/OAP03722/AEE76351/Q9LJX5/AAO64933;AAM61623;O04619/NP_192019/AAB61037/AAL06538/CAP64296/AAL07192/CAB80919/AAK25878/AEE81981/OAO96637;AEE81982/NP_001190650;BAB08751;AED96027/NP_199918;OAO95218;AED97521/NP_001032121;NP_001328407/ANM66516;AEE79162/AAL32556/NP_190962/AAM13261;NP_568940/AAL07068/…
up	37°C_1h	Pp3c11_10320	2.72777	0.000751399		Serine/Threonine-kinase	8.7e-79	0.6886	gi|1032293045|gb|OAP07371.1|hypothetical protein AXX17_AT2G15820 [Arabidopsis thaliana];gi|79591618|ref|NP_850001.3|Serine/Threonine-kinase [Arabidopsis thaliana]/gi|52354255|gb|AAU44448.1|hypothetical protein AT2G20495 [Arabidopsis thaliana]/gi|60547715|gb|AAX23821.1|hypothetical protein At2g20495 [Arabidopsis thaliana]/gi|330251923|gb|AEC07017.1|Serine/Threonine-kinase [Arabidopsis thaliana];gi…	OAP07371;AAU44448/AAX23821/NP_850001/AEC07017;ANM63116/ANM63117/NP_001325227/NP_001325228;AAU15167/AAT85747;AEC07018/NP_001118351;NP_001325226/ANM63115
up	37°C_1h	Pp3c11_11910	2.55672	4.88e-05		Protein phosphatase 2C family protein	3.7e-155	0.5872	gi|15221404|ref|NP_177008.1|Protein phosphatase 2C family protein [Arabidopsis thaliana]/gi|79320902|ref|NP_001031252.1|Protein phosphatase 2C family protein [Arabidopsis thaliana]/gi|1063695109|ref|NP_001320343.1|Protein phosphatase 2C family protein [Arabidopsis thaliana]/gi|1063695111|ref|NP_001320344.1|Protein phosphatase 2C family protein [Arabidopsis thaliana]/gi|75191032|sp|Q9M9C6.1|P2C15_…	NP_001320344/NP_177008/NP_001320343/ANM57864/ANM57865/AAK92818/AAF26041/OAP12173/AAM14234/AEE34791/NP_001031252/AEE34790/Q9M9C6;BAH20040;AEE28406/AEE28405/OAP12507/AAC24088/NP_172388/ABM06026/BAH19588/NP_849621/O80492;AAK92805;OAP19275/NP_564504/AAG11427/AEE32161/AAN12997/Q9FX08;AAL31893;CAB96829;BAD43676;Q8VZN9/AEE32006/AAL36329/AAM51268/NP_175057;BAD95097/AEC07050/BAB84701/BAD43690/BAD44077/OAP…
up	37°C_1h	Pp3c11_12240	2.22342	0.019659		nuclear transport factor 2B	2.6e-20	0.8263	gi|15217779|ref|NP_174118.1|nuclear transport factor 2B [Arabidopsis thaliana]/gi|15214148|sp|Q9C7F5.1|NTF2B_ARATHRecName: Full=Nuclear transport factor 2B Short=AtNTF2b Short=NTF-2/gi|12323001|gb|AAG51491.1|AC069471_22nuclear transport factor 2, putative [Arabidopsis thaliana]/gi|98961065|gb|ABF59016.1|At1g27970 [Arabidopsis thaliana]/gi|332192775|gb|AEE30896.1|nuclear transport factor 2B [Arabi…	Q9C7F5/AEE30896/AAG51491/NP_174118/ABF59016/OAP12218;AAM63803;NP_001077612/AEE30897;AEE30805/AAK68829/AAF99749/OAP15688/AAL66888/Q9FZK4/NP_174051;AEE28753/NP_001154326/OAP14019;ANM60919/NP_001323167;AAF16635
up	37°C_1h	Pp3c11_14270	4.80488	0.0313196		HSP20-like chaperones superfamily protein	4.8e-75	0.7141	gi|1032280950|gb|OAO95278.1|BOB1 [Arabidopsis thaliana];gi|21593329|gb|AAM65278.1|unknown [Arabidopsis thaliana];gi|15238732|ref|NP_200152.1|HSP20-like chaperones superfamily protein [Arabidopsis thaliana]/gi|75264264|sp|Q9LV09.1|BOB1_ARATHRecName: Full=Protein BOBBER 1/gi|8843769|dbj|BAA97317.1|unnamed protein product [Arabidopsis thaliana]/gi|27765036|gb|AAO23639.1|At5g53400 [Arabidopsis thalia…	OAO95278;AAM65278;BAE99321/AED96348/BAA97317/NP_200152/Q9LV09/AAO23639;OAP00281;Q9STN7/CAB81438/AAN13067/NP_194518/AEE85405/CAB43977;OAO91764/AED97093/NP_200682/AAM51326/AAL67080
up	37°C_1h	Pp3c11_14770	5.2573	0.000119537		---NA---
up	37°C_1h	Pp3c11_14810	9.1802	1.89e-06		HSP20-like chaperones superfamily protein	8.4e-35	0.6483	gi|984044|emb|CAA61675.1|17.6 kD HSP [Arabidopsis thaliana];gi|15239849|ref|NP_196764.1|heat shock protein 17.6A [Arabidopsis thaliana]/gi|75279004|sp|O81822.1|HS177_ARATHRecName: Full=17.7 kDa class II heat shock protein AltName: Full=17.7 kDa heat shock protein Short=AtHsp17.7/gi|3256075|emb|CAA74399.1|Heat Shock Protein 17.6A [Arabidopsis thaliana]/gi|7573370|emb|CAB87676.1|heat shock protein …	CAA61675;CAB87676/AAO42199/AED91752/OAO92087/NP_196764/O81822/AAP04075/CAA74399;P29830/NP_196763/CAB87675/AED91751/CAA45039/OAO94717/AAM64311;BAC43441;OAP18441;P13853/AAG51972/CAA34208/NP_175759/ABD57522/AEE32954;AAF78436;NP_172220/AAM63903/AAF79569/BAC43437/AEE28120/Q9LNW0/AAO63844/OAP17453;AAM64758;AAK15557/AEE33041/AAD25777/NP_001323264/NP_175807/BAC43657/Q9SYG1/ANM61019;AAM67165;BAD43028/Q9XI…
up	37°C_1h	Pp3c11_15420	1.88672	0.00563685		D-3-phosphoglycerate dehydrogenase	0	0.6347	gi|15235282|ref|NP_195146.1|D-3-phosphoglycerate dehydrogenase [Arabidopsis thaliana]/gi|75098746|sp|O49485.1|SERA1_ARATHRecName: Full=D-3-phosphoglycerate dehydrogenase 1, chloroplastic AltName: Full=Protein EMBRYO SAC DEVELOPMENT ARREST 9 Flags: Precursor/gi|2911042|emb|CAA17552.1|Phosphoglycerate dehydrogenase-like protein [Arabidopsis thaliana]/gi|7270370|emb|CAB80137.1|Phosphoglycerate dehyd…	NP_195146/CAA17552/CAB80137/OAO98368/AAN12903/O49485/AAL36166/AEE86339;AAM60833;OAP01300;NP_566637/Q9LT69/BAB02473/AEE76246;O04130/AAM63210/NP_564034/AAK91415/AAM19963/AAF99816/BAA24440/BAA20405/OAP14075/AEE29630;AEE29631/NP_001031061;AAK68798;BAD94241;AAM20404/BAE98694/Q9C9W5/AEE34735/AAG52006/AAK44036/AAN65124/NP_176968/OAP18675/AAM44919;NP_001330045/ANM68280;3NAQ_A/3NAQ_B;3N7U_J/3N7U_K/3N7U_L/…
up	37°C_1h	Pp3c11_15896	8.02727	3.83e-05		---NA---
up	37°C_1h	Pp3c11_15920	7.27857	6.46e-07		Glycosyl hydrolases family 31 protein	0	0.5326	gi|920155967|dbj|BAS22090.1|alpha-xylosidase [Arabidopsis thaliana]/gi|920155973|dbj|BAS22093.1|alpha-xylosidase [Arabidopsis thaliana]/gi|1032304034|gb|OAP18359.1|XYL1 [Arabidopsis thaliana];gi|15221437|ref|NP_177023.1|alpha-xylosidase 1 [Arabidopsis thaliana]/gi|75265389|sp|Q9S7Y7.1|XYL1_ARATHRecName: Full=Alpha-xylosidase 1 Flags: Precursor/gi|5002212|gb|AAD37363.1|AF144078_1alpha-xylosidase p…	OAP18359/BAS22093/BAS22090;AAL09716/AAO11591/Q9S7Y7/AEE34811/NP_177023/AAD37363/AAD49987;AAD05539;CAB87690/AAN72233/AED91714/NP_196733/AAK96644;OAO92346/AAB82656;NP_190180/AEE78092/F4J6T7;CAB82818;OAP03204;NP_201189/Q9FN05/AED97803/BAB11032;OAO94548;NP_001330435/ANM68707;OAP04733;OAP02521;AAL24303/AAO00865/AAP68250/AEE76793/NP_566736/AEE76794/NP_001118685;NP_001327915/ANM65984;OAP02519;OAP02518;O…
up	37°C_1h	Pp3c11_16180	1.84187	0.00176542		exocyst complex component sec3A	0	0.6395	gi|42562587|ref|NP_175186.2|exocyst complex component sec3A [Arabidopsis thaliana]/gi|75213194|sp|Q9SX85.1|SEC3A_ARATHRecName: Full=Exocyst complex component SEC3A Short=AtSec3a/gi|5668806|gb|AAD46032.1|AC007519_17Strong similarity to F16N3.17 from Arabidopsis thalian BAC gb|AC007519 [Arabidopsis thaliana]/gi|332194063|gb|AEE32184.1|exocyst complex component sec3A [Arabidopsis thaliana];gi|334183…	NP_175186/Q9SX85/AAD46032/AEE32184;AEE32185/NP_001185163;Q9SX86/AEE32186/NP_175187/AAD46030;OAP13643;OAP12129;OAP12130;OAP18776;OAP19689
up	37°C_1h	Pp3c11_16960	3.99754	4.07e-07		---NA---
up	37°C_1h	Pp3c11_17210	3.03646	0.00290594		Core-2/I-branching beta-1,6-N-acetylglucosaminyltransferase family protein	9.3e-126	0.6841	gi|186525776|ref|NP_197969.2|Core-2/I-branching beta-1,6-N-acetylglucosaminyltransferase family protein [Arabidopsis thaliana]/gi|1063733987|ref|NP_001318653.1|Core-2/I-branching beta-1,6-N-acetylglucosaminyltransferase family protein [Arabidopsis thaliana]/gi|1063733990|ref|NP_001331025.1|Core-2/I-branching beta-1,6-N-acetylglucosaminyltransferase family protein [Arabidopsis thaliana]/gi|9180690…	NP_001331025/NP_001318653/AHL38604/ANM69340/NP_197969/ANM69339/ABE66181/AED93506;ABK28713;OAO94216;AAD40142;AAM63616;NP_566682/NP_001326929/AEE76491/ABJ17144/ANM64928/AKV71934/OAP03052;AAP68292/BAE99143/NP_196734/OAO91541/CAB87691/AHL38636/AAM13183/AED91715;ABF59157/AHL38906/NP_175588/AEE32713/OAP17516;AAG50880;ABK32109/AEE28561/OAP15708/NP_172499/AHL38956/AAD32878;AAU44423/AEE34788/AAF26043/NP_1…
up	37°C_1h	Pp3c11_17240	1.56043	0.00197689		Plastid-lipid associated protein PAP / fibrillin family protein	7.8e-74	0.5376	gi|18403751|ref|NP_566728.1|Plastid-lipid associated protein PAP / fibrillin family protein [Arabidopsis thaliana]/gi|75274449|sp|Q9LW57.1|PAP6_ARATHRecName: Full=Plastid-lipid-associated protein 6, chloroplastic AltName: Full=Fibrillin-4 AltName: Full=Fibrillin-6 AltName: Full=Harpin-binding protein 1 Short=HrBP1 AltName: Full=Plastoglobulin 30.4 Short=AtPGL30.4 Flags: Precursor/gi|11994325|dbj|…	AAR26476/BAB02284/ABD91502/OAP04854/Q9LW57/AEE76761/NP_566728;AAM64485;NP_001326953/ANM64953;ANM64952/NP_001326951/NP_001326952/ANM64951;AAM13378/AAL32767;BAB01070/Q9LU85/AAM10219/AEE77111/NP_189236/AAL38294;OAP01218;OAO94962;Q5M755/BAF00604/NP_001031862/AAV91339/AED91452;AEE77112/AAT70441/NP_189237/Q6DBN2/AAW80869;NP_196544/AED91451;OAO94961;OAO94963;NP_001326410/ANM64378;OAP04911;OAP04910;BAB01…
up	37°C_1h	Pp3c11_18470	2.00452	0.0110852		kinase with adenine nucleotide alpha hydrolases-like domain-containing protein	3.8e-142	0.7004	gi|22655010|gb|AAM98096.1|AT3g13690/MMM17_12 [Arabidopsis thaliana]/gi|27764964|gb|AAO23603.1|AT3g13690/MMM17_12 [Arabidopsis thaliana];gi|1032288013|gb|OAP02340.1|hypothetical protein AXX17_AT3G14100 [Arabidopsis thaliana];gi|15231330|ref|NP_187982.1|kinase with adenine nucleotide alpha hydrolases-like domain-containing protein [Arabidopsis thaliana]/gi|1063711315|ref|NP_001327820.1|kinase with …	AAM98096/AAO23603;OAP02340;BAB01918/NP_187982/NP_001327819/ANM65882/NP_001327820/AEE75399/ANM65883;OAP17558;NP_001319237/AAL36319/AAG51561/ANM60083/ANM60082/NP_001322394/AAM20044/ANM60081/NP_175916/NP_001322393/AEE33201;AAL07108;OAO96436/AED96807/AAN41371/NP_568843;BAB09897;BAH57274;OAP14532;Q9CAL8/AAG52479/OAP15334/AEE35064/NP_177203;AAL11616/AED94334/AAL77688/Q9FFW5/BAB10146/AAM47347/NP_198672;…
up	37°C_1h	Pp3c11_18730	1.38529	0.0463796		transmembrane protein (Protein of unknown function DUF2359, transmembrane)	1.1e-118	0.5471	gi|15223242|ref|NP_177234.1|transmembrane protein (Protein of unknown function DUF2359, transmembrane) [Arabidopsis thaliana]/gi|334183820|ref|NP_001185367.1|transmembrane protein (Protein of unknown function DUF2359, transmembrane) [Arabidopsis thaliana]/gi|5902390|gb|AAD55492.1|AC008148_2Unknown protein [Arabidopsis thaliana]/gi|12324751|gb|AAG52333.1|AC011663_12unknown protein 13405-15968 [Ara…	AEE35113/AAM97096/AAG52333/AAD55492/NP_177234/NP_001185367/AAP37737/BAH56789/AEE35112;OAP17163;OAP19810;NP_001185070/AEE30351;NP_173730/AEE30350;OAP07062;AAF23204/ANM65798/NP_001327743;NP_566403/AAL16283/AEE75112;AAU44392;OAP07058;ANM65799/NP_001327744;AAC00602;NP_001327742/ANM65797;OAP07059;OAP07060;ABE65646
up	37°C_1h	Pp3c11_20290	2.66084	1.36e-07		stress-inducible protein	0	0.7061	gi|1032285754|gb|OAP00082.1|Hop3 [Arabidopsis thaliana];gi|79325071|ref|NP_001031620.1|stress-inducible protein [Arabidopsis thaliana]/gi|75337630|sp|Q9STH1.1|HSOP3_ARATHRecName: Full=Hsp70-Hsp90 organizing protein 3 Short=AtHop3/gi|5281051|emb|CAB45987.1|stress-induced protein sti1-like protein [Arabidopsis thaliana]/gi|7267942|emb|CAB78283.1|stress-induced protein sti1-like protein [Arabidopsis…	OAP00082;Q9STH1/CAB45987/NP_001031620/CAB78283/AEE83126;BAH19733;NP_176461/AAW70384/AAU95460/Q5XEP2/AEE33999;OAP15159;BAF00546/AAO64147;Q9LNB6/AAF79628/AAL38384/AEE28860/OAP19286/AAN18217/NP_172691;AAF19538;NP_192977/AEE83125;AAM98143;CAC85343;OAP14161;AEE27668/OAP19259/AAL87273/NP_171915/AAM45091;OAO99353/NP_192572/AEE82625;AAO42876/BAE99876;NP_001031594/OAO99352/AEE82626;CAB52554/CAB77957;AAC16…
up	37°C_1h	Pp3c11_20430	1.75436	0.0382643		heat shock factor 3	2.2e-88	0.6691	gi|15228440|ref|NP_186949.1|heat shock transcription factor A1E [Arabidopsis thaliana]/gi|21431799|sp|Q9SCW5.2|HFA1E_ARATHRecName: Full=Heat stress transcription factor A-1e Short=AtHsfA1e AltName: Full=AtHsf-06 AltName: Full=Heat shock factor protein 2 Short=HSF 2 AltName: Full=Heat shock transcription factor 2 Short=HSTF 2/gi|6728962|gb|AAF26960.1|AC018363_5putative heat shock transcription fac…	OAP04150/Q9SCW5/AEE73888/ABH04472/NP_186949/AAF26960;CAB63800;NP_197184/NP_850832/O81821/AED92344/OAO91345/AED92343;CAA74397;BAF01210;CAA53761;OAO98429;AEE83945/NP_193510/CAB10555/P41151/CAB78778;AAF81328/ANM58738/NP_001321152/AAG60176;OAP17374;NP_174511/Q9LQM7/AEE31464;CAC01846;OAP04149;NP_180184/NP_001324815/O80982/BAC43337/AAC31222/AEC07800/ANM62674;OAP08076;NP_188922/AAL85105/AEE76681/OAP0291…
up	37°C_1h	Pp3c11_22060	2.56051	0.0167597		---NA---
up	37°C_1h	Pp3c11_22930	4.22122	1.53e-07		ARM repeat superfamily protein	0	0.7587	gi|18379279|ref|NP_565275.1|ARM repeat superfamily protein [Arabidopsis thaliana]/gi|75268025|sp|Q9ZU97.2|VAC14_ARATHRecName: Full=Protein VAC14 homolog/gi|20197546|gb|AAD12702.2|expressed protein [Arabidopsis thaliana]/gi|330250391|gb|AEC05485.1|ARM repeat superfamily protein [Arabidopsis thaliana]/gi|1032296329|gb|OAP10655.1|hypothetical protein AXX17_AT2G00680 [Arabidopsis thaliana];gi|4257064…	AAD12702/AEC05485/NP_565275/Q9ZU97/OAP10655;NP_973395/AEC05486;BAE98933;AAL87284
up	37°C_1h	Pp3c11_2320	7.52116	0.000102403		---NA---
up	37°C_1h	Pp3c11_2330	8.92732	1.1e-05		---NA---
up	37°C_1h	Pp3c11_2590	1.67754	0.000737142		Cytochrome b-c1 complex, subunit 8 protein	2.2e-27	0.7569	gi|15228390|ref|NP_187697.1|Cytochrome b-c1 complex, subunit 8 protein [Arabidopsis thaliana]/gi|1063710706|ref|NP_001327236.1|Cytochrome b-c1 complex, subunit 8 protein [Arabidopsis thaliana]/gi|6630544|gb|AAF19563.1|AC011708_6putative ubiquinol-cytochrome C reductase complex ubiquinone-binding protein (QP-C) [Arabidopsis thaliana]/gi|21592487|gb|AAM64437.1|putative ubiquinol-cytochrome C reduct…	AEE74964/AAP21315/NP_187697/AAF19563/NP_001327236/OAP05283/ANM65253/AAM64437/AAN17451;NP_196156/AAQ65099/BAB09980/AED90866/OAO92069
up	37°C_1h	Pp3c11_3150	3.04253	2.47e-05		DNA-directed RNA polymerase subunit beta-beta protein, putative (DUF506)	3.9e-49	0.5864	gi|42571125|ref|NP_973636.1|DNA-directed RNA polymerase subunit beta-beta protein, putative (DUF506) [Arabidopsis thaliana]/gi|330254495|gb|AEC09589.1|DNA-directed RNA polymerase subunit beta-beta protein, putative (DUF506) [Arabidopsis thaliana];gi|1032293394|gb|OAP07720.1|hypothetical protein AXX17_AT2G35710 [Arabidopsis thaliana];gi|15228917|ref|NP_188937.1|hypothetical protein (DUF506) [Arabi…	AEC09589/NP_973636;OAP07720;ABD85168/NP_188937/BAB03045/AEE76700;OAP04348;AAM10186/AAL24416/AAD25563;AAO29954;OAO99085;AEE83467/NP_193198/AAM91628;BAD93802;NP_001030743/AEE76701;CAB10241/CAB78504;AAK76612/AAF02145/AAM44916/OAP03675/NP_566303/AEE74531;AAM63439;OAP16015/AAF70846/BAC42408/NP_176432/BAD43024/AEE33966;OAP04227;BAD43283/OAP17087/NP_172667/AAC17612/AEE28828/AAR07518;ANM62857/NP_00132498…
up	37°C_1h	Pp3c11_4670	1.93705	0.0328152		SWAP (Suppressor-of-White-APricot)/surp domain-containing protein	4.2e-43	0.5175	gi|186510957|ref|NP_001118822.1|SWAP (Suppressor-of-White-APricot)/surp domain-containing protein / D111/G-patch domain-containing protein [Arabidopsis thaliana]/gi|332645376|gb|AEE78897.1|SWAP (Suppressor-of-White-APricot)/surp domain-containing protein / D111/G-patch domain-containing protein [Arabidopsis thaliana];gi|1063716307|ref|NP_001327197.1|SWAP (Suppressor-of-White-APricot)/surp domain-…	NP_001118822/AEE78897;NP_001327197/ANM65210;NP_566957/AAK59860/AEE78896/OAP05333/Q94C11/AAM16265;ANM65209/NP_001327196;CAB41332;BAH56759/OAP05334;OAP05335;AED93117/AAR99647/NP_001031926/BAB09825;AED93116/Q8GXN9/AAP40415/NP_197699/BAC42755;OAO93025;AAM20098/AED96581/AAK64161/NP_568820;BAB08579;NP_851194/BAH19551/AED96580;F4KIA8/AED91598/NP_196641/OAO93160;OAO93159;NP_001331098/ANM69418;ANM69419/NP…
up	37°C_1h	Pp3c11_4890	1.98935	0.000413389		---NA---
up	37°C_1h	Pp3c11_5050	2.7732	0.015037		---NA---
up	37°C_1h	Pp3c11_5340	3.46805	0.000199095		translocase of inner mitochondrial membrane 23	1.7e-51	0.6082	gi|18394498|ref|NP_564028.1|translocase of inner mitochondrial membrane 23 [Arabidopsis thaliana]/gi|75175255|sp|Q9LNQ1.1|TI231_ARATHRecName: Full=Mitochondrial import inner membrane translocase subunit TIM23-1/gi|8778460|gb|AAF79468.1|AC022492_12F1L3.24 [Arabidopsis thaliana]/gi|15010570|gb|AAK73944.1|At1g17530/F11A6.4 [Arabidopsis thaliana]/gi|20147387|gb|AAM10403.1|At1g17530/F11A6.4 [Arabidops…	AAR26373/AAM10403/AEE29602/Q9LNQ1/OAP13853/AAF79468/AAK73944/NP_564028;AAK31587;NP_001322845/ANM60568;Q38820/AAA57314/AAR26374/AEE35368/AAK68832/AAL66913/NP_177419/AAG51855/AAM65992/OAP12907;ABF83637/Q9S837/AAR26375/AAF04906/NP_187131/AAG51426/AEE74137;OAP04634;ABN04776/A2RVP7/AEE74859/NP_566368;NP_173268/AEE29701/A1XJK0;ABD64058/ABD64057
up	37°C_1h	Pp3c11_5600	2.10294	0.0119007		AIG2-like (avirulence induced gene) family protein	1.3e-44	0.6071	gi|21555032|gb|AAM63759.1|unknown [Arabidopsis thaliana];gi|18396380|ref|NP_566187.1|AIG2-like (avirulence induced gene) family protein [Arabidopsis thaliana]/gi|322510084|sp|Q9M8T3.2|Y2910_ARATHRecName: Full=Putative gamma-glutamylcyclotransferase At3g02910/gi|17381236|gb|AAL36037.1|AT3g02910/F13E7_14 [Arabidopsis thaliana]/gi|21464585|gb|AAM52247.1|AT3g02910/F13E7_14 [Arabidopsis thaliana]/gi|3…	AAM63759;NP_566187/AAM52247/AEE73878/AAL36037/Q9M8T3;AAF26968;OAP06659;BAB08916/AAO22604/AAO42423/AED95417/NP_199484;OAO89728
up	37°C_1h	Pp3c11_5700	2.3123	4.8e-05		DUF1677 family protein (DUF1677)	2.2e-22	0.6199	gi|15218503|ref|NP_177395.1|DUF1677 family protein (DUF1677) [Arabidopsis thaliana]/gi|42572081|ref|NP_974131.1|DUF1677 family protein (DUF1677) [Arabidopsis thaliana]/gi|12325270|gb|AAG52577.1|AC016529_8unknown protein 9323-8826 [Arabidopsis thaliana]/gi|48958479|gb|AAT47792.1|At1g72510 [Arabidopsis thaliana]/gi|51536554|gb|AAU05515.1|At1g72510 [Arabidopsis thaliana]/gi|110743173|dbj|BAE99478.1|…	AEE35333/BAE99478/AAU05515/OAP17624/AAT47792/AAG52577/NP_177395/NP_974131/AEE35332;NP_180149/AEC07752/AAC42252/OAP10437;NP_001031644/ABF59388/AEE83505/OAO97522;AAM63896;NP_197567/ABR46190/AED92874;AAX23849/AAT41781/AAT68377/NP_188893/AAU29471/AEE76651/OAP01380/BAB01469;NP_197956/AED93493/OAO91507/BAC43590/AAO63968;AAM63436;OAO92903;OAP14851;NP_565220/AAG52260/AEE36296;AAF68111;AAR24217/AEE33047/A…
up	37°C_1h	Pp3c11_6300	3.16594	3.84e-05		B-box type zinc finger protein with CCT domain-containing protein	1.1e-20	0.6573	gi|8885590|dbj|BAA97520.1|unnamed protein product [Arabidopsis thaliana];gi|42568529|ref|NP_200258.2|B-box type zinc finger family protein [Arabidopsis thaliana]/gi|45825151|gb|AAS77483.1|At5g54470 [Arabidopsis thaliana]/gi|62320386|dbj|BAD94801.1|putative protein [Arabidopsis thaliana]/gi|332009116|gb|AED96499.1|B-box type zinc finger family protein [Arabidopsis thaliana]/gi|1032279557|gb|OAO938…	BAA97520;AAS77483/OAO93885/NP_200258/BAD94801/AED96499;NP_194461/CAB79586/AEE85323/CAA19725/OAP01059;AAL50063;NP_188752/Q9LJB7/BAC42485/OAP01468/AEE76467/BAB01458/AAO63308;BAB01366/AAM63627/OAP04436/BAH30465/Q9LRM4/AEE76563/NP_188827;Q1G3I2/NP_001031645/ABF59389/AEE83576;OAP00048;NP_176986/AAG52592/NP_001321977/AEE34762/Q9C9F4/ANM59633;BAC42445;OAP15570;NP_001321976/ANM59632;OAP03233/AAM67092/AAB…
up	37°C_1h	Pp3c11_6370	2.25515	0.00809511		B-box type zinc finger protein with CCT domain-containing protein	1.4e-85	0.5501	gi|1063729185|ref|NP_197875.3|zinc finger CONSTANS-like protein [Arabidopsis thaliana]/gi|52840166|sp|Q940T9.2|COL4_ARATHRecName: Full=Zinc finger protein CONSTANS-LIKE 4/gi|225898929|dbj|BAH30595.1|hypothetical protein, partial [Arabidopsis thaliana]/gi|1039022179|gb|AED93379.2|zinc finger CONSTANS-like protein [Arabidopsis thaliana];gi|1032280870|gb|OAO95198.1|COL4 [Arabidopsis thaliana];gi|152…	AED93379/Q940T9/NP_197875/BAH30595;OAO95198;OAP03233/AAM67092/AAB67879/NP_186887/AAG12597/AAB67880/AAF32446/Q96502/AAK43964/AEE73800/AAL15198;AAM62947;BAB09583;OAO90658;AED92215/CAA71588/O50055/AAL67065/CAA71587/AAN86196/NP_197089/CAC01784;NP_180052/AAM98244/AAL25546/AAM15476/AAN72118/AAD23033/AEC07629/Q9SK53;NP_568863/AAL15263/AED96933/AAL85993/AAM45054/Q9FHH8;OAP09839;AAM65968;OAO90165;OAO96092…
up	37°C_1h	Pp3c11_6620	5.79183	1.27e-06		Heat shock protein 70 (Hsp 70) family protein	0	0.8759	gi|15241849|ref|NP_195870.1|heat shock cognate protein 70-1 [Arabidopsis thaliana]/gi|12643273|sp|P22953.3|MD37E_ARATHRecName: Full=Probable mediator of RNA polymerase II transcription subunit 37e AltName: Full=Heat shock 70 kDa protein 1 AltName: Full=Heat shock cognate 70 kDa protein 1 AltName: Full=Heat shock cognate protein 70-1 Short=AtHsc70-1 AltName: Full=Heat shock protein 70-1 Short=AtHs…	NP_195870/AAM53305/CAB85987/AAL09715/AED90480/AAO22583/P22953/OAO93844;CAA52684;AAG51030/AEE75218/Q9LHA8/OAP03566/NP_187864/AAL06844/AAL24367/AAL06851/BAB02269;NP_001319510/AAM26685/AEE74767/AAK92833/AEE74768/AAF23276/O65719/AAF14038/CAA76606/OAP05181/NP_187555/NP_001189847/AAN46823/AAM20310/NP_001319509/ANM64320/ANM64321;CAA05547;AAP37770/AED90479/P22954/OAO96464/CAB85986/BAE99142/NP_195869/AAM1…
up	37°C_1h	Pp3c11_7720	3.22703	0.000127632		Tetratricopeptide repeat (TPR)-like superfamily protein	0	0.5667	gi|1032283759|gb|OAO98086.1|hypothetical protein AXX17_AT4G15580 [Arabidopsis thaliana];gi|4455294|emb|CAB36829.1|putative protein [Arabidopsis thaliana]/gi|7268069|emb|CAB78407.1|putative protein [Arabidopsis thaliana];gi|42566761|ref|NP_193101.2|Pentatricopeptide repeat (PPR) superfamily protein [Arabidopsis thaliana]/gi|223635639|sp|Q9SVP7.2|PP307_ARATHRecName: Full=Pentatricopeptide repeat-co…	OAO98086;CAB78407/CAB36829;NP_193101/Q9SVP7/AEE83309;Q9SMZ2/OAO97066/CAB80034/CAB36791/NP_195043/AEE86186;AAD34705;NP_001330962/ANM69270;ANM69269/AED91470/NP_001318522/BAB09416/NP_196557/Q9FIB2;OAO94507;OAP14391;AEE29459/NP_173097;OAP08321;Q9ZUW3/AAC73039/AEC08020/NP_180329;NP_172596/AEE28713/Q3E6Q1/OAP16385;AEE29460/NP_001185013;ANM67977/NP_001329766;OAO97795;AEE86306/NP_567948/O81767;OAO97794;C…
up	37°C_1h	Pp3c11_8450	3.03679	7.76e-05		hypothetical protein AXX17_AT1G27910	9.8e-16	0.4953	gi|1032298495|gb|OAP12820.1|hypothetical protein AXX17_AT1G27910 [Arabidopsis thaliana];gi|116830121|gb|ABK28018.1|unknown, partial [Arabidopsis thaliana];gi|186478928|ref|NP_001117365.1|hypothetical protein AT1G27461 [Arabidopsis thaliana]/gi|98961611|gb|ABF59135.1|unknown protein [Arabidopsis thaliana]/gi|332192714|gb|AEE30835.1|hypothetical protein AT1G27461 [Arabidopsis thaliana];gi|9802540|g…	OAP12820;ABK28018;NP_001117365/ABF59135/AEE30835;AAF99742
up	37°C_1h	Pp3c11_8491	4.65019	0.0328152		---NA---
up	37°C_1h	Pp3c11_8670	3.57762	0.00515693		---NA---
up	37°C_1h	Pp3c11_9580	2.86505	0.0357199		---NA---
up	37°C_1h	Pp3c12_10030	2.60887	3.41e-06		Structural maintenance of chromosomes (SMC) family protein	0	0.5862	gi|1032288368|gb|OAP02695.1|TTN8 [Arabidopsis thaliana];gi|1063708492|ref|NP_001319748.1|Structural maintenance of chromosomes (SMC) family protein [Arabidopsis thaliana]/gi|460425452|sp|Q6Q1P4.2|SMC1_ARATHRecName: Full=Structural maintenance of chromosomes protein 1 Short=SMC protein 1 Short=SMC-1 AltName: Full=Chromosome segregation protein SMC-1 AltName: Full=Cohesin complex subunit SMC-1 AltN…	OAP02695;NP_001319748/Q6Q1P4/AEE79263;AAS68515;CAB77587;AIU48099;OAP02697;BAE99763;OAO93912;NP_001190492/AED95695;Q9FJL0/BAB10693/AED95694/NP_199671;CAD43403;NP_180285/AEC07948/Q56YN8/BAD93989/AEC07949/NP_001077968;AAS09910/OAP11575;OAP02696;AAG27593/AAK58634;OAP07023;NP_001324368/NP_001324367/ANM62190/ANM62191;CAB51218;AAD26882;AAM15423
up	37°C_1h	Pp3c12_10070	2.5764	0.00108618		CDP-diacylglycerol-glycerol-3-phosphate 3-phosphatidyltransferase	1.2e-06	0.4881	gi|51970816|dbj|BAD44100.1|unknown protein [Arabidopsis thaliana];gi|18394683|ref|NP_564069.1|CDP-diacylglycerol-glycerol-3-phosphate 3-phosphatidyltransferase [Arabidopsis thaliana]/gi|17529338|gb|AAL38896.1|unknown protein [Arabidopsis thaliana]/gi|21436385|gb|AAM51362.1|unknown protein [Arabidopsis thaliana]/gi|21592659|gb|AAM64608.1|unknown [Arabidopsis thaliana]/gi|51968576|dbj|BAD42980.1|un…	BAD44100;BAD43831/NP_564069/OAP12356/AAM64608/BAD44670/AEE29792/AAL38896/AAM51362/BAD42980/BAD43288;OAP01763/NP_190401/BAD43902/CAB51065/BAD43372/AAQ65132/AEE78377/BAD43385
up	37°C_1h	Pp3c12_10320	2.38987	0.000569452		hypothetical protein AT2G44850	1.6e-70	0.5066	gi|238479579|ref|NP_001154580.1|hypothetical protein AT2G44850 [Arabidopsis thaliana]/gi|1063706813|ref|NP_001324614.1|hypothetical protein AT2G44850 [Arabidopsis thaliana]/gi|330255381|gb|AEC10475.1|hypothetical protein AT2G44850 [Arabidopsis thaliana]/gi|1039012688|gb|ANM62457.1|hypothetical protein AT2G44850 [Arabidopsis thaliana];gi|110743688|dbj|BAE99681.1|hypothetical protein [Arabidopsis t…	NP_001154580/ANM62457/AEC10475/NP_001324614;BAE99681;OAP07988;NP_182012/AAC31839/AEC10474
up	37°C_1h	Pp3c12_14210	3.38536	0.0305787		NADH-ubiquinone oxidoreductase-like protein	8.5e-23	0.6455	gi|15240784|ref|NP_201560.1|NADH-ubiquinone oxidoreductase-like protein [Arabidopsis thaliana]/gi|75171117|sp|Q9FJW4.1|NDUS4_ARATHRecName: Full=NADH dehydrogenase [ubiquinone] iron-sulfur protein 4, mitochondrial AltName: Full=Protein FROSTBITE1 Flags: Precursor/gi|9757880|dbj|BAB08467.1|unnamed protein product [Arabidopsis thaliana]/gi|26452345|dbj|BAC43258.1|unknown protein [Arabidopsis thalian…	BAB08467/AED98364/NP_201560/Q9FJW4/BAC43258/AAO39903;AAM63888/OAO94209
up	37°C_1h	Pp3c12_14270	1.88195	0.0204356		plant viral-response family protein (DUF716)	4.1e-36	0.4827	gi|1032276704|gb|OAO91032.1|hypothetical protein AXX17_AT5G13320 [Arabidopsis thaliana];gi|15240735|ref|NP_196893.1|plant viral-response family protein (DUF716) [Arabidopsis thaliana]/gi|30684647|ref|NP_850816.1|plant viral-response family protein (DUF716) [Arabidopsis thaliana]/gi|30684651|ref|NP_850817.1|plant viral-response family protein (DUF716) [Arabidopsis thaliana]/gi|10177655|dbj|BAB1111…	OAO91032;NP_196893/NP_850817/BAD43009/ABF85775/AED91956/AED91954/NP_850816/BAB11117/AED91955;AAM67113;NP_001321101/ANM58684/ANM58685/NP_001321100/OAP16546;AAG23445;NP_175920/AAS76241/AAR92251/BAF00675/AEE33209;OAP19686;AAG51578/AAX23787/NP_175919/AAT67566/AEE33208/OAP16658;OAO90821/NP_197487/AAU05451/AED92759/AAU15138;OAP18134;AAM67111;ABF74714/NP_564546/AEE32432/AAD43171;OAP16544;AAG51575;OAP055…
up	37°C_1h	Pp3c12_14430	2.56043	1.69e-08		DHHC-type zinc finger family protein	0	0.5314	gi|79517230|ref|NP_197535.2|Ankyrin repeat family protein with DHHC zinc finger domain-containing protein [Arabidopsis thaliana]/gi|75282678|sp|Q52T38.1|ZDH22_ARATHRecName: Full=Protein S-acyltransferase 24 AltName: Full=Ankyrin repeat-containing S-palmitoyltransferase AltName: Full=Palmitoyltransferase TIP1 AltName: Full=Protein TIP GROWTH DEFECTIVE 1 Short=AtTIP1 AltName: Full=Zinc finger DHHC …	Q52T38/AAX89384/BAF00511/AED92834/AFI41207/NP_197535;OAO96392;NP_973453/AEC06292/Q3EC11;OAP07155;ABN04785;OAP07153;OAP07154;OAP07156;AAD20110;NP_001330558/AEF58502/ANM68839;NP_001190503/AED95887;Q5PNZ1/NP_196126/AAV85661/AED90824;OAO95230;NP_001331236/NP_001331237/ANM69569/ANM69568;BAB10288;NP_001078687/AED94632;CAB87904;BAB09708/NP_198922/AAK76652/AAL85057/AED94631/Q9FLM3/OAO91005;OAO94400;Q8VYS…
up	37°C_1h	Pp3c12_14760	3.42603	1.53e-07		dipeptide transport ATP-binding protein	3.2e-23	0.7325	gi|1032284049|gb|OAO98376.1|hypothetical protein AXX17_AT4G44630 [Arabidopsis thaliana];gi|21553485|gb|AAM62578.1|unknown [Arabidopsis thaliana];gi|18420404|ref|NP_568055.1|hypothetical protein AT4G39235 [Arabidopsis thaliana]/gi|1063727676|ref|NP_001328086.1|hypothetical protein AT4G39235 [Arabidopsis thaliana]/gi|89001009|gb|ABD59094.1|At4g39235 [Arabidopsis thaliana]/gi|332661641|gb|AEE87041.1…	OAO98376;AAM62578;NP_001328086/ABD59094/AEE87041/NP_568055/ANM66174;AAR24155/NP_187208/AAR92313/AAF26140/OAP05406/AEE74261;NP_179758/AAO64068/AAD23641/OAP09298/BAC43512/AEC07206
up	37°C_1h	Pp3c12_15290	2.71652	8.09e-05		global transcription factor group E8	2.3e-30	0.6618	gi|6016737|gb|AAF01563.1|AC009325_33hypothetical protein [Arabidopsis thaliana]/gi|6091741|gb|AAF03453.1|AC010797_29hypothetical protein [Arabidopsis thaliana];gi|18395937|ref|NP_566151.1|bromodomain and extraterminal domain protein 10 [Arabidopsis thaliana]/gi|75163747|sp|Q93ZB7.1|GTE11_ARATHRecName: Full=Transcription factor GTE11 AltName: Full=BROMODOMAIN AND EXTRATERMINAL DOMAIN PROTEIN 10 Sh…	AAF03453/AAF01563;Q93ZB7/AAL15293/AAM91306/AEE73712/NP_566151/AAM20580;AED92010/ANM71197/AAL24133/NP_568297/NP_001332743/Q93YS6;OAO96058;NP_001190308/AED92011;OAP05912;CAB87766;NP_001327404/ANM65436;BAB02121;AEE77284/NP_189362/Q9LK27;NP_001189985/AEE77285;BAB10736;AED97732/NP_201137/OAO92832/Q9FGW9;NP_001327403/ANM65435;OAP02674;BAA97526;NP_199467/Q9LS28/AED95397/BAC42791;OAO96184;BAH19453;AEE279…
up	37°C_1h	Pp3c12_15340	1.91086	0.00493925		global transcription factor group E4	2.9e-72	0.5509	gi|15221424|ref|NP_172113.1|global transcription factor group E4 [Arabidopsis thaliana]/gi|30679613|ref|NP_849601.1|global transcription factor group E4 [Arabidopsis thaliana]/gi|334182337|ref|NP_001184922.1|global transcription factor group E4 [Arabidopsis thaliana]/gi|1063680865|ref|NP_001318932.1|global transcription factor group E4 [Arabidopsis thaliana]/gi|75174943|sp|Q9LNC4.1|GTE4_ARATHRecN…	AEE27966/AEE27965/OAP16520/NP_001184922/AAF80220/AEE27964/Q9LNC4/NP_172113/ANM60626/NP_849601/NP_001318932;ANM57828/NP_001320310;AAD55662/NP_177458/AAG52122/OAP13249/AEE35419/Q9S7T1/AAV84477;BAE99992;OAP02172;AAL32610/AAM13311;NP_001327404/ANM65436;BAB02121;AEE77284/NP_189362/Q9LK27;NP_001327403/ANM65435;NP_001189985/AEE77285;BAH19453;OAO96058;AAC12830;OAP08649;AED92010/ANM71197/AAL24133/NP_56829…
up	37°C_1h	Pp3c12_15789	7.64515	9.26e-06		---NA---
up	37°C_1h	Pp3c12_17240	1.93821	0.0169156		O-fucosyltransferase family protein	0	0.7012	gi|1182267546|gb|ARJ31446.1|friable 1, partial [Arabidopsis thaliana];gi|1032281756|gb|OAO96084.1|hypothetical protein AXX17_AT5G32730 [Arabidopsis thaliana];gi|22327354|ref|NP_568528.2|O-fucosyltransferase family protein [Arabidopsis thaliana]/gi|75165153|sp|Q94BY4.1|OFT35_ARATHRecName: Full=O-fucosyltransferase 35 Short=O-FucT-35 AltName: Full=O-fucosyltransferase family protein/gi|14517444|gb|…	ARJ31446;OAO96084;NP_568528/AAM47340/Q94BY4/AAK62612/AED93982/ARJ31451;CAB69838/ACI49772/Q9LFC6/NP_195730/AED90299/OAO90088;OAP09612;AAK25969/Q9SH89/NP_181334/AAN71964/AEC09474;BAF00177;OAP06654;NP_190978/CAB70984/ARJ31434/AEE79188/Q9M393;BAB09990;NP_566168/Q93ZR8/AEE73784/AAM98167/AAL07153/ARJ31427/OAP03648;CAC01773;Q4V398/AAY56449/BAE99696/NP_197078/ARJ31449/AED92200;OAO89948;AAF02113;NP_172855…
up	37°C_1h	Pp3c12_17430	3.43168	2.39e-06		---NA---
up	37°C_1h	Pp3c12_18160	2.13672	0.00161828		proliferating cell nuclear antigen 2	3.3e-167	0.9442	gi|15222379|ref|NP_172217.1|proliferating cellular nuclear antigen 1 [Arabidopsis thaliana]/gi|13124422|sp|Q9M7Q7.2|PCNA1_ARATHRecName: Full=Proliferating cellular nuclear antigen 1 Short=PCNA 1/gi|8778558|gb|AAF79566.1|AC022464_24F22G5.29 [Arabidopsis thaliana]/gi|18087559|gb|AAL58911.1|AF462821_1At1g07370/F22G5_23 [Arabidopsis thaliana]/gi|20466115|gb|AAM19979.1|At1g07370/F22G5_23 [Arabidopsis …	OAP14784/AAM19979/Q9M7Q7/AAM63900/NP_172217/AAF79566/AAL58911/AEE28115;ABU25234/Q9ZW35/OAP08195/AEC08274/ABK59695/NP_180517/AAC95182;AAF40018/ABU25233;2ZVV_A/2ZVV_B;2ZVW_D/2ZVW_E/2ZVW_B/2ZVW_C/2ZVW_A/2ZVW_H/2ZVW_F/2ZVW_G
up	37°C_1h	Pp3c12_18200	1.87781	0.0469684		polyubiquitin 10	0	0.9708	gi|7267292|emb|CAB81074.1|polyubiquitin (ubq10) [Arabidopsis thaliana];gi|23397122|gb|AAN31845.1|putative polyubiquitin (UBQ10) [Arabidopsis thaliana];gi|240255756|ref|NP_849300.4|polyubiquitin 10 [Arabidopsis thaliana]/gi|240255762|ref|NP_567291.4|polyubiquitin 10 [Arabidopsis thaliana]/gi|240255764|ref|NP_001078353.4|polyubiquitin 10 [Arabidopsis thaliana]/gi|15450661|gb|AAK96602.1|AT4g05320/C1…	CAB81074;AAN31845;NP_001078353/OAO99124/AAK96602/NP_567291/AEE82505/AEE82504/NP_849300/AEE82501;AAM98141/AAA68878/AEE82502/NP_849301/Q8H159/NP_849299/OAO99363/AEE82500;AAB95251;OAO94736;P0CH32/CAA31331/AAB53929/1515347A/OAO95350/NP_568397/AED92867;AAL09741;AAB95252;AAO43305;AAO43304;AAO43303;AAO43306;NP_849292/ANM67151/OAP01203/NP_974516/NP_001328998/BAH19554/AAD15340/CAB77774/NP_001118922/AEE825…
up	37°C_1h	Pp3c12_18540	1.89092	0.0222974		2-oxoglutarate (2OG) and Fe(II)-dependent oxygenase superfamily protein	9.7e-75	0.5714	gi|15218400|ref|NP_177976.1|2-oxoglutarate (2OG) and Fe(II)-dependent oxygenase superfamily protein [Arabidopsis thaliana]/gi|4836877|gb|AAD30580.1|AC007260_11Similar to SRG1 [Arabidopsis thaliana]/gi|13507545|gb|AAK28635.1|AF360338_1putative flavanone 3-hydroxylase [Arabidopsis thaliana]/gi|15293285|gb|AAK93753.1|putative flavanone 3-hydroxylase [Arabidopsis thaliana]/gi|332197999|gb|AEE36120.1|…	AAK28635/AAK93753/NP_177976/AEE36120/AAD30580;OAP15621;O80449/AEC09512/NP_181359/AAL32721/AAM13301/AAC27173;OAP09481;AAM63604;AAQ65160/AEE82891/AAD03425/CAB40043/NP_192788/CAB78173/Q9ZSA8/BAD44441/BAD44674;OAO96925;OAO92446;AAK63997/AED90897/NP_196179/BAB11549/AAM91495/Q9FFF6;OAO98906;OAO99918;AAM47961/AAM12973;AEE82890/Q9ZSA7/CAB78172/AAD03424/CAB40042/NP_192787/AAO50563/AAO41989;AAM61665;CAA556…
up	37°C_1h	Pp3c12_18980	3.53895	5.12e-08		Cyclophilin-like peptidyl-prolyl cis-trans isomerase family protein	4.6e-175	0.7659	gi|18397936|ref|NP_565381.1|peptidyl-prolyl cis-trans isomerase / cyclophilin-40 (CYP40) / rotamase [Arabidopsis thaliana]/gi|75333353|sp|Q9C566.1|CYP40_ARATHRecName: Full=Peptidyl-prolyl cis-trans isomerase CYP40 Short=PPIase CYP40 AltName: Full=Cyclophilin of 40 kDa Short=Cyclophilin-40 AltName: Full=Protein SQUINT AltName: Full=Rotamase CYP40/gi|13442983|gb|AAK02067.1|cyclophilin-40 [Arabidops…	AEC06438/Q9C566/AAD41985/ABI93908/AAK02067/NP_565381;OAP09694;NP_850740/AEE80476;AAS75310;OAP02918;BAH57223;NP_191899/AAN41315/ANM64659/NP_001326672/Q9LY75/CAB87793/AEE80475/NP_001190169/AEE80477;NP_195213/OAO98279/Q42406/CAB45448/2021266A/AAA66197/AAM65147/AAK96660/BAF00180/AEE86431/CAB80204/AAP21368/AAA75512;AAB96833;NP_001319764/Q38867/AAL59950/AEE79474/CAB87406/AEE79473/NP_191166/AAM20331/OAP…
up	37°C_1h	Pp3c12_1910	2.17702	0.0310456		---NA---
up	37°C_1h	Pp3c12_21450	2.09119	0.000138347		stromal cell-derived factor 2-like protein precursor	6.3e-97	0.7909	gi|18400721|ref|NP_565585.1|stromal cell-derived factor 2-like protein precursor [Arabidopsis thaliana]/gi|24212393|sp|Q93ZE8.1|SDF2_ARATHRecName: Full=Stromal cell-derived factor 2-like protein Short=AtSDF2 Short=SDF2-like protein Flags: Precursor/gi|16209645|gb|AAL14383.1|At2g25110/F13D4.70 [Arabidopsis thaliana]/gi|23505803|gb|AAN28761.1|At2g25110/F13D4.70 [Arabidopsis thaliana]/gi|330252565|g…	AAN28761/NP_565585/AEC07659/AAL14383/Q93ZE8;OAP08459;AAM65625;3MAL_A/3MAL_B;BAD94595
up	37°C_1h	Pp3c12_21830	1.9705	0.00976202		Cysteine/Histidine-rich C1 domain family protein	8.8e-19	0.4619	gi|15224373|ref|NP_181318.1|Cysteine/Histidine-rich C1 domain family protein [Arabidopsis thaliana]/gi|40823046|gb|AAR92255.1|At2g37820 [Arabidopsis thaliana]/gi|45752694|gb|AAS76245.1|At2g37820 [Arabidopsis thaliana]/gi|66865894|gb|AAY57581.1|PHD domain protein [Arabidopsis thaliana]/gi|330254360|gb|AEC09454.1|Cysteine/Histidine-rich C1 domain family protein [Arabidopsis thaliana];gi|1032296914|…	NP_181318/AAS76245/AEC09454/AAR92255/AAY57581;OAP11240;NP_181316/AEC09452;OAP10022;NP_180334/AAC73034/AEC08023;OAP11452;NP_001323797/ANM61590;AAQ62414/BAD44346/BAD44522/BAD42947/BAD43162/NP_179365/H84555/AEC06677/OAP11087;T08861;OAP11389;OAP08235;AAS76240/AEC10413/NP_181965/AAR92250/AAC16104;OAP09542;AEC09453/NP_181317/AAY78721;NP_179775/BAF00975/AEC07228;OAP11346;AAD20403;OAP11345;AEC10414/BAD44…
up	37°C_1h	Pp3c12_22760	2.07976	0.0150739		Microsomal signal peptidase 12 kDa subunit (SPC12)	0.00095	0.4627	gi|186517875|ref|NP_680778.2|Microsomal signal peptidase 12 kDa subunit (SPC12) [Arabidopsis thaliana]/gi|30102562|gb|AAP21199.1|At4g40042 [Arabidopsis thaliana]/gi|332661760|gb|AEE87160.1|Microsomal signal peptidase 12 kDa subunit (SPC12) [Arabidopsis thaliana]/gi|1032284635|gb|OAO98962.1|hypothetical protein AXX17_AT4G45490 [Arabidopsis thaliana]	AEE87160/NP_680778/AAP21199/OAO98962
up	37°C_1h	Pp3c12_23290	1.86833	0.000683494		dimethylallyl, adenosine tRNA methylthiotransferase	2.6e-68	0.5016	gi|22329116|ref|NP_195064.2|dimethylallyl, adenosine tRNA methylthiotransferase [Arabidopsis thaliana]/gi|17381263|gb|AAL36050.1|AT4g33380/F17M5_140 [Arabidopsis thaliana]/gi|20453385|gb|AAM19931.1|AT4g33380/F17M5_140 [Arabidopsis thaliana]/gi|332660817|gb|AEE86217.1|dimethylallyl, adenosine tRNA methylthiotransferase [Arabidopsis thaliana]/gi|1032285346|gb|OAO99673.1|hypothetical protein AXX17_A…	AAM19931/OAO99673/AAL36050/AEE86217/NP_195064;AEE86218/NP_001190903;CAB38796/CAB80055;CAB10487/CAB80978;AEE83845/AAL08294/NP_567522/AAN28830;OAO96811
up	37°C_1h	Pp3c12_24560	5.21759	2.45e-08		HSP20-like chaperones superfamily protein	4.5e-54	0.6985	gi|1032304116|gb|OAP18441.1|hypothetical protein AXX17_AT1G47890 [Arabidopsis thaliana];gi|15220832|ref|NP_175759.1|HSP20-like chaperones superfamily protein [Arabidopsis thaliana]/gi|21264442|sp|P13853.2|HS17C_ARATHRecName: Full=17.6 kDa class I heat shock protein 3 AltName: Full=17.6 kDa heat shock protein 3 Short=AtHsp17.6C/gi|12324023|gb|AAG51972.1|AC024260_1017.6 kDa heat shock protein (AA 1…	OAP18441;P13853/AAG51972/CAA34208/NP_175759/ABD57522/AEE32954;CAA35182;P19036/CAB90950/AEE78138/NP_190209;OAP01990;AAK95252/AAN28742;AAF78436;AAM67156;CAA35183/BAB09509/AED97223/AAM67481/AAL49881/BAF00451/OAO91667/P19037/NP_200780;NP_172220/AAM63903/AAF79569/BAC43437/AEE28120/Q9LNW0/AAO63844/OAP17453;AAM64758;AAC95188/ABD57517/AAM63628/Q9ZW31/AEC08261/BAD44651/BAD44562/BAD43036/BAD44659/BAD94277/…
up	37°C_1h	Pp3c12_24950	1.91684	0.000117705		Co-chaperone GrpE family protein	1.5e-79	0.59	gi|18418410|ref|NP_568356.1|Co-chaperone GrpE family protein [Arabidopsis thaliana]/gi|1063732485|ref|NP_001318588.1|Co-chaperone GrpE family protein [Arabidopsis thaliana]/gi|13878047|gb|AAK44101.1|AF370286_1putative chloroplast GrpE protein [Arabidopsis thaliana]/gi|17104679|gb|AAL34228.1|putative chloroplast GrpE protein [Arabidopsis thaliana]/gi|332005075|gb|AED92458.1|Co-chaperone GrpE famil…	AED92458/NP_568356/AAL34228/NP_001318588/AAK44101/ANM70271;AED92459/CAB40381/BAB09570/NP_850840/OAO89544;AAG52200/NP_564475/AAL38838/AEE31865/AEE31864/NP_849751/AAM51251;OAP16770/AAM65596;CAB79533/CAB36524;OAO98872;BAC42827/Q8LB47/AAM64973/AAP04032/NP_567757/AEE85251;AAM63252/OAO95037;AAM10113/AED96599/NP_200331/BAB08589/AAK68792/Q9FLP3;BAA13686
up	37°C_1h	Pp3c12_25160	2.57006	5.37e-05		chaperonin 20	7.9e-35	0.6799	gi|15220018|ref|NP_173723.1|GroES-like family protein [Arabidopsis thaliana]/gi|21554204|gb|AAM63283.1|putative 10kd chaperonin [Arabidopsis thaliana]/gi|26450019|dbj|BAC42130.1|putative 10kd chaperonin [Arabidopsis thaliana]/gi|28827420|gb|AAO50554.1|putative 10kDa chaperonin (CPN10) protein [Arabidopsis thaliana]/gi|332192215|gb|AEE30336.1|GroES-like family protein [Arabidopsis thaliana]/gi|103…	AAO50554/NP_173723/AAM63283/OAP15689/AEE30336/BAC42130;AAC00609;AAF31020/NP_563961/AAL36284/AAM14191/BAA13588/AAA32767/P34893/AEE29249/AAM63762;OAP18888;NP_001322728/ANM60442;AAC14026;NP_851045/AAL16296/AAK59484/ANM70274/CAA09368/AED92883/AED92881/AED92882/AAL33817/BAB61619/NP_001318614/AAL16269/AAG13931/NP_197572/OAO91759/NP_001331898/O65282;OAP02652/AAM65007/Q9M1C2/BAF00250/CAB75936/AAO64777/AE…
up	37°C_1h	Pp3c12_2810	3.7041	1.46e-09		DNAJ heat shock family protein	1.5e-126	0.5982	gi|15225377|ref|NP_179646.1|DNAJ heat shock family protein [Arabidopsis thaliana]/gi|4586038|gb|AAD25656.1|putative heat shock protein [Arabidopsis thaliana]/gi|15982895|gb|AAL09794.1|At2g20560/T13C7.15 [Arabidopsis thaliana]/gi|21554404|gb|AAM63509.1|putative heat shock protein [Arabidopsis thaliana]/gi|22137258|gb|AAM91474.1|At2g20560/T13C7.15 [Arabidopsis thaliana]/gi|330251934|gb|AEC07028.1|D…	AAM63509/AAD25656/OAP09832/NP_179646/OAP09831/AAM91474/AAL09794/AEC07028;CAA16887/NP_194577/AAK68785/AEE85491/CAB79650/AAM10085/OAP00804;ANM71023/NP_001332583;AED93459/OAO95762/NP_197935;NP_187503/AAF07844/AEE74694/OAP06551/ACI31315;AAM67147;CAB81922/AED90335/AAO64002/OAO92872/AAM61229/NP_195759/BAC43586;AAK25962/AAK64126/AEE28569/OAP12925/AAD32885/NP_172506;AAD39315/AEE33609/OAP17590/NP_176181;A…
up	37°C_1h	Pp3c12_2910	2.1703	0.0436601		DUF868 family protein (DUF868)	2e-93	0.5718	gi|1032277328|gb|OAO91656.1|hypothetical protein AXX17_AT5G28350 [Arabidopsis thaliana];gi|15241702|ref|NP_198167.1|hypothetical protein (DUF868) [Arabidopsis thaliana]/gi|19699077|gb|AAL90906.1|AT5g28150/T24G3_80 [Arabidopsis thaliana]/gi|23308357|gb|AAN18148.1|At5g28150/T24G3_80 [Arabidopsis thaliana]/gi|332006393|gb|AED93776.1|hypothetical protein (DUF868) [Arabidopsis thaliana];gi|18397034|re…	OAO91656;AAN18148/AED93776/NP_198167/AAL90906;AAL27500/AAM78072/NP_566240/OAP02126/AAG51405/AEE74147;AAM65821;AAD27916/AEC05808/ABE65426/NP_178505/AAM15482/OAP07760;ABK28164;CAB40986/AAM61648/NP_001190706/AEE83164/NP_193005/AEE83163/BAF01198/CAB78311/ABG48411/OAO99261;AAZ52778/AED95644/NP_199638/BAA97007/OAO93654/ABE65575;AAV63905/AEE75321/NP_683561/AAT68366/BAB02790;OAP05400;AAY82795;AEC08040/NP…
up	37°C_1h	Pp3c12_6500	2.60224	3.97e-05		Tmem18	4.2e-49	0.6011	gi|18399227|ref|NP_564444.1|Tmem18 [Arabidopsis thaliana]/gi|51970778|dbj|BAD44081.1|unnamed protein product [Arabidopsis thaliana]/gi|51971505|dbj|BAD44417.1|unnamed protein product [Arabidopsis thaliana]/gi|194708816|gb|ACF88492.1|At1g34350 [Arabidopsis thaliana]/gi|332193578|gb|AEE31699.1|Tmem18 [Arabidopsis thaliana];gi|21554376|gb|AAM63483.1|unknown [Arabidopsis thaliana];gi|334183026|ref|NP…	ACF88492/AEE31699/NP_564444/BAD44417/BAD44081;AAM63483;NP_001185136/AEE31700;AAG51901
up	37°C_1h	Pp3c12_7740	1.94047	0.000448014		Citrate synthase family protein	0	0.6316	gi|15228003|ref|NP_181807.1|citrate synthase 3 [Arabidopsis thaliana]/gi|73917790|sp|Q9SJH7.1|CISY3_ARATHRecName: Full=Citrate synthase 3, peroxisomal Flags: Precursor/gi|4512675|gb|AAD21729.1|putative citrate synthase [Arabidopsis thaliana]/gi|15081644|gb|AAK82477.1|At2g42790/F7D19.21 [Arabidopsis thaliana]/gi|21700853|gb|AAM70550.1|At2g42790/F7D19.21 [Arabidopsis thaliana]/gi|110742295|dbj|BAE9…	NP_181807/AAK82477/AAD21729/BAE99072/Q9SJH7/AAM70550/AEC10169;OAP09880;AEE79826/OAP06763/AAV59261/CAB88292/NP_191434/Q9LXS6/AAU95420;AAM20462/AAN72180/AEE79825/CAB88291/NP_191433/Q9LXS7;OAP04679;OAP04678;BAD93930;BAD93857;OAP04360;ANM65554/NP_001327513;AAC16084/NP_566016/AAK62463/AAP31957/OAP10169/AEC10410/ANM62354/NP_001324515;AAM62868;NP_001324514/NP_850415/P20115/ANM62353/AEC10411;CAB75925;Q9M…
up	37°C_1h	Pp3c12_8210	1.70177	0.00449055		DNAJ heat shock family protein	3.8e-167	0.5286	gi|15228802|ref|NP_191819.1|DNAJ heat shock family protein [Arabidopsis thaliana]/gi|75335714|sp|Q9LZK5.1|DNJ19_ARATHRecName: Full=DnaJ protein ERDJ3B AltName: Full=Chaperone protein dnaJ 19 Short=AtDjB19 Short=AtJ19 AltName: Full=Endoplasmic reticulum dnaJ domain-containing protein 3B Short=AtERdj3B AltName: Full=Protein SCJ1 homolog ERDJ3B Flags: Precursor/gi|7362740|emb|CAB83110.1|putative pro…	CAB83110/AAM78044/AAM19802/OAP02469/AEE80368/NP_191819/Q9LZK5/AAM65179;NP_187503/AAF07844/AEE74694/OAP06551/ACI31315;AAM67147;AAM63509/AAD25656/OAP09832/NP_179646/OAP09831/AAM91474/AAL09794/AEC07028;CAB81922/AED90335/AAO64002/OAO92872/AAM61229/NP_195759/BAC43586;AAK25962/AAK64126/AEE28569/OAP12925/AAD32885/NP_172506;AAD39315/AEE33609/OAP17590/NP_176181;ANM71023/NP_001332583;AEE85492/NP_001078458;…
up	37°C_1h	Pp3c12_8660	5.30215	0.000547934		putative mitochondrial carrier protein	1.3e-31	0.471	gi|15222270|ref|NP_172184.1|Mitochondrial substrate carrier family protein [Arabidopsis thaliana]/gi|22655236|gb|AAM98208.1|mitochondrial carrier protein, putative [Arabidopsis thaliana]/gi|30984546|gb|AAP42736.1|At1g07030 [Arabidopsis thaliana]/gi|332189949|gb|AEE28070.1|Mitochondrial substrate carrier family protein [Arabidopsis thaliana]/gi|1032304297|gb|OAP18622.1|hypothetical protein AXX17_A…	AEE28070/AAM98208/OAP18622/NP_172184/AAP42736;NP_180577/AAC16956/AAM20034/AAL36333/AEC08353;AAM62642;OAP07248;O04619/NP_192019/AAB61037/AAL06538/CAP64296/AAL07192/CAB80919/AAK25878/AEE81981/OAO96637;AAF82217;AEE81982/NP_001190650;AAM13231/AEE30615/NP_001321077/Q8RWA5/AAP42759/NP_564233/OAP16815/CAR70089/ANM58659;CAI38581;OAP07249;OAP16925;AAY34159/CAJ91124;NP_001322412/ANM60103;F4HT41/NP_564436/A…
up	37°C_1h	Pp3c12_9300	9.06129	4.61e-06		Heat shock protein 70 (Hsp 70) family protein	0	0.8658	gi|15241849|ref|NP_195870.1|heat shock cognate protein 70-1 [Arabidopsis thaliana]/gi|12643273|sp|P22953.3|MD37E_ARATHRecName: Full=Probable mediator of RNA polymerase II transcription subunit 37e AltName: Full=Heat shock 70 kDa protein 1 AltName: Full=Heat shock cognate 70 kDa protein 1 AltName: Full=Heat shock cognate protein 70-1 Short=AtHsc70-1 AltName: Full=Heat shock protein 70-1 Short=AtHs…	NP_195870/AAM53305/CAB85987/AAL09715/AED90480/AAO22583/P22953/OAO93844;CAA52684;AAP37770/AED90479/P22954/OAO96464/CAB85986/BAE99142/NP_195869/AAM13151;AAG51030/AEE75218/Q9LHA8/OAP03566/NP_187864/AAL06844/AAL24367/AAL06851/BAB02269;AAP37760/OAP13772/Q9S9N1/NP_173055/AAF18501/AAN71999/AEE29402;CAA05547;NP_001319510/AAM26685/AEE74767/AAK92833/AEE74768/AAF23276/O65719/AAF14038/CAA76606/OAP05181/NP_18…
up	37°C_1h	Pp3c13_10560	3.2843	3.72e-08		Uncharacterized protein family SERF	5.2e-15	0.8291	gi|145338889|ref|NP_189052.2|Uncharacterized protein family SERF [Arabidopsis thaliana]/gi|13878137|gb|AAK44146.1|AF370331_1unknown protein [Arabidopsis thaliana]/gi|23296709|gb|AAN13152.1|unknown protein [Arabidopsis thaliana]/gi|332643336|gb|AEE76857.1|Uncharacterized protein family SERF [Arabidopsis thaliana];gi|11994229|dbj|BAB01351.1|unnamed protein product [Arabidopsis thaliana];gi|10322887…	AAK44146/AAN13152/AEE76857/NP_189052;BAB01351;OAP03043
up	37°C_1h	Pp3c13_10580	3.08999	6.34e-07		phytochromobilin:ferredoxin oxidoreductase, chloroplast / phytochromobilin synthase (HY2)	1.2e-89	0.6645	gi|22330928|ref|NP_566344.2|phytochromobilin:ferredoxin oxidoreductase, chloroplast / phytochromobilin synthase (HY2) [Arabidopsis thaliana]/gi|28380113|sp|Q9SR43.1|PFBS_ARATHRecName: Full=Phytochromobilin:ferredoxin oxidoreductase, chloroplastic AltName: Full=PFB synthase AltName: Full=PPhiB synthase AltName: Full=Phytochromobilin synthase Flags: Precursor/gi|6478912|gb|AAF14017.1|AC011436_1hypo…	NP_566344/AAM20557/AAF14017/Q9SR43/BAB33374/AAM91300/AEE74730;OAP03522;NP_850996/AEE74731;AAM67180;NP_974264/AEE74729;AAD56331;NP_001326171/ANM64122
up	37°C_1h	Pp3c13_12670	1.99431	0.00615805		---NA---
up	37°C_1h	Pp3c13_13199	3.27407	0.00693784		---NA---
up	37°C_1h	Pp3c13_13210	2.68346	0.016669		Phototropic-responsive NPH3 family protein	7.1e-70	0.5392	gi|110735758|dbj|BAE99857.1|non-phototropic hypocotyl 3 [Arabidopsis thaliana];gi|1063728840|ref|NP_001318873.1|Phototropic-responsive NPH3 family protein [Arabidopsis thaliana]/gi|1039019998|gb|AED97871.2|Phototropic-responsive NPH3 family protein [Arabidopsis thaliana];gi|9759409|dbj|BAB09864.1|non-phototropic hypocotyl 3 [Arabidopsis thaliana];gi|6224712|gb|AAF05914.1|AF180390_1non-phototropic…	BAE99857;AED97871/NP_001318873;BAB09864;AAF05914;Q9FMF5/NP_568989/AED97870/OAO93708;NP_001330808/ANM69106;OAO93932;AAF19742;Q9S9Q9/NP_174332/AEE31216/OAP19879;Q9LYW0/BAE98892/NP_195945/AED90577/BAB08385/CAB86092;AAK96885/AAM91121;BAB09029/ANM69406/NP_201545/Q9FN09/AED98344/NP_001331087;OAO93724;AEC08401/NP_850147/Q682S0/BAD94572/BAD95385/BAF01595/BAF02233/AAK59568/AAN31821/BAD94074/BAF01673/AAL07…
up	37°C_1h	Pp3c13_13290	4.20244	2.75e-05		Agenet and bromo-adjacent homology (BAH) domain-containing protein	4.2e-20	0.4987	gi|1063728916|ref|NP_001318540.1|bromo-adjacent homology (BAH) domain-containing protein [Arabidopsis thaliana]/gi|1039020468|gb|AED91683.2|bromo-adjacent homology (BAH) domain-containing protein [Arabidopsis thaliana];gi|7573404|emb|CAB87707.1|putative protein [Arabidopsis thaliana];gi|1032281141|gb|OAO95469.1|hypothetical protein AXX17_AT5G11200 [Arabidopsis thaliana];gi|1063731315|ref|NP_00133…	NP_001318540/AED91683;CAB87707;OAO95469;NP_001331207/Q9LYE3/ANM69537;BAB02291;NP_001189902/AEE75700;OAP06800;NP_193637/Q94F87/AEE84126;NP_001329724/ANM67930;OAO97944;NP_001321496/ANM59105;OAP12358/NP_177025/AAM91530/AAP37755/AEE34814;NP_001321497/ANM59106;ANM59107/NP_001321498;NP_001319349/AEE34813
up	37°C_1h	Pp3c13_13900	2.5445	1.27e-06		lon protease 4	0	0.6765	gi|1032276317|gb|OAO90645.1|LON_ARA_ARA [Arabidopsis thaliana];gi|27735209|sp|P93655.2|LONM1_ARATHRecName: Full=Lon protease homolog 1, mitochondrial Flags: Precursor/gi|20259500|gb|AAM13870.1|putative Lon protease homolog 2 precursor [Arabidopsis thaliana]/gi|21436459|gb|AAM51430.1|putative Lon protease homolog 2 precursor [Arabidopsis thaliana];gi|1063729104|ref|NP_568490.4|lon protease 1 [Arab…	OAO90645;AAM51430/P93655/AAM13870;AED93617/NP_568490;AAB48000;OAP04885;NP_001325548/ANM63462;Q9M9L7/AAF26081/AEE74297/NP_566259;AAB61060;AAF26080/AEE74296/NP_566258/Q9M9L8;OAP07087;AAL09722;O64948/NP_568675/AED95460/BAB10243/AAC05085/OAO95135;AAO00734/AAQ56835;OAO95134;OAO95133;NP_001325822/ANM63751;AAF82201;CAB89335;NP_172199/AEE28090;AAX23851
up	37°C_1h	Pp3c13_14540	4.69123	5.65e-10		NUP50 (Nucleoporin 50 kDa) protein	2.3e-68	0.6487	gi|2058284|emb|CAA66046.1|atranbp1b [Arabidopsis thaliana];gi|30697102|ref|NP_200667.2|RAN binding protein 1 [Arabidopsis thaliana]/gi|75275082|sp|P92985.1|RBP1C_ARATHRecName: Full=Ran-binding protein 1 homolog c/gi|1732511|gb|AAB38776.1|Ran binding protein 1 homolog [Arabidopsis thaliana]/gi|90568020|gb|ABD94080.1|At5g58590 [Arabidopsis thaliana]/gi|332009690|gb|AED97073.1|RAN binding protein 1 …	CAA66046;P92985/AAB38776/ABD94080/AED97073/OAO95869/NP_200667;AAM14982/AAC16966/AEC08340/ABD43005/Q8RWG8/AAV84525/AAW38974/NP_180567/OAP08829;AAM13098;BAA97328;AAK43868/AEE28081/AAN72204/AAM19880/AAF82206/Q9LMK7/AAK95280/OAP17297/NP_172194;CAA66045;AAD39835;OAP16134;ANM59971/ANM59970/NP_001322288/NP_001322287/AAK59765/NP_001322286/AEE32797/NP_564606/AAG51549/AAL15374/ANM59972/Q9C829;AAM98235;OAP0…
up	37°C_1h	Pp3c13_16021	3.35852	0.0186137		---NA---
up	37°C_1h	Pp3c13_1670	2.51918	0.0139504		myeloid leukemia factor	1.2e-25	0.4839	gi|18415996|ref|NP_567666.1|glycine-rich protein [Arabidopsis thaliana]/gi|30685911|ref|NP_849421.1|glycine-rich protein [Arabidopsis thaliana]/gi|15809950|gb|AAL06902.1|AT4g22740/T12H17_130 [Arabidopsis thaliana]/gi|19347920|gb|AAL85981.1|unknown protein [Arabidopsis thaliana]/gi|21436279|gb|AAM51278.1|unknown protein [Arabidopsis thaliana]/gi|332659246|gb|AEE84646.1|glycine-rich protein [Arabid…	AAM51278/NP_567666/AAL06902/AAL85981/AEE84647/NP_849421/AEE84646/OAP00748;AAM63274;OAP10518;OAP10519;NP_001325130/ANM63013/BAH57075;NP_001325131/ANM63014;BAH19985;NP_850433/AEC10544;AEC10545/NP_001031542;AAB82626;CAB79229/CAA16559
up	37°C_1h	Pp3c13_18300	2.71026	0.00537259		putative cysteine proteinase inhibitor B (cystatin B)	7.3e-26	0.6193	gi|1063708371|ref|NP_001319530.1|cystatin B [Arabidopsis thaliana]/gi|1039014632|gb|AEE75202.2|cystatin B [Arabidopsis thaliana];gi|1032291807|gb|OAP06134.1|CYSB [Arabidopsis thaliana];gi|11139270|gb|AAG31653.1|PRLI-interacting factor M, partial [Arabidopsis thaliana];gi|24899735|gb|AAN65082.1|cysteine proteinase inhibitor, putative 1 [Arabidopsis thaliana];gi|17473693|gb|AAL38303.1|cysteine prot…	AEE75202/NP_001319530;OAP06134;AAG31653;AAN65082;OAP06135/AAM63160/AAL38303;NP_850570/AAG51028/Q8H0X6/BAB03156/AEE75201;AAL86314;OAP11040/NP_181620/AAB86448/AEC09892/AAM61337/AAN13009/Q41906;BAB17683;OAO89524;AAL15236/AAK43983/NP_196130/Q8LC76/AED90829/BAB11533;AAM63801;AAL06476/AAM47361;CAA03929/NP_196775/BAB10032/Q945Q1/AAM65871/AED91767/OAO91526;NP_199566/Q41916/BAB09081/AAL62346/AAP21343/AED9…
up	37°C_1h	Pp3c13_19370	2.06644	2.89e-05		RING/U-box superfamily protein	3.5e-64	0.5714	gi|15231003|ref|NP_188629.1|RING/U-box superfamily protein [Arabidopsis thaliana]/gi|75301658|sp|Q8LPN7.1|RNG1L_ARATHRecName: Full=E3 ubiquitin-protein ligase RING1-like AltName: Full=RING finger protein 1 AltName: Full=RING-type E3 ubiquitin transferase RING1-like/gi|20465263|gb|AAM19951.1|AT3g19950/MPN9_19 [Arabidopsis thaliana]/gi|23308365|gb|AAN18152.1|At3g19950/MPN9_19 [Arabidopsis thaliana]…	AAN18152/AEE76311/AAM19951/NP_188629/Q8LPN7/OAP03143;ANM64917/BAB01310/ANM64918/NP_001326918/NP_001326919;OAP07448;AEC09886/AEC09887/O22197/AAM98130/NP_001324188/NP_565942/NP_973652/NP_973651/ANM62005/AAP42739/AAC69854/AAB86443/AEC09888;AEE79539/AAK76657/NP_974448/NP_567039/NP_001030874/AAM20263/Q94AK4/AEE79537/AEE79538/AAY57600;OAP03044;OAP18518;NP_564693/AAK62663/NP_001321432/AAD10644/AEE33259/…
up	37°C_1h	Pp3c13_20930	2.83985	0.00247402		Dehydrin family protein	2.2e-07	0.5722	gi|15217937|ref|NP_173468.1|cold-regulated 47 [Arabidopsis thaliana]/gi|1169280|sp|P31168.2|COR47_ARATHRecName: Full=Dehydrin COR47 AltName: Full=Cold-induced COR47 protein/gi|8778606|gb|AAF79614.1|AC027665_15F5M15.22 [Arabidopsis thaliana]/gi|2627135|dbj|BAA23547.1|COR47 [Arabidopsis thaliana]/gi|18252915|gb|AAL62384.1|unknown protein [Arabidopsis thaliana]/gi|21389639|gb|AAM48018.1|unknown prot…	NP_173468/BAA23547/AAL62384/OAP18271/AAF79614/AEE29972/AAM48018/P31168/BAF02159;CAA62449;CAA42483;BAF01110/NP_190667/AAB00375/AEE78734/P25863/OAP04876;CAB62620;CAA45524;CAB80506/CAB37497;AEE86926/NP_195554/BAC42561/AAO39908;AAA32722;AAK82471;OAO98079;OAO95259/AAN72237/BAB10916/P30185/AED98208/AAL16227/AAM10396/NP_201441/CAA48178;AAK38607;AAM97073/P42759/AAF79613/CAA62448/AEE29973/BAA04568/AAN1304…
up	37°C_1h	Pp3c13_20961	3.30532	0.0286763		HVA22E	7e-40	0.6188	gi|42569877|ref|NP_181810.2|HVA22-like protein F [Arabidopsis thaliana]/gi|57012578|sp|Q682H0.1|HA22F_ARATHRecName: Full=HVA22-like protein f Short=AtHVA22f/gi|51968936|dbj|BAD43160.1|unnamed protein product [Arabidopsis thaliana]/gi|330255079|gb|AEC10173.1|HVA22-like protein F [Arabidopsis thaliana]/gi|1032295885|gb|OAP10211.1|HVA22F [Arabidopsis thaliana];gi|18423191|ref|NP_568744.1|HVA22 homol…	NP_181810/OAP10211/Q682H0/BAD43160/AEC10173;Q9FED2/ACJ06161/ACJ06140/ACJ06162/AAG02213/ACJ06160/ACJ06154/ACJ06155/ACJ06152/ACJ06153/ACJ06136/ACJ06158/ACJ06137/ACJ06159/NP_568744/ACJ06134/ACJ06156/ACJ06135/ACJ06157/ABI49445/ACJ06138/ACJ06139/ACJ06150/ACJ06151/ACJ06143/AAM61494/ACJ06144/ACJ06166/ACJ06141/ACJ06163/AAG33060/ACJ06142/ACJ06164/ACJ06147/ACJ06148/ACJ06145/ACJ06146/AED95983/ACJ06149/OAO91…
up	37°C_1h	Pp3c13_22780	2.77919	0.0408888		BTB/POZ domain-containing protein	2.5e-20	0.5624	gi|75254656|sp|Q6DBN1.1|Y4845_ARATHRecName: Full=BTB/POZ domain-containing protein At4g08455/gi|50198819|gb|AAT70442.1|At4g08455 [Arabidopsis thaliana]/gi|56381961|gb|AAV85699.1|At4g08455 [Arabidopsis thaliana];gi|1063719907|ref|NP_680660.3|BTB/POZ domain-containing protein [Arabidopsis thaliana]/gi|1032282415|gb|OAO96742.1|hypothetical protein AXX17_AT4G09540 [Arabidopsis thaliana]/gi|1039017966…	Q6DBN1/AAT70442/AAV85699;NP_680660/OAO96742/AEE82644;AAC28195;OAP01615;AEE27316/NP_001318902;OAP17874/NP_171670/AEE27315/AAF78396/Q9LQ95;BAF01519/AAQ22660;NP_191182/AAS77485/CAB87422/AEE79499/Q9LYL9/BAD44062;O22891;OAO99606;O81432/CAB77877/AAC28212/NP_192318/AEE82368;ANM67418/NP_001329250;OAP08499;NP_001329253/ANM67421/AEE83222/NP_001078381;BAD95239;NP_001329254/ANM67419/NP_001329251/AAM91624/CAB…
up	37°C_1h	Pp3c13_2340	2.85747	9.27e-05		CBL-interacting protein kinase 3	3.2e-163	0.7636	gi|42572559|ref|NP_974375.1|SNF1 kinase homolog 11 [Arabidopsis thaliana]/gi|332644023|gb|AEE77544.1|SNF1 kinase homolog 11 [Arabidopsis thaliana];gi|1742967|emb|CAA64382.1|ser/thr protein kinase [Arabidopsis thaliana];gi|18406082|ref|NP_566843.1|SNF1 kinase homolog 11 [Arabidopsis thaliana]/gi|42572557|ref|NP_974374.1|SNF1 kinase homolog 11 [Arabidopsis thaliana]/gi|62900604|sp|P92958.1|KIN11_AR…	AEE77544/NP_974375;CAA64382;AAL49934/BAB01993/NP_566843/OAP01643/AEE77543/AEE77542/NP_974374/AAN31081/ABH11526/P92958/CAA67671;NP_001118546/AEE73609/AEE73607/AAF26165/AAA32736/OAP05040/NP_566130/ABH11527/CAA64384;BAH19920;Q38997/AAQ56829/AAM13169/NP_850488/AEE73608;BAH19438;NP_198760/BAB11017/AED94433;AAD00542;OAO90842;AED92948/NP_850861/Q84VQ3/OAO96508;AAO73884;NP_001078442/AEE84900;CAB45075/AAN…
up	37°C_1h	Pp3c13_3090	4.75972	0.00615921		---NA---
up	37°C_1h	Pp3c13_3389	5.49429	8.26e-05		---NA---
up	37°C_1h	Pp3c13_3400	7.40835	2.7e-08		BCL-2-associated athanogene 6	7.5e-15	0.5732	gi|15225945|ref|NP_182147.1|BCL-2-associated athanogene 6 [Arabidopsis thaliana]/gi|75220240|sp|O82345.1|BAG6_ARATHRecName: Full=BAG family molecular chaperone regulator 6 AltName: Full=Bcl-2-associated athanogene 6 AltName: Full=CaM-binding protein 1 Contains: RecName: Full=Cleaved BAG6/gi|3702325|gb|AAC62882.1|hypothetical protein [Arabidopsis thaliana]/gi|330255570|gb|AEC10664.1|BCL-2-associat…	O82345/AAC62882/AEC10664/NP_182147;OAP08564;O65373/AAC17606/NP_172670/AEE28831/OAP16205;OAO94465;AAM13077/AED97603/AAM91166/NP_201045/Q9LVA0/BAA97203;BAB02575/Q9LIB3/NP_189577/AAN31091/AEE77566/AAL84966;OAP04205
up	37°C_1h	Pp3c13_3550	2.1595	0.0274696		VTE6_ARATHRecName: Full=Protein VTE6, chloroplastic; AltName: Full=Phytyl-P kinase; AltName: Full=Vitamin E deficient 6; Flags: Precursor	4.5e-83	0.7029	gi|18412044|ref|NP_565184.1|integral membrane protein (Protein of unknown function DUF92, transmembrane) [Arabidopsis thaliana]/gi|75213460|sp|Q9SYM0.1|VTE6_ARATHRecName: Full=Protein VTE6, chloroplastic AltName: Full=Phytyl-P kinase AltName: Full=Vitamin E deficient 6 Flags: Precursor/gi|4836871|gb|AAD30574.1|AC007260_5Unknown protein [Arabidopsis thaliana]/gi|14334658|gb|AAK59507.1|unknown prot…	AAD30574/Q9SYM0/AEE36128/AAL34184/OAP12335/NP_565184/AAK59507;AAM64662;AEE36129/NP_974171
up	37°C_1h	Pp3c13_3880	2.99474	1.56e-07		HSP20-like chaperones superfamily protein	1e-36	0.6743	gi|1063709259|ref|NP_001326356.1|HSP20-like chaperones superfamily protein [Arabidopsis thaliana]/gi|49823522|gb|AAT68744.1|hypothetical protein At3g03773 [Arabidopsis thaliana]/gi|1039014716|gb|ANM64317.1|HSP20-like chaperones superfamily protein [Arabidopsis thaliana];gi|42570108|ref|NP_683525.2|HSP20-like chaperones superfamily protein [Arabidopsis thaliana]/gi|73921112|sp|Q6ID70.1|Y3377_ARATH…	NP_001326356/AAT68744/ANM64317;AAX55169/AAT70471/AAT41786/Q6ID70/OAP04626/AAT68743/AEE73986/NP_683525;2KMW_A;AEE73987/NP_001154589;AAN18096/NP_192154/AAM83226/AEE82173;CAC16575/OAO98484;AAC19287/CAB80738;AEE82174/NP_001154201
up	37°C_1h	Pp3c13_7040	2.51535	0.00122071		TCP-1/cpn60 chaperonin family protein	0	0.7631	gi|15229559|ref|NP_189041.1|heat shock protein 60 [Arabidopsis thaliana]/gi|12644189|sp|P29197.2|CH60A_ARATHRecName: Full=Chaperonin CPN60, mitochondrial AltName: Full=HSP60 Flags: Precursor/gi|9294668|dbj|BAB03017.1|chaperonin hsp60, mitochondrial precursor (HSP60) [Arabidopsis thaliana]/gi|20466256|gb|AAM20445.1|mitochondrial chaperonin hsp60 [Arabidopsis thaliana]/gi|34098917|gb|AAQ56841.1|At3…	P29197/AAM20445/OAP03825/NP_189041/AAQ56841/BAB03017/AEE76842;CAA77646;OAP07145;AAM97026/Q8L7B5/AAN15422/AEC08799/BAD43178/NP_850203;AEC08800/NP_001189665;AAC04902;OAP06962;BAB02911/AEE75427/Q93ZM7/NP_566466/AAM19824/AAU95459;AAL09728;BAB11583;OAO94125/C0Z361/NP_001032083/BAH57140/AED96773/AED96774/NP_200461;BAF00280;AAD10647/P21240/NP_001320638/OAP14290/NP_001320639/NP_001320637/NP_175945/BAH195…
up	37°C_1h	Pp3c13_8540	2.72557	2.69e-05		Cysteine proteinases superfamily protein	5.3e-73	0.5474	gi|51968724|dbj|BAD43054.1|unknown protein [Arabidopsis thaliana]/gi|407078836|gb|AFS88949.1|OTU-containing deubiquitinating enzyme 4 isoform iia [Arabidopsis thaliana];gi|30694718|ref|NP_850716.1|Cysteine proteinases superfamily protein [Arabidopsis thaliana]/gi|145332883|ref|NP_001078307.1|Cysteine proteinases superfamily protein [Arabidopsis thaliana]/gi|1063717448|ref|NP_001326751.1|Cysteine …	AFS88949/BAD43054;AEE79706/ANM64743/OAP06016/AEE79705/ABG48470/Q8LBZ4/NP_001326751/AAM63953/NP_001078307/AFS88948/NP_850716;CAB67609;BAD44468/BAD42988;AFS88950;NP_001319786/AEE79704;BAC42026/NP_850290/AEC09481/AAO63317/AFS88947/OAP08494;ANM63156/NP_001325264;OAP09788;AEC07982/AEC07981/AEC07984/AEC07983/NP_973546/NP_973545/NP_973544/NP_001189616/AFS88954;NP_850099/AAO00839/AAL24173/AEC07980/AEC079…
up	37°C_1h	Pp3c13_8810	2.37387	0.000117729		Papain family cysteine protease	6e-153	0.6407	gi|240255643|ref|NP_567010.5|Papain family cysteine protease [Arabidopsis thaliana]/gi|75304452|sp|Q8VYS0.1|RD19D_ARATHRecName: Full=Probable cysteine protease RD19D Flags: Precursor/gi|17979125|gb|AAL49820.1|putative cysteine proteinase [Arabidopsis thaliana]/gi|332645795|gb|AEE79316.1|Papain family cysteine protease [Arabidopsis thaliana]/gi|1032287183|gb|OAP01510.1|hypothetical protein AXX17_A…	Q8VYS0/AAL49820/OAP01510/NP_567010/AEE79316;ABJ98563/OAP08796/AAD23687/NP_565512/AEC07177/P43295;CAB41090;OAO98967/BAA02373/AEE87016/AAM91778/NP_568052/P43296/CAB38829/CAB80572/AAL85009/BAE98545;BAD43619;AAM65162;CAA52403;AAK62611/CAB10398/NP_567489/CAB78661/AEE83713/AAM96982/AAN31875/Q9SUL1/BAE98514/AAM91059;OAO99917;NP_001327920/ANM65991;AAN31820;NP_567983/O65493/BAC42063/AEE86501/AAF25831/CAA1…
up	37°C_1h	Pp3c14_10250	3.99911	1.09e-06		PPPDE putative thiol peptidase family protein	3e-90	0.4995	gi|15231383|ref|NP_187365.1|PPPDE putative thiol peptidase family protein [Arabidopsis thaliana]/gi|1063709985|ref|NP_001327168.1|PPPDE putative thiol peptidase family protein [Arabidopsis thaliana]/gi|6642656|gb|AAF20237.1|AC012395_24unknown protein [Arabidopsis thaliana]/gi|17529196|gb|AAL38824.1|unknown protein [Arabidopsis thaliana]/gi|23296881|gb|AAN13194.1|unknown protein [Arabidopsis thali…	AAL38824/NP_001327168/AAF20237/AAN13194/NP_187365/AEE74497/ANM65179;OAP05155;BAH57145;AAM65611;Q93VG8/AEE83900/NP_567528/AAK56268/AAL05904/OAO97757;NP_001154248/AEE83901;NP_001322435/BAE99016/AAM45073/AAL87252/AEE32206/AEE32207/OAP12248/ANM60128/NP_564513/NP_973987;NP_568467/BAD94368/AAQ89667/BAD94825/AED93408/OAO94320;OAO90810/BAA97165/AAO64931/NP_199542/BAE99462/AED95497;AAM62471/NP_565588/AAM1…
up	37°C_1h	Pp3c14_10320	2.36041	0.0103171		B-box zinc finger family protein	2.3e-47	0.6198	gi|18412037|ref|NP_565183.1|light-regulated zinc finger protein 1 [Arabidopsis thaliana]/gi|52788299|sp|Q9SYM2.2|BBX22_ARATHRecName: Full=B-box zinc finger protein 22 AltName: Full=Protein DOUBLE B-BOX 3 AltName: Full=Protein LIGHT-REGULATED ZINC FINGER PROTEIN 1 AltName: Full=Protein SALT TOLERANCE HOMOLOG 3/gi|20260418|gb|AAM13107.1|highly similar to rice zinc finger protein [Arabidopsis thalia…	AEE36125/Q9SYM2/AAM13107/AAM64937/OAP14407/AAP13432/NP_565183;AEE36126/NP_001185428;AAD30576;AEE27932/NP_849598;AEE27933/Q96288/AAK76468/AAF80128/NP_172094/CAA64819/AAL85108;OAP11786;AAD26481/AAK01658/AAL34271/AEC08540/AAK17145/AAK44126/Q9SID1/OAP07241/NP_565722;CAB39777/AAM67449/OAO96657/AEE82858/NP_192762/O82617/AAC62805/CAB78147;AEE35731/AAF87126/Q9LQZ7/NP_177686/BAH30374;OAP19252;OAO97926;BAC…
up	37°C_1h	Pp3c14_10540	2.46168	4.72e-06		PBS2	1.7e-74	0.8137	gi|10177869|dbj|BAB11239.1|RAR1 [Arabidopsis thaliana];gi|240256433|ref|NP_568762.6|cysteine and histidine-rich domain-containing protein RAR1 [Arabidopsis thaliana]/gi|75203770|sp|Q9SE33.1|RAR1_ARATHRecName: Full=Cysteine and histidine-rich domain-containing protein RAR1 AltName: Full=AtRAR1 AltName: Full=CHORD domain-containing protein RAR1 AltName: Full=Protein PPHB SUSCEPTIBLE 2 AltName: Full…	BAB11239;Q9SE33/AED96116/NP_568762/AAF18433/AAM67225;ANM69714/NP_001331373/OAO92053;2XCM_E/2XCM_F;ABZ05030;ABZ05046/ABZ05086/ABZ05114;ABZ05043/ABZ05087/ABZ05042/ABZ05089/ABZ05088/ABZ05049/ABZ05048/ABZ05081/ABZ05080/ABZ05083/ABZ05082/ABZ05041/ABZ05085/ABZ05040/ABZ05084/ABZ05054/ABZ05098/ABZ05053/ABZ05097/ABZ05056/ABZ05058/ABZ05057/ABZ05059/ABZ05090/ABZ05092/ABZ05094/ABZ05096/ABZ05095/ABZ05106/ABZ0…
up	37°C_1h	Pp3c14_11110	2.74083	0.0159931		---NA---
up	37°C_1h	Pp3c14_11930	2.68234	0.000737142		plant/protein (DUF789)	1.2e-63	0.5474	gi|9280648|gb|AAF86517.1|AC002560_10F21B7.22 [Arabidopsis thaliana];gi|1032285743|gb|OAP00071.1|hypothetical protein AXX17_AT4G18860 [Arabidopsis thaliana];gi|18379117|ref|NP_563688.1|plant/protein (DUF789) [Arabidopsis thaliana]/gi|21537189|gb|AAM61530.1|unknown [Arabidopsis thaliana]/gi|332189468|gb|AEE27589.1|plant/protein (DUF789) [Arabidopsis thaliana]/gi|1032301811|gb|OAP16136.1|hypothetica…	AAF86517;OAP00071;NP_563688/OAP16136/AEE27589/AAM61530;AAP37669/BAE99984/AEC05422/NP_565257/AAD14526;AEE83693/AAK96769/NP_567483/AAU94435;NP_192251/AAM19862/AEE82319/AAL75907;AAD11584/CAB77827;AAL79580/AAO64759;NP_172956/AEE29257/AAL49779/AAF31026/AAM14277;OAO99851;OAP00387;AAM66033;AEE85445/NP_567798/AAN86186;ADM21188;NP_199733/AED95786/OAO92536/AAL36405/AAM20026;BAB10340;BAE99167/AEE85446/NP_84…
up	37°C_1h	Pp3c14_12850	3.7238	0.00575396		Glucose-1-phosphate adenylyltransferase family protein	0	0.7333	gi|1032299354|gb|OAP13679.1|APL2 [Arabidopsis thaliana];gi|15217670|ref|NP_174089.1|ADPGLC-PPase large subunit [Arabidopsis thaliana]/gi|12644324|sp|P55230.2|GLGL2_ARATHRecName: Full=Glucose-1-phosphate adenylyltransferase large subunit 2, chloroplastic AltName: Full=ADP-glucose pyrophosphorylase AltName: Full=ADP-glucose synthase AltName: Full=AGPase S AltName: Full=Alpha-D-glucose-1-phosphate a…	OAP13679;P55230/AEE30862/AAM14190/NP_174089/AAF24945/AAL36283;NP_197423/AED92672/AAK43880/CAA51779/AAP68323/AAB58475/P55229;BAA76362;OAO94405;AEE87038/OAO96658/ANM66846/NP_195632/CAA77173/P55231/CAB80584/AAQ56821/CAB43636/NP_001328715/AAL24344;NP_001324978/AEC07200/NP_001324979/AAM20291/AAL49924/Q9SIK1/BAH19825/AEC07199/NP_001324980/NP_001324981/NP_001324982/AAD23646/ANM62852/ANM62853/ANM62854/AN…
up	37°C_1h	Pp3c14_14690	2.26615	0.025099		heptahelical protein 4	6.4e-141	0.6309	gi|1063727387|ref|NP_001329236.1|heptahelical protein 4 [Arabidopsis thaliana]/gi|1063727391|ref|NP_001329234.1|heptahelical protein 4 [Arabidopsis thaliana]/gi|1039018094|gb|ANM67402.1|heptahelical protein 4 [Arabidopsis thaliana]/gi|1039018096|gb|ANM67404.1|heptahelical protein 4 [Arabidopsis thaliana];gi|15235657|ref|NP_195483.1|heptahelical protein 4 [Arabidopsis thaliana]/gi|334187249|ref|NP…	NP_001329236/ANM67404/NP_001329234/ANM67402;AAK25883/AAL07197/NP_001329235/CAB80433/NP_001190946/Q9SZG0/AEE86825/AEE86824/OAP01172/ANM67403/CAB38307/NP_195483;BAD43999/BAD43945/BAD43963;CAB37488/NP_195545/CAB80497/Q9SVF3/AEE86913/AAL49910/AAM20272;AAL09764/Q93ZH9/NP_197527/OAO91501/BAE98931/AAM64444/AAN28914/AED92823;AAL67024;Q84N34/AEE85819/NP_974643/ABF19011/NP_194814/AAX22259/AEE85820/AAP23168…
up	37°C_1h	Pp3c14_15450	1.60178	0.0131548		Tetratricopeptide repeat (TPR)-like superfamily protein	4.1e-50	0.5239	gi|42561776|ref|NP_172208.2|Tetratricopeptide repeat (TPR)-like superfamily protein [Arabidopsis thaliana]/gi|79317116|ref|NP_001030984.1|Tetratricopeptide repeat (TPR)-like superfamily protein [Arabidopsis thaliana]/gi|186478227|ref|NP_001117242.1|Tetratricopeptide repeat (TPR)-like superfamily protein [Arabidopsis thaliana]/gi|18086484|gb|AAL57695.1|At1g07280/F22G5_32 [Arabidopsis thaliana]/gi|…	AAL57695/AAM91404/NP_172208/AEE28101/NP_001030984/AEE28100/NP_001117242/AEE28102;OAP11893;AAM20290/OAP09806/NP_565685/AAL67032/AAK53044/ANM63162/NP_001325269/AAC35237/AAN18208/AEC08290;AAL85131/CAB61954/NP_190292/AAK64060/AEE78241;OAP05331;BAC43604;ANM57941/NP_001320416;OAP09807;AAF79562;NP_197519/AED92812/OAO96012;OAP09808;OAP01140;NP_567545/BAE99057/AEE83970;AAM64818;CAA17137/CAB78796;AAK59496/…
up	37°C_1h	Pp3c14_18850	3.32409	0.00378922		---NA---
up	37°C_1h	Pp3c14_19420	1.70516	0.0037828		Adenine nucleotide alpha hydrolases-like superfamily protein	4e-86	0.5353	gi|21553405|gb|AAM62498.1|unknown [Arabidopsis thaliana];gi|51970016|dbj|BAD43700.1|unnamed protein product [Arabidopsis thaliana]/gi|62318837|dbj|BAD93893.1|hypothetical protein [Arabidopsis thaliana];gi|18419746|ref|NP_567993.1|Adenine nucleotide alpha hydrolases-like superfamily protein [Arabidopsis thaliana]/gi|332278212|sp|O65628.3|CTU2_ARATHRecName: Full=Cytoplasmic tRNA 2-thiolation protei…	AAM62498;BAD93893/BAD43700;NP_567993/AEE86588/ABJ17118/O65628;OAO98621;CAA18485/CAA21477/CAB81500
up	37°C_1h	Pp3c14_19430	2.66023	1.27e-06		heat shock protein 70 (Hsp 70) family protein	0	0.5667	gi|18414718|ref|NP_567510.1|heat shock protein 70 (Hsp 70) family protein [Arabidopsis thaliana]/gi|378548353|sp|F4JMJ1.1|HSP7R_ARATHRecName: Full=Heat shock 70 kDa protein 17 AltName: Full=Heat shock protein 70-17 Short=AtHsp70-17 Flags: Precursor/gi|332658381|gb|AEE83781.1|heat shock protein 70 (Hsp 70) family protein [Arabidopsis thaliana];gi|15293149|gb|AAK93685.1|putative HSP protein [Arabid…	NP_567510/AEE83781/F4JMJ1;AAK93685;ANM67960/NP_001329751;OAO99562;BAF01805;CAB10440/CAB78707;NP_001322127/ANM59793/NP_001322125/AEE28767/OAP19413/ANM59795/AAD30257/NP_172631/Q9SAB1;NP_001322126/ANM59794;AAG51030/AEE75218/Q9LHA8/OAP03566/NP_187864/AAL06844/AAL24367/AAL06851/BAB02269;OAP14345;CAA05547;NP_001031305/BAE98929/AEE36328;AAG52240/AAL84971/AEE36327/AAD55461/NP_178111/AAO11541/Q9S7C0;AAL38…
up	37°C_1h	Pp3c14_20110	3.36364	1.01e-07		diacylglycerol acyltransferase family	2.9e-101	0.6558	gi|18409359|ref|NP_566952.1|diacylglycerol acyltransferase family [Arabidopsis thaliana]/gi|75167729|sp|Q9ASU1.1|DGAT2_ARATHRecName: Full=Diacylglycerol O-acyltransferase 2 Short=AtDGAT2/gi|13605702|gb|AAK32844.1|AF361832_1AT3g51520/F26O13_160 [Arabidopsis thaliana]/gi|18700272|gb|AAL77746.1|AT3g51520/F26O13_160 [Arabidopsis thaliana]/gi|21593164|gb|AAM65113.1|unknown [Arabidopsis thaliana]/gi|33…	AEE78802/NP_566952/Q9ASU1/AAK32844/OAP06431/AAL77746/AAM65113;CAB63016
up	37°C_1h	Pp3c14_20850	7.17571	0.0176151		WRC protein	0.00014	0.6667	gi|1032293726|gb|OAP08052.1|hypothetical protein AXX17_AT2G39350 [Arabidopsis thaliana];gi|18405869|ref|NP_565964.1|WRC protein [Arabidopsis thaliana]/gi|1871180|gb|AAB63540.1|expressed protein [Arabidopsis thaliana]/gi|17529348|gb|AAL38901.1|unknown protein [Arabidopsis thaliana]/gi|20259631|gb|AAM14172.1|unknown protein [Arabidopsis thaliana]/gi|330254971|gb|AEC10065.1|WRC protein [Arabidopsis …	OAP08052;AAB63540/AEC10065/NP_565964/AAL38901/AAM14172;AAM61307
up	37°C_1h	Pp3c14_21020	1.99174	0.000133936		histone deacetylase 15	1.8e-102	0.5764	gi|1032278853|gb|OAO93181.1|HDA5 [Arabidopsis thaliana];gi|22327994|ref|NP_200914.2|histone deacetylase 5 [Arabidopsis thaliana]/gi|75247631|sp|Q8RX28.1|HDA5_ARATHRecName: Full=Histone deacetylase 5/gi|20259320|gb|AAM13986.1|putative histone deacetylase [Arabidopsis thaliana]/gi|21539579|gb|AAM53342.1|histone deacetylase-like protein [Arabidopsis thaliana]/gi|23197730|gb|AAN15392.1|histone deacet…	OAO93181;AAM13986/NP_200914/AAN15392/AED97417/Q8RX28/AAM53342;AED97418/NP_001190583;OAO93956;AAM34783/Q8LRK8/NP_200915/AED97419;BAB10370;ANM64186/NP_001326232;AEE76111/NP_850609;NP_566612/Q8GXJ1/AEE76110;BAC42833;OAP02877;AAM63340;ANM64187/NP_001326233;BAB10368/OAO95765/NP_200913/AED97416;BAB01118;BAB10369;OAO99060;CAB38805/CAB80064;OAO99061;OAO99062/Q941D6/AAK97704/NP_567921/AAM47377/AEE86231
up	37°C_1h	Pp3c14_21060	2.20959	0.000112865		Protein phosphatase 2A regulatory B subunit family protein	0	0.7929	gi|2244898|emb|CAB10320.1|phosphatase like protein [Arabidopsis thaliana]/gi|7268288|emb|CAB78583.1|phosphatase like protein [Arabidopsis thaliana];gi|18414444|ref|NP_567464.1|Protein phosphatase 2A regulatory B subunit family protein [Arabidopsis thaliana]/gi|30683249|ref|NP_849390.1|Protein phosphatase 2A regulatory B subunit family protein [Arabidopsis thaliana]/gi|1063722731|ref|NP_001319949.…	CAB10320/CAB78583;NP_849390/AAW80854/OAO99262/AAB58902/NP_567464/BAF01161/NP_001319948/NP_001319949/AEE83599/Q8RW96/AEE83598/ANM66524/ANM66523;AAM10385;BAB02360;Q9LVE2/NP_188802/BAE99097/NP_001326520/OAP02070/ANM64496/AEE76534;ABH04491/AEE29021/Q8LF36/AAG09562/AEE29022/NP_973816/NP_172803;AAM61625;OAP06638;NP_001326836/AAL15383/AAK56256/AEE77103/AEE77102/Q9LU89/NP_189231/NP_001326835/ANM64832/ANM…
up	37°C_1h	Pp3c14_21160	3.11284	8.01e-05		DNA ligase IV-binding protein	1.5e-28	0.5234	gi|51968676|dbj|BAD43030.1|putative double strand break repair protein (XRCC4) [Arabidopsis thaliana]/gi|56461768|gb|AAV91340.1|At1g61410 [Arabidopsis thaliana]/gi|61656135|gb|AAX49370.1|At1g61410 [Arabidopsis thaliana];gi|22331270|ref|NP_188951.2|DNA ligase IV-binding protein [Arabidopsis thaliana]/gi|238479872|ref|NP_001154639.1|DNA ligase IV-binding protein [Arabidopsis thaliana]/gi|85701292|s…	AAX49370/BAD43030/AAV91340;BAB02102/Q682V0/AEE76717/NP_188951/AEE76718/NP_001154639/AAF91285;OAP04777;AAC13900;OAP12801;AEE33833/ABJ98585/NP_564776
up	37°C_1h	Pp3c14_22690	1.81948	0.0036979		S1FA-like DNA-binding protein	4.8e-11	0.8266	gi|18404326|ref|NP_565859.1|S1FA-like DNA-binding protein [Arabidopsis thaliana]/gi|52000784|sp|Q42337.2|S1FA2_ARATHRecName: Full=DNA-binding protein S1FA2/gi|13926275|gb|AAK49608.1|AF372892_1At2g37120/T2N18.12 [Arabidopsis thaliana]/gi|4371289|gb|AAD18147.1|expressed protein [Arabidopsis thaliana]/gi|21553573|gb|AAM62666.1|DNA BINDING PROTEIN S1FA [Arabidopsis thaliana]/gi|27363332|gb|AAO11585.1…	OAP10438/Q42337/AEC09353/AAK49608/AAM62666/AAO11585/AAD18147/NP_565859;OAP01628;NP_566985/AAK43991/AEE79076/CAB67644/AAM67152/P42551/AAL15242;AAM64742/NP_566353/AAL06790/Q93VI0/AEE74806/BAC43547/OAP02503/AAK55710
up	37°C_1h	Pp3c14_22776	4.73782	0.0444204		---NA---
up	37°C_1h	Pp3c14_26100	1.65884	0.012963		putative cellulose synthase catalytic subunit	0	0.705	gi|15228448|ref|NP_186955.1|cellulose synthase-like D3 [Arabidopsis thaliana]/gi|75191265|sp|Q9M9M4.1|CSLD3_ARATHRecName: Full=Cellulose synthase-like protein D3 Short=AtCslD3 AltName: Full=Protein KOJAK/gi|6714431|gb|AAF26119.1|AC012328_22putative cellulose synthase catalytic subunit [Arabidopsis thaliana]/gi|12619788|gb|AAG60543.1|AF232907_1cellulose synthase-like CSLD3 [Arabidopsis thaliana]/g…	AAF26119/NP_186955/Q9M9M4/OAP03302/CAC82909/AAK25890/AAG60543/AAK64073/AEE73896/AHL38784;Q9LFL0/AED92357/NP_001318575/CAC01704/OAO90679;NP_195532/AEE86891/OAP00588/CAB80484/AHL38656/CAB37559/Q9SZL9;AAO64152;AAF02892/Q9SRW9/AHL38973/OAP12955/NP_171773/AEE27464;AEC08785/NP_001324935/AAC04910/AHL38816/O49323/ANM62806/NP_180869;OAP11687;AEE31444/NP_174497/Q9FVR3/AAG23436/NP_001321681/ANM59314;BAD4363…
up	37°C_1h	Pp3c14_26450	2.99273	7.32e-06		---NA---
up	37°C_1h	Pp3c14_26520	2.17565	0.000161061		TBP-associated factor 11B	2.6e-44	0.7392	gi|15223727|ref|NP_173429.1|TBP-associated factor 11B [Arabidopsis thaliana]/gi|550540905|sp|F4HR03.1|TA11B_ARATHRecName: Full=Transcription initiation factor TFIID subunit 11b AltName: Full=TBP-associated factor 11b Short=AtTAF11b/gi|332191800|gb|AEE29921.1|TBP-associated factor 11B [Arabidopsis thaliana];gi|1032303843|gb|OAP18168.1|TAF11b [Arabidopsis thaliana];gi|8778998|gb|AAF79913.1|AC022472…	AEE29921/F4HR03/NP_173429;OAP18168;AAF79913;Q9M565/AAK43956/AAF65405/AAR28014/AEE84298/NP_193761/AAK93761;OAO97942;CAA18253/CAB79028
up	37°C_1h	Pp3c14_2680	1.94305	0.00058905		LDL receptor wingless signaling/trafficking chaperone	1.4e-44	0.6714	gi|18406944|ref|NP_566061.1|LDL receptor wingless signaling/trafficking chaperone [Arabidopsis thaliana]/gi|3702345|gb|AAC62902.1|expressed protein [Arabidopsis thaliana]/gi|20197205|gb|AAM14970.1|expressed protein [Arabidopsis thaliana]/gi|21554066|gb|AAM63147.1|unknown [Arabidopsis thaliana]/gi|51970316|dbj|BAD43850.1|unknown protein [Arabidopsis thaliana]/gi|90568016|gb|ABD94078.1|At2g46000 [A…	AAM14970/OAP08205/NP_566061/AAC62902/AAM63147/AEC10631/BAD43850/ABD94078
up	37°C_1h	Pp3c14_3360	3.09719	1.4e-08		Chaperone protein htpG family protein	0	0.7156	gi|15233740|ref|NP_194150.1|Chaperone protein htpG family protein [Arabidopsis thaliana]/gi|75337653|sp|Q9STX5.1|ENPL_ARATHRecName: Full=Endoplasmin homolog AltName: Full=Glucose-regulated protein 94 homolog Short=GRP-94 homolog AltName: Full=Heat shock protein 90-7 Short=AtHSP90.7 Short=AtHsp90-7 AltName: Full=Protein SHEPHERD Flags: Precursor/gi|5051761|emb|CAB45054.1|HSP90-like protein [Arabid…	AEE84861/CAB79329/AAO42773/CAB45054/Q9STX5/BAB86369/AAK63999/NP_194150;NP_974606/AEE84862;BAB86368;OAO96815;AAM91104/BAA98082/AAN46890;OAO93127;P27323/AED96244/NP_200076;BAA00615;1908431A;AAA32822;1710352A;CAA68885;BAB09282/AED96708/BAE99287/CAA72514/OAO95785/NP_200411/O03986;AAN31859;BAB09283/AED96709/NP_200412/AAL32910/P51818/OAO90039/AAL91191;BAB09285/AAM91205/1908431B/NP_200414/AAN71943/AED96…
up	37°C_1h	Pp3c14_5410	4.25495	0.00028948		YGGT family protein	1.9e-50	0.7985	gi|15234345|ref|NP_194528.1|YGGT family protein [Arabidopsis thaliana]/gi|75208279|sp|Q9SUE0.1|YMG12_ARATHRecName: Full=YlmG homolog protein 1-2, chloroplastic Short=AtYLMG1-2 AltName: Full=YGGT family protein YLMG1-2 Flags: Precursor/gi|4455358|emb|CAB36768.1|putative protein [Arabidopsis thaliana]/gi|7269653|emb|CAB79601.1|putative protein [Arabidopsis thaliana]/gi|110741138|dbj|BAE98662.1|hypo…	CAB36768/AEE85417/BAE98662/NP_194528/CAB79601/Q9SUE0;OAO99933;NP_566307/AAF02150/AAP13371/Q9SRS3/AEE74542/AAM20698;AAM66973/OAP04625;AAM64721;OAO89730;BAC43053/NP_680180/AED92954/CAC34485/Q9C595/AAO73904/AAO63329;Q8RWM7/AAM12992/AAM47922/AED94046/OAO91646/BAD94460/NP_198461
up	37°C_1h	Pp3c14_5690	4.35348	0.0287853		---NA---
up	37°C_1h	Pp3c14_7280	1.7005	0.043353		plant intracellular ras group-related LRR 4	2.4e-86	0.5615	gi|15237011|ref|NP_195272.1|plant intracellular ras group-related LRR 4 [Arabidopsis thaliana]/gi|75337751|sp|Q9SVW8.1|PIRL4_ARATHRecName: Full=Plant intracellular Ras-group-related LRR protein 4/gi|5830789|emb|CAB54875.1|putative protein [Arabidopsis thaliana]/gi|7270498|emb|CAB80263.1|putative protein [Arabidopsis thaliana]/gi|18252197|gb|AAL61931.1|putative protein [Arabidopsis thaliana]/gi|22…	AAL61931/CAB54875/AAW57413/OAO96692/AAM91130/AEE86519/NP_195272/CAB80263/Q9SVW8;AEC06625/Q5G5E0/BAF00638/AAW57414/NP_179336;OAP09846;ANM67913/NP_001329708;OAP02988;AAW57418/Q8VYG9/NP_187741/AAL59901/AAM67491/AEE75031;AAW57410/AAU95419/AAV59262/NP_196204/AED90932/Q9FFJ3/BAB09679/BAF00864;OAO91378;CAB39670/CAB79460/AAW57417;Q8RWE5/NP_194335/AAM13141/AEE85149/AAP37828;OAP15681;Q8W4Q3/AAL32979/AEE289…
up	37°C_1h	Pp3c14_7600	2.3357	0.0296667		---NA---
up	37°C_1h	Pp3c14_9110	3.08784	0.022302		---NA---
up	37°C_1h	Pp3c15_10840	5.38502	0.000866392		---NA---
up	37°C_1h	Pp3c15_10950	1.81392	0.00105427		transmembrane protein, putative (DUF2358)	1.7e-89	0.7198	gi|22330431|ref|NP_176702.2|transmembrane protein, putative (DUF2358) [Arabidopsis thaliana]/gi|20466568|gb|AAM20601.1|unknown protein [Arabidopsis thaliana]/gi|23198128|gb|AAN15591.1|unknown protein [Arabidopsis thaliana]/gi|332196225|gb|AEE34346.1|transmembrane protein, putative (DUF2358) [Arabidopsis thaliana]/gi|1032298608|gb|OAP12933.1|hypothetical protein AXX17_AT1G58830 [Arabidopsis thalia…	AAM20601/NP_176702/AEE34346/AAN15591/OAP12933;AIU50783;AAD26875
up	37°C_1h	Pp3c15_11340	2.91281	0.00562328		---NA---
up	37°C_1h	Pp3c15_12290	3.97774	1.8e-09		Mitochondrial transcription termination factor family protein	9.8e-106	0.545	gi|1032286877|gb|OAP01205.1|MDA1 [Arabidopsis thaliana];gi|240255825|ref|NP_567435.4|Mitochondrial transcription termination factor family protein [Arabidopsis thaliana]/gi|1063722475|ref|NP_001327961.1|Mitochondrial transcription termination factor family protein [Arabidopsis thaliana]/gi|1027923676|sp|F4JVI3.1|MTEF5_ARATHRecName: Full=Transcription termination factor MTERF5, chloroplastic AltNa…	OAP01205;NP_001327961/AEE83465/ANM66035/NP_567435/F4JVI3;CAB10239/CAB78502;AAC23410/AEC10362/OAP07964/NP_566005/AAK64024/AAL85111;AAQ22615;NP_178014/OAP17919/BAF00147/AEE36180;AAC26693/OAP08214/NP_181009/AEC08999;NP_179763/F4IHL3/AEC07213;AAO41872;OAP07650;OAP00083;OAO97687;AAM10391/AEE86886/CAB37556/AAN18117/Q9SZL6/NP_195529/ANM66664/NP_001320159/CAB80481;NP_974703/AEE86887;AAC79107/NP_001329662…
up	37°C_1h	Pp3c15_13960	2.63572	0.0218376		Homeodomain-like superfamily protein	4.8e-48	0.7704	gi|1032290289|gb|OAP04616.1|PCL1 [Arabidopsis thaliana];gi|15232597|ref|NP_190248.1|Homeodomain-like superfamily protein [Arabidopsis thaliana]/gi|79314533|ref|NP_001030823.1|Homeodomain-like superfamily protein [Arabidopsis thaliana]/gi|75337463|sp|Q9SNB4.1|PCL1_ARATHRecName: Full=Transcription factor LUX AltName: Full=Protein LUX ARRHYTHMO AltName: Full=Protein PHYTOCLOCK 1/gi|6523067|emb|CAB62…	OAP04616;CAB62334/BAE99673/NP_190248/AEE78187/NP_001030823/Q9SNB4/AEE78186/BAE16277/AAP21233;AEE78188/NP_001319698;BAH20438;OAO92026;AAM65635;Q9LTH4/ANM69715/NP_200765/BAE16278/BAA97491/NP_001331374/AED97207/BAC42018/ABG48421;AAM61358;AAM13187/AAP13397/AED90827/BAB11531/NP_196128;OAO89986;O22210/AAL62373/NP_181630/AEC09908/AAB86457/OAP11477/AAN15417/AAM14927;OAP06502/AAF19573/NP_187687/AEE74951;5…
up	37°C_1h	Pp3c15_14540	3.55462	0.0260746		Cystathionine beta-synthase (CBS) family protein	1.5e-47	0.4643	gi|1032276717|gb|OAO91045.1|hypothetical protein AXX17_AT5G52710 [Arabidopsis thaliana];gi|110741304|dbj|BAF02202.1|hypothetical protein [Arabidopsis thaliana];gi|79537386|ref|NP_200186.2|CBS domain-containing protein [Arabidopsis thaliana]/gi|332009019|gb|AED96402.1|CBS domain-containing protein [Arabidopsis thaliana];gi|27754524|gb|AAO22709.1|unknown protein [Arabidopsis thaliana];gi|30687603|r…	OAO91045;BAF02202;AED96402/NP_200186;AAO22709;Q84WQ5/AEE85345/ABH04534/OAP00231/NP_194476;AAW38986;BAB09547;CAB81396/CAB43878;OAP17192;NP_176711/Q8GZA4/AEE34358/BAC41791;AAC27143
up	37°C_1h	Pp3c15_15530	1.73721	0.00977019		etoposide-induced protein	2.5e-88	0.6887	gi|240255766|ref|NP_849325.4|etoposide-induced protein [Arabidopsis thaliana]/gi|75104325|sp|Q5BPL5.1|EI24_ARATHRecName: Full=Protein EI24 homolog/gi|60547849|gb|AAX23888.1|hypothetical protein At4g06676 [Arabidopsis thaliana]/gi|332657156|gb|AEE82556.1|etoposide-induced protein [Arabidopsis thaliana];gi|1063719884|ref|NP_001319876.1|etoposide-induced protein [Arabidopsis thaliana]/gi|1039017807|…	NP_849325/Q5BPL5/AAX23888/AEE82556;NP_001319876/AEE82557;AAU44508;OAO98817/OAO97244;AAU44506;AAU44507
up	37°C_1h	Pp3c15_16300	1.84595	0.0286673		intracellular protein transporter USO1-like protein	3.4e-57	0.5565	gi|1032292307|gb|OAP06634.1|hypothetical protein AXX17_AT3G11530 [Arabidopsis thaliana];gi|18399293|ref|NP_566392.1|golgin family A protein [Arabidopsis thaliana]/gi|12322915|gb|AAG51453.1|AC008153_26unknown protein 103163-106072 [Arabidopsis thaliana]/gi|25090217|gb|AAN72254.1|At3g11590/F24K9_26 [Arabidopsis thaliana]/gi|332641549|gb|AEE75070.1|golgin family A protein [Arabidopsis thaliana];gi|1…	OAP06634;AAN72254/AEE75070/AAG51453/NP_566392;AAL06537;AEE32576/AAF87869/AAG51180/NP_175481/OAP17398;NP_001327584/ANM65629;BAB02816;OAP04570;ACL13988/AEE76367/NP_188670;OAO96025;AAU05473/AAU95428;BAF01422;AED94700/NP_198977/Q66GQ2/BAB11468;ANM68947/NP_001330661/ANM68948/NP_001330662;ANM68949/NP_001330663;OAP16515;BAB08329;AED93009/NP_568415/AAL10486/AAM91355;NP_564826/AEE34205;OAO95817;AAF24581
up	37°C_1h	Pp3c15_16410	3.8158	0.00414527		---NA---
up	37°C_1h	Pp3c15_16420	3.56175	4.21e-08		endomembrane-type CA-ATPase 4	0	0.7279	gi|1032298598|gb|OAP12923.1|ECA1 [Arabidopsis thaliana];gi|15223017|ref|NP_172259.1|ER-type Ca2+-ATPase 1 [Arabidopsis thaliana]/gi|12643704|sp|P92939.2|ECA1_ARATHRecName: Full=Calcium-transporting ATPase 1, endoplasmic reticulum-type/gi|8439887|gb|AAF75073.1|AC007583_9Strong similarity to ER-type calcium pump protein from Arabidopsis thaliana gb|U93845. ESTs gb|AA042787 and gb|AI992578 come from…	OAP12923;AAB52420/AAC68819/NP_172259/P92939/AAF36087/AEE28186/AAF75073;AAF75088/NP_001321027/ANM58604/NP_172246/Q9XES1/AEE28160;OAP15076;ABJ90443;NP_191999/CAB80899/AAB62850/ANM67918/NP_001329712/O23087/AEE81953/CAA10659;OAO97862;ABJ90445;AAD29957;ABJ90444;CAA10660;AAC34328/BAF01069/ABU53680/NP_563860/Q9SY55/AEE28545;OAP15177;AAT68271;AAD29961;CAA70946;AAM91535;BAH19996;NP_001326564/ANM64545;NP_1…
up	37°C_1h	Pp3c15_16610	2.3607	0.00227754		phosphatidylinositol 4-kinase gamma-like protein	4e-180	0.5995	gi|1032297262|gb|OAP11588.1|UBDK GAMMA 4 [Arabidopsis thaliana];gi|18407090|ref|NP_566076.1|phosphoinositide 4-kinase gamma 4 [Arabidopsis thaliana]/gi|42571253|ref|NP_973700.1|phosphoinositide 4-kinase gamma 4 [Arabidopsis thaliana]/gi|75216127|sp|Q9ZPY9.1|P4KG4_ARATHRecName: Full=Phosphatidylinositol 4-kinase gamma 4 Short=AtPI4Kgamma4 Short=PI-4Kgamma4 Short=PI4K gamma 4 AltName: Full=Ubiquiti…	OAP11588;AAM15268/NP_973700/AAD20161/AEC10708/AAL31898/AEC10709/Q9ZPY9/NP_566076/AAO11610;BAH19960;NP_197812/BAB10389/NP_001318634/AED93274/ANM68289/BAE98733/Q9FNF8;OAO93800;Q9SGW8;OAP16383;AEE34243/NP_176627;BAH20320;AAF19692;AAR24687;NP_001189762/AEC10710;NP_564242/AAL77691/AAG50675/AAL25584/AAK59519/Q9C671/OAP18276/AEE30670;AAO11612/OAP08270/AAD24822/AAL06989/NP_565307/Q9SI52/AEC05763;AAF81291…
up	37°C_1h	Pp3c15_17120	2.49164	0.00896076		Protein kinase superfamily protein	0	0.6827	gi|18409750|ref|NP_566977.1|ser/arg-rich protein kinase 4 [Arabidopsis thaliana]/gi|332645506|gb|AEE79027.1|ser/arg-rich protein kinase 4 [Arabidopsis thaliana];gi|9843649|emb|CAC03678.1|SRPK4 [Arabidopsis thaliana];gi|15010662|gb|AAK73990.1|AT3g53030/F8J2_200 [Arabidopsis thaliana]/gi|27777710|gb|AAO23891.1|At3g53030/F8J2_200 [Arabidopsis thaliana];gi|7529727|emb|CAB86907.1|serine protein kinase…	AEE79027/NP_566977;CAC03678;AAO23891/AAK73990;CAB86907;NP_197675/OAO92019/CAC03677/BAB10605/AED93086;BAF00260;AAM60872;OAP03638;NP_190071/AEE77961/CAC03535;OAP02566;NP_195275/AEE86522/CAA20020/CAB80266/BAC43520/AAO63823/OAO97185;CAC03675;AEE86523/NP_974689;OAO97187;OAP10469;NP_001189542/BAD43444/AEC06642/AAD32910/BAD43835/CAC03676/NP_179344/ABH04600/AEC06644;AEC06643/NP_001077907;BAF02220/BAD9408…
up	37°C_1h	Pp3c15_17818	3.8827	0.00895986		---NA---
up	37°C_1h	Pp3c15_18090	2.49698	0.000961379		dCTP pyrophosphatase-like protein	4.9e-48	0.7344	gi|30687841|ref|NP_189167.2|dCTP pyrophosphatase-like protein [Arabidopsis thaliana]/gi|9279721|dbj|BAB01311.1|unnamed protein product [Arabidopsis thaliana]/gi|28393817|gb|AAO42317.1|unknown protein [Arabidopsis thaliana]/gi|29824315|gb|AAP04118.1|unknown protein [Arabidopsis thaliana]/gi|332643486|gb|AEE77007.1|dCTP pyrophosphatase-like protein [Arabidopsis thaliana]/gi|1032287390|gb|OAP01717.1…	NP_189167/AAO42317/BAB01311/AAP04118/AEE77007/OAP01717
up	37°C_1h	Pp3c15_20490	2.07524	0.000393498		rotamase FKBP 1	6.3e-64	0.6808	gi|15239019|ref|NP_199669.1|FK506- and rapamycin-binding protein 15 kD-2 [Arabidopsis thaliana]/gi|23396587|sp|Q38936.2|FK152_ARATHRecName: Full=Peptidyl-prolyl cis-trans isomerase FKBP15-2 Short=PPIase FKBP15-2 AltName: Full=15 kDa FK506-binding protein Short=15 kDa FKBP AltName: Full=FK506-binding protein 15-2 Short=AtFKBP15-2 AltName: Full=FK506-binding protein 2-2 AltName: Full=Immunophilin F…	AAL15252/AED95691/OAO95485/NP_199669/Q38936/BAB10691/AAM62526/AAK43974;AAC49391;NP_566762/BAB02081/Q38935/AAL32854/AEE76994/AAM91160;OAP06466;AAC49390;AAM65589;BAB02082;Q38931/OAP05146/NP_189160/AAB82062/AEE76996;AAB82061;NP_001118695/AEE76997;BAH19789;BAB10690/AED95689/NP_199668/Q9FJL3;BAE99990;OAO90254;OAO94615;1Y0O_B/1Y0O_C/1Y0O_A/1Y0O_D/1Y0O_E/1U79_E/1U79_B/1U79_A/1U79_D/1U79_C;CAD35362;Q9SCY…
up	37°C_1h	Pp3c15_21400	4.42192	3.74e-09		Aha1 domain-containing protein	1e-147	0.6961	gi|21539453|gb|AAM53279.1|unknown protein [Arabidopsis thaliana]/gi|23197674|gb|AAN15364.1|unknown protein [Arabidopsis thaliana];gi|18399461|ref|NP_566410.1|Aha1 domain-containing protein [Arabidopsis thaliana]/gi|12322021|gb|AAG51059.1|AC069473_21unknown protein 42843-40829 [Arabidopsis thaliana]/gi|10998146|dbj|BAB03117.1|unnamed protein product [Arabidopsis thaliana]/gi|21593383|gb|AAM65332.1…	AAM53279/AAN15364;NP_566410/AAG51059/OAP01307/AAM65332/BAB03117/AEE75141;AEE75142/NP_850566
up	37°C_1h	Pp3c15_22880	2.11619	5.37e-05		tunicamycin induced protein	2.2e-86	0.532	gi|42568768|ref|NP_201256.2|tunicamycin induced protein [Arabidopsis thaliana]/gi|28393303|gb|AAO42078.1|unknown protein [Arabidopsis thaliana]/gi|28827700|gb|AAO50694.1|unknown protein [Arabidopsis thaliana]/gi|332010526|gb|AED97909.1|tunicamycin induced protein [Arabidopsis thaliana];gi|1032278700|gb|OAO93028.1|TIN1 [Arabidopsis thaliana];gi|700256743|gb|AIU49989.1|tunicamycin induced 1, partia…	NP_201256/AAO42078/AED97909/AAO50694;OAO93028;AIU49989;BAB11418;AAM61120;OAP13170;NP_564503/AAP21272/BAF00222/AAG11422/AEE32155
up	37°C_1h	Pp3c15_22900	2.67517	0.0208909		---NA---
up	37°C_1h	Pp3c15_22940	3.57974	0.00060207		putative beta-ketoacyl-CoA synthase	4.2e-133	0.749	gi|15225767|ref|NP_180232.1|3-ketoacyl-CoA synthase 11 [Arabidopsis thaliana]/gi|75219503|sp|O48780.1|KCS11_ARATHRecName: Full=3-ketoacyl-CoA synthase 11 Short=KCS-11 AltName: Full=Very long-chain fatty acid condensing enzyme 11 Short=VLCFA condensing enzyme 11/gi|2760830|gb|AAB95298.1|putative beta-ketoacyl-CoA synthase [Arabidopsis thaliana]/gi|28392937|gb|AAO41904.1|putative beta-ketoacyl-CoA …	NP_180232/AAO64112/AAO41904/AEC07869/O48780/OAP07492/AAB95298;Q9LN49/AEE29852/ACE79746/AAF79428/NP_173376;OAP16191;OAP11592;NP_179223/AAD22309/AEC06480/Q9SIX1;AAU95453;AAF73981;AAL67132;NP_171918/AAC16740/AEE27671/OAP16896/Q5XEP9;AAF73975/AAF73974;AAF73977;AAL66982/AAM20218/NP_171620/AEE27241/OAP11784/Q9MAM3/AAF26470;BAE98925;AAF73978;AAC99312;AAF73980;AAF73973/Q570B4/AAG60062/AAC14526/OAP11290/A…
up	37°C_1h	Pp3c15_22980	3.18586	0.00181582		ATP-dependent protease La (LON) domain protein	7.9e-129	0.6265	gi|1063704864|ref|NP_001323610.1|ATP-dependent protease La (LON) domain protein [Arabidopsis thaliana]/gi|1039011530|gb|ANM61391.1|ATP-dependent protease La (LON) domain protein [Arabidopsis thaliana];gi|1032292942|gb|OAP07268.1|hypothetical protein AXX17_AT2G21590 [Arabidopsis thaliana];gi|30682884|ref|NP_850069.1|ATP-dependent protease La (LON) domain protein [Arabidopsis thaliana]/gi|59958328|…	NP_001323610/ANM61391;OAP07268;NP_850069/AAX12874/AEC07747;AAL67110;AAC42255/AAM15102;OAP07270;OAP07269;OAP07267
up	37°C_1h	Pp3c15_23940	1.91077	0.000861752		dual specificity protein phosphatase 1	4e-93	0.5453	gi|42568937|ref|NP_178534.2|indole-3-butyric acid response 5 [Arabidopsis thaliana]/gi|75297689|sp|Q84JU4.1|IBR5_ARATHRecName: Full=Protein-tyrosine-phosphatase IBR5 AltName: Full=Protein INDOLE-3-BUTYRIC ACID RESPONSE 5 Short=Protein IBA RESPONSE 5 AltName: Full=SKP1-interacting partner 33/gi|28393745|gb|AAO42283.1|putative protein phosphatase [Arabidopsis thaliana]/gi|28973409|gb|AAO64029.1|put…	AAR04550/OAP10417/AAO42283/NP_178534/AEC05845/Q84JU4/AAO64029;AAD25825;NP_973418/AEC05846;AEE76785/NP_001118683;NP_001326887/ANM64884;BAB02780;Q9ZR37/CAA77232/AEE76784/NP_189003;NP_001326888/ANM64885;OAP03771;AEE76786/NP_001189955;OAP03770;Q9M8K7/NP_850522/NP_001189821/BAC42108/AAF30304/AEE74345/AAO50668/AEE74346;AAM62982/AEE74344/NP_566272;NP_567018/AEE79361;OAP02192;Q9C5S1/AAK29382;AAK96700;ANM…
up	37°C_1h	Pp3c15_2690	2.07278	0.000228413		RING/U-box superfamily protein	3.9e-94	0.6229	gi|15233298|ref|NP_191112.1|RING/U-box superfamily protein [Arabidopsis thaliana]/gi|75311810|sp|Q9M2S6.1|SDIR1_ARATHRecName: Full=E3 ubiquitin-protein ligase SDIR1 AltName: Full=Protein SALT- AND DROUGHT-INDUCED RING FINGER 1 AltName: Full=RING-type E3 ubiquitin transferase SDIR1/gi|14423516|gb|AAK62440.1|AF386995_1putative protein [Arabidopsis thaliana]/gi|7076796|emb|CAB75911.1|putative protei…	AAK62440/CAB75911/AEE79397/BAH19748/OAP02930/NP_191112/AAP13413/Q9M2S6;AAM61051;AAG52017/ABD85151/AEE34743/NP_176974/OAP12363;AAN15598/AEE28924/NP_172736/AAF88088/Q9LN71/AAM97036/AAY63561;OAP12989;BAH20087/AEE28925/NP_001031032;Q9SL78/AEC06957/AAD24393/NP_179593;OAP10372;CAB71048;AAL47351/OAP02377/NP_567110/AAL24312/AEE80168;OAP11054;AAU84668/AAV43780;AEC05490/NP_849924/Q8GUU2/AAN87884;OAO96695;C…
up	37°C_1h	Pp3c15_2700	4.14609	0.0228015		putative aldehyde dehydrogenase	9.8e-148	0.5426	gi|15219358|ref|NP_175081.1|aldehyde dehydrogenase 3H1 [Arabidopsis thaliana]/gi|30693800|ref|NP_849770.1|aldehyde dehydrogenase 3H1 [Arabidopsis thaliana]/gi|118595576|sp|Q70DU8.2|AL3H1_ARATHRecName: Full=Aldehyde dehydrogenase family 3 member H1 Short=AtALDH4 Short=Ath-ALDH4/gi|12320819|gb|AAG50550.1|AC074228_5aldehyde dehydrogenase, putative [Arabidopsis thaliana]/gi|18175879|gb|AAL59944.1|put…	NP_175081/AAG50550/AEE32026/Q70DU8/OAP12398/AEE32025/NP_849770/AAL59944;AAM61211;CAE51203;CAE48163;ABO38793/OAO98883/AEE86639/NP_195348/Q70E96;AAM10094/AEE86347/AAK96824/OAO97856/Q8W033/NP_567962;NP_001329320/ANM67493;CAC84903;NP_001077676/AEE32027;ANM67492/NP_001329319;CAB80296/CAA18131;CAB80141/CAB36701;NP_974679/AEE86346;AAG50992;NP_187321/AEE74434;OAP04369;BAE99947;Q0WSF1/NP_974242/CAE48165/A…
up	37°C_1h	Pp3c15_3820	4.20569	0.000443493		DNAJ heat shock family protein	2.5e-158	0.6759	gi|15225377|ref|NP_179646.1|DNAJ heat shock family protein [Arabidopsis thaliana]/gi|4586038|gb|AAD25656.1|putative heat shock protein [Arabidopsis thaliana]/gi|15982895|gb|AAL09794.1|At2g20560/T13C7.15 [Arabidopsis thaliana]/gi|21554404|gb|AAM63509.1|putative heat shock protein [Arabidopsis thaliana]/gi|22137258|gb|AAM91474.1|At2g20560/T13C7.15 [Arabidopsis thaliana]/gi|330251934|gb|AEC07028.1|D…	AAM63509/AAD25656/OAP09832/NP_179646/OAP09831/AAM91474/AAL09794/AEC07028;CAA16887/NP_194577/AAK68785/AEE85491/CAB79650/AAM10085/OAP00804;ANM71023/NP_001332583;NP_187503/AAF07844/AEE74694/OAP06551/ACI31315;AAM67147;CAB81922/AED90335/AAO64002/OAO92872/AAM61229/NP_195759/BAC43586;AED93459/OAO95762/NP_197935;AAK25962/AAK64126/AEE28569/OAP12925/AAD32885/NP_172506;AAD39315/AEE33609/OAP17590/NP_176181;A…
up	37°C_1h	Pp3c15_4170	2.10103	0.0287853		heavy metal P-type ATPase	0	0.6547	gi|195362183|gb|ACF95839.1|heavy metal P-type ATPase [Arabidopsis thaliana]/gi|195362187|gb|ACF95841.1|heavy metal P-type ATPase [Arabidopsis thaliana]/gi|195362195|gb|ACF95845.1|heavy metal P-type ATPase [Arabidopsis thaliana]/gi|195362205|gb|ACF95850.1|heavy metal P-type ATPase [Arabidopsis thaliana]/gi|195362211|gb|ACF95853.1|heavy metal P-type ATPase [Arabidopsis thaliana]/gi|195362221|gb|ACF…	ACF95839/ACF95845/ACF95858/ACF95841/ACF95853/ACF95864/ACF95850;ACF95838/ACF95849/ACF95837/ACF95848/ACF95859/ACF95844/ACF95866/ACF95869/NP_176533/ACF95846/ACF95857/ACF95840/ACF95862/ACF95873/ACF95865/ACF95870/ACF95860/ACF95871/AEE34100/OAP12074/Q9SH30;ACF95851/ACF95842/ACF95867/ACF95855/ACF95868;ACF95872;ACF95836/ACF95843/ACF95854;ACF95852/ACF95856/ACF95847/ACF95861/ACF95835;ACF95863;AAF19707;OAO9…
up	37°C_1h	Pp3c15_4267	5.87321	0.000147718		---NA---
up	37°C_1h	Pp3c15_4270	2.58168	0.000252438		heat shock protein 81-2	0	0.9098	gi|15241102|ref|NP_200411.1|HEAT SHOCK PROTEIN 81.4 [Arabidopsis thaliana]/gi|75317734|sp|O03986.1|HS904_ARATHRecName: Full=Heat shock protein 90-4 Short=AtHSP90.4 Short=AtHsp90-4 AltName: Full=Heat shock protein 81-4 Short=Hsp81-4/gi|1906828|emb|CAA72514.1|heat shock protein [Arabidopsis thaliana]/gi|9758620|dbj|BAB09282.1|heat shock protein [Arabidopsis thaliana]/gi|110742760|dbj|BAE99287.1|hea…	BAB09282/AED96708/BAE99287/CAA72514/OAO95785/NP_200411/O03986;AAN31859;OAO93127;BAB09285/AAM91205/1908431B/NP_200414/AAN71943/AED96711/AAL32828/P55737/AAO00895;OAO94685;AAM91104/BAA98082/AAN46890;P27323/AED96244/NP_200076;AAA32822;BAB09283/AED96709/NP_200412/AAL32910/P51818/OAO90039/AAL91191;1908431A;BAA00615;AAL49788;1710352A;CAA72513;CAA68885;NP_001190553/AED96712;AAB33937;AAK91366;AEE84861/CAB…
up	37°C_1h	Pp3c15_4410	4.01357	0.000157259		UDP-Glycosyltransferase superfamily protein	0	0.5679	gi|30679163|ref|NP_568085.2|sulfoquinovosyldiacylglycerol 2 [Arabidopsis thaliana]/gi|75159623|sp|Q8S4F6.1|SQD2_ARATHRecName: Full=Sulfoquinovosyl transferase SQD2 AltName: Full=Protein SULFOQUINOVOSYLDIACYLGLYCEROL 2 AltName: Full=Sulfolipid synthase SQD2 AltName: Full=UDP-sulfoquinovose: diacylglycerol alpha-sulfoquinovosyltransferase SQD2 Flags: Precursor/gi|20302857|gb|AAM18913.1|AF454354_1su…	NP_568085/AED90311/AAO64198/Q8S4F6/AAM18913/AHL38652;AAK76635;OAO94780;CAB69850;ANM69427/NP_001331107;CAA16923/CAB78948;NP_567589/AEE84185/AHL38685;AAM65716;OAO97653;OAO92665;AHL38574/NP_200715/AED97137;BAB10782;OAP03179/NP_566874/Q94BX4/AHL38745/AAL87379/AEE77994/NP_850658/AEE77993/NP_001326667/AAK62657/ANM64654;BAD94231;OAO89114;NP_001189906/BAB02880/AEE75749/NP_188215/AAM10311/AEE75750/AHL3876…
up	37°C_1h	Pp3c15_4440	1.84759	0.00541881		AAA-type ATPase family protein	4.7e-159	0.58	gi|1063719987|ref|NP_001319863.1|P-loop containing nucleoside triphosphate hydrolases superfamily protein [Arabidopsis thaliana]/gi|1039018319|gb|AEE82370.2|P-loop containing nucleoside triphosphate hydrolases superfamily protein [Arabidopsis thaliana];gi|1063720925|ref|NP_001329424.1|P-loop containing nucleoside triphosphate hydrolases superfamily protein [Arabidopsis thaliana]/gi|1039018320|gb|…	AEE82370/NP_001319863;ANM67605/NP_001329424;OAO99405;AAC28233/CAB77886;AAO42237;CAB80740/AAC19276;CAB81418/NP_194498/BAE98483/AAN15445/AEE85380/OAP01108/AAM13062/CAB38280/AAM62497;BAE99126;OAO98407/AEE82177/NP_567238/BAF01763;AAM13995;BAF02143;NP_001323446/NP_001323444/ANM61216/ANM61214;OAP11915/Q9MAK9/AEE32072/NP_175120/AAL32787/AAF69154/AAM47992;OAP09824;OAP09823;AAN46220/AAN46212/AAN46214/AAN4…
up	37°C_1h	Pp3c15_4460	2.28192	2.84e-05		Plastid-lipid associated protein PAP / fibrillin family protein	1.8e-105	0.5923	gi|1032285449|gb|OAO99776.1|PGL35 [Arabidopsis thaliana];gi|1032285790|gb|OAP00118.1|hypothetical protein AXX17_AT4G25850 [Arabidopsis thaliana];gi|15235575|ref|NP_193955.1|Plastid-lipid associated protein PAP / fibrillin family protein [Arabidopsis thaliana]/gi|62900642|sp|O49629.1|PAP2_ARATHRecName: Full=Probable plastid-lipid-associated protein 2, chloroplastic Short=AtPap2 AltName: Full=Fibri…	OAO99776;OAP00118;CAA16774/AAW38981/AEE84581/CAB79179/AAW28556/NP_193955/O49629;AAM62561/AEE82363/AAM53324/AAN15467/NP_192311/AAC28198/O81439/CAB77870;AAL67120;AAM67287;AAC36172/O82291/AAM65369/OAP07260/NP_181092/AEC09113;AAK68845/AAM10011;OAO94962;Q5M755/BAF00604/NP_001031862/AAV91339/AED91452;AAM13344/AAC34229/Q8W4F1/NP_566091/AEC10770/AAL32675/OAP07134;AAM62945;AAM13378/AAL32767;BAB01070/Q9LU8…
up	37°C_1h	Pp3c15_4630	1.63872	0.000758922		vacuolar membrane ATPase 10	2.1e-31	0.7524	gi|15236587|ref|NP_194102.1|vacuolar ATP synthase subunit G2 [Arabidopsis thaliana]/gi|12643367|sp|O82629.2|VATG2_ARATHRecName: Full=V-type proton ATPase subunit G2 Short=V-ATPase subunit G2 AltName: Full=Vacuolar H(+)-ATPase subunit G isoform 2 AltName: Full=Vacuolar proton pump subunit G2/gi|4454040|emb|CAA23037.1|V-ATPase subunit G (vag2 gene) [Arabidopsis thaliana]/gi|7269220|emb|CAB81289.1|V…	BAE99676/AAO24539/NP_194102/OAO99104/CAA23037/CAB81289/AEE84797/O82629;CAA06759;OAP06544/AEE73660/NP_850489/O82628/NP_001327895/AEE73659/AAL62357/NP_186788/NP_001327894/AAD54418/AAM48049/AAF24609/CAA06758/ANM65963/ANM65962;AEE85136/AAM14156/Q9SZH0/NP_194325/CAB39660/CAB79450/AAL36215;OAO98042;NP_001328540/ANM66657
up	37°C_1h	Pp3c15_4650	3.58913	4.36e-06		RHOMBOID-like protein 14	2e-90	0.5703	gi|30684602|ref|NP_850606.1|RHOMBOID-like protein 14 [Arabidopsis thaliana]/gi|75247670|sp|Q8RXW0.1|RBL14_ARATHRecName: Full=Rhomboid-like protein 14, mitochondrial Short=AtRBL14 Flags: Precursor/gi|19310562|gb|AAL85014.1|unknown protein [Arabidopsis thaliana]/gi|21436261|gb|AAM51269.1|unknown protein [Arabidopsis thaliana]/gi|332642458|gb|AEE75979.1|RHOMBOID-like protein 14 [Arabidopsis thaliana…	Q8RXW0/AAM51269/AEE75979/AAL85014/NP_850606/OAP03583;BAB02051;NP_974329/AEE75978;NP_001078170/AEE75980;NP_001190126/AEE79785;AAM97052/Q8LB17/AEE79784/OAP05529/NP_567064/AAN15505;AAM65024;BAH57020;CAB68184;BAD42985;OAP05499;Q9M1B5/AEE79935/CAB75449/NP_191511
up	37°C_1h	Pp3c15_6940	2.47238	0.00295549		---NA---
up	37°C_1h	Pp3c15_6950	2.48556	0.00194039		hydroxyproline-rich glycoprotein family protein	7.8e-36	0.5154	gi|15223134|ref|NP_177792.1|hydroxyproline-rich glycoprotein family protein [Arabidopsis thaliana]/gi|75207338|sp|Q9SRE5.1|Y1666_ARATHRecName: Full=Uncharacterized protein At1g76660/gi|6143886|gb|AAF04432.1|AC010718_1unknown protein 7808-5929 [Arabidopsis thaliana]/gi|26449384|dbj|BAC41819.1|unknown protein [Arabidopsis thaliana]/gi|28951037|gb|AAO63442.1|At1g76660 [Arabidopsis thaliana]/gi|33219…	AEE35872/BAC41819/Q9SRE5/AAO63442/AAF04432/NP_177792/OAP16121;OAO95992;ANM58654/NP_001321072;AAR92282/NP_200056/BAB10540/BAF01250/AAV85683/AED96213;AAK44150/OAP12751/AEE34137/NP_564816/AAL34167/AAL16300;AAG52421;AEE85084/BAC42004/NP_194292/AAO63429;OAO99875;CAA18164/CAB81372
up	37°C_1h	Pp3c15_7590	2.18286	0.00428616		importin alpha isoform 4	8.2e-167	0.4714	gi|15223823|ref|NP_175546.1|ARM repeat superfamily protein [Arabidopsis thaliana]/gi|20260482|gb|AAM13139.1|unknown protein [Arabidopsis thaliana]/gi|30725506|gb|AAP37775.1|At1g51350 [Arabidopsis thaliana]/gi|332194533|gb|AEE32654.1|ARM repeat superfamily protein [Arabidopsis thaliana]/gi|1032299614|gb|OAP13939.1|hypothetical protein AXX17_AT1G45540 [Arabidopsis thaliana];gi|4836950|gb|AAD30652.1…	NP_175546/AAM13139/AEE32654/AAP37775/OAP13939;AAD30652;OAP17500;AAM20077/AEE27458/Q9FWY7/AAL49825/AAG10631/NP_171769;OAO95712;Q9FJ09/NP_199742/BAB10349/ABE66233/AED95795;NP_973743/AEE27459;OAP11458;F4IIM1/NP_179803/AEC07269;C84609;NP_187223/AAF26125/AEE74284/ANM65374/ABE65918/NP_001319482/Q9M9X7;OAP03450;ABE66234;OAO98601/AAL31160/AAK32824;F4JL11/NP_567485/NP_001154239/AEE83700/AEE83699;NP_001031…
up	37°C_1h	Pp3c15_9230	2.48049	4.1e-07		---NA---
up	37°C_1h	Pp3c15_9330	2.70211	9.95e-07		Adaptin ear-binding coat-associated protein 1 NECAP-1	1.8e-84	0.7017	gi|6735377|emb|CAB68198.1|putative protein [Arabidopsis thaliana];gi|18410992|ref|NP_567071.1|Adaptin ear-binding coat-associated protein 1 NECAP-1 [Arabidopsis thaliana]/gi|25054905|gb|AAN71933.1|unknown protein [Arabidopsis thaliana]/gi|332646282|gb|AEE79803.1|Adaptin ear-binding coat-associated protein 1 NECAP-1 [Arabidopsis thaliana]/gi|1032287128|gb|OAP01455.1|hypothetical protein AXX17_AT3G…	CAB68198;AAN71933/NP_567071/AEE79803/OAP01455;AAM63770;BAD44106;BAD43323/NP_563693/OAP19484/BAD42925/BAD44175/AEE27630/Q681Q7;AAL66930/AAK68815;BAH56986;AAD10694
up	37°C_1h	Pp3c16_11750	1.96234	3.5e-05		Endoplasmic reticulum vesicle transporter protein	1.8e-161	0.539	gi|30686584|ref|NP_188868.2|Endoplasmic reticulum vesicle transporter protein [Arabidopsis thaliana]/gi|1063713100|ref|NP_001325981.1|Endoplasmic reticulum vesicle transporter protein [Arabidopsis thaliana]/gi|13877821|gb|AAK43988.1|AF370173_1unknown protein [Arabidopsis thaliana]/gi|51969000|dbj|BAD43192.1|unknown protein [Arabidopsis thaliana]/gi|51970108|dbj|BAD43746.1|unknown protein [Arabido…	NP_188868/ANM63921/AEE76618/BAD43746/BAD43192/NP_001325981/BAD94071/OAP04870/AAK43988/BAD43970/BAD44059;BAB17274;OAP14771/AAF87853/AAM62847/AAK44153/AAM44956/NP_564162/AEE30210;AEE31841/BAF00066/NP_001154394/OAP14225/AAG52317/AAO24579;NP_564467/AEE31840;NP_001031077/AEE30211;AAF18633;AAM67352;Q9T042/AAM13265/AAK96687/AEE85297/NP_567765/CAB38838/CAB79563;NP_680742/AEE85298;OAP06056;AEE76398/Q9LJU2…
up	37°C_1h	Pp3c16_11760	3.75327	2.1e-08		Endoplasmic reticulum vesicle transporter protein	0	0.5907	gi|238478737|ref|NP_001154394.1|Endoplasmic reticulum vesicle transporter protein [Arabidopsis thaliana]/gi|12324714|gb|AAG52317.1|AC021666_6unknown protein 24499-21911 [Arabidopsis thaliana]/gi|27808598|gb|AAO24579.1|At1g36050 [Arabidopsis thaliana]/gi|110736190|dbj|BAF00066.1|hypothetical protein [Arabidopsis thaliana]/gi|332193720|gb|AEE31841.1|Endoplasmic reticulum vesicle transporter protein…	AEE31841/BAF00066/NP_001154394/OAP14225/AAG52317/AAO24579;NP_564467/AEE31840;OAP14771/AAF87853/AAM62847/AAK44153/AAM44956/NP_564162/AEE30210;AAF18633;NP_001031077/AEE30211;NP_188868/ANM63921/AEE76618/BAD43746/BAD43192/NP_001325981/BAD94071/OAP04870/AAK43988/BAD43970/BAD44059;BAB17274;BAD94459;AAM67352;Q9T042/AAM13265/AAK96687/AEE85297/NP_567765/CAB38838/CAB79563;NP_680742/AEE85298;OAP06056;AEE763…
up	37°C_1h	Pp3c16_11830	2.65834	5.2e-06		Core-2/I-branching beta-1,6-N-acetylglucosaminyltransferase family protein	2.6e-118	0.6382	gi|1063731865|ref|NP_001330281.1|Core-2/I-branching beta-1,6-N-acetylglucosaminyltransferase family protein [Arabidopsis thaliana]/gi|1039019378|gb|ANM68535.1|Core-2/I-branching beta-1,6-N-acetylglucosaminyltransferase family protein [Arabidopsis thaliana];gi|42567851|ref|NP_196959.2|Core-2/I-branching beta-1,6-N-acetylglucosaminyltransferase family protein [Arabidopsis thaliana]/gi|209863160|gb|…	NP_001330281/ANM68535;ACI88738/AHL38633/NP_196959/AED92046;BAD43086;OAP12608;AAX49378/AAX23788/AEE33951/AAW81729/AHL38896/NP_683459/AAT68726;CAB87622;NP_172658/AEE28819/AHL38952/BAC42287/AAO50601/OAP14764;NP_001330280/ANM68534;AAC17624;OAO92486;AEE33950/NP_974071;AED92047/NP_850819;ANM61138/NP_001323374;OAP12609;ANM58399/OAP14765/NP_001320839;OAP07823;AHL38849/NP_849985/NP_001325211/ANM63100/AAL3…
up	37°C_1h	Pp3c16_12190	3.641	2.14e-05		RAB GTPase homolog C2B	7.9e-105	0.7424	gi|1032299630|gb|OAP13955.1|RABC1 [Arabidopsis thaliana];gi|15218575|ref|NP_175056.1|RAB GTPASE HOMOLOG B18 [Arabidopsis thaliana]/gi|145324172|ref|NP_001077675.1|RAB GTPASE HOMOLOG B18 [Arabidopsis thaliana]/gi|186488925|ref|NP_001117435.1|RAB GTPASE HOMOLOG B18 [Arabidopsis thaliana]/gi|75097949|sp|O23657.1|RABC1_ARATHRecName: Full=Ras-related protein RABC1 Short=AtRABC1 AltName: Full=Ras-relat…	OAP13955;AAM63924/AEE32004/AAB61997/AEE32005/AEE32003/O23657/NP_001117435/BAE99651/AAF63103/AAK44078/NP_001077675/NP_175056/AAL34254;AAF79660;OAO92891/NP_001332165/O49841/CAB83314/BAC43603/AED90619/AAP04086/ANM70568/NP_568121/BAA24074;NP_001189850/AEE74831/NP_187602/AAF23245/AAS88786/NP_001189851/AAS76696/Q9SF92/OAP01720/AEE74829/AEE74830;NP_001326432/ANM64402/NP_001326433/ANM64403;AAL38738/NP_19…
up	37°C_1h	Pp3c16_13330	2.05358	0.00027281		Cystathionine beta-synthase (CBS) protein	7.7e-128	0.5742	gi|42563087|ref|NP_564975.2|Cystathionine beta-synthase (CBS) protein [Arabidopsis thaliana]/gi|75262290|sp|Q9CAR3.1|KINGL_ARATHRecName: Full=SNF1-related protein kinase regulatory subunit gamma-1-like AltName: Full=AKIN subunit gamma-1-like AltName: Full=CBS domain-containing protein CBSCBS2/gi|12325233|gb|AAG52563.1|AC010675_11hypothetical protein 77242-78931 [Arabidopsis thaliana]/gi|190684768…	AAG52563/BAH20128/AEE34976/OAP13548/NP_564975/Q9CAR3/ACE82595;NP_001077801/AEE34977;ANM60650/NP_001322922;CAB62342/NP_190422/CAB64720/AAM10026/Q8LBB2/AAK68779/AEE78427;AAM64867;AAK96756;OAP02805;NP_178126/ANM58006;BAC42835/NP_001319425/Q8GXI9/AEE36355;AAD55486/OAP16288;AAD39660/NP_172985/AAY56406/ABH04620/Q9XI37/BAF01033/AEE29304/OAP13292
up	37°C_1h	Pp3c16_13440	4.65889	0.00836883		basic endochitinase	9.8e-68	0.5464	gi|15232509|ref|NP_191010.1|homolog of carrot EP3-3 chitinase [Arabidopsis thaliana]/gi|75311812|sp|Q9M2U5.1|CHI5_ARATHRecName: Full=Endochitinase EP3 AltName: Full=Chitinase class IV Short=AtchitIV AltName: Full=Protein HOMOLOG OF CARROT EP3-3 CHITINASE Short=AtEP3 Flags: Precursor/gi|7288020|emb|CAB81807.1|class IV chitinase (CHIV) [Arabidopsis thaliana]/gi|34146830|gb|AAQ62423.1|At3g54420 [Ara…	Q9M2U5/AAQ62423/BAD44251/NP_191010/CAB81807/OAP04064/AEE79228;AAK96819/AAM10081/BAB03157;CAA74930;BAA82818;BAA82817/BAA82814;BAA82810;BAA82820/BAA82821/P19171/BAA82813/AAG51023/BAA82825/BAA82811/BAA82822/BAA82812/BAA82823/AAA32769/NP_566426/AEE75203/BAA82815/BAA82816/BAA82819;OAP02400;BAA82824;1710349A;BAE98366/AAM14808/AEC10291/OAP11712/AAB64049/NP_181885/AAO30080/AAM20661/O24603;AAB64047/AAM148…
up	37°C_1h	Pp3c16_13960	2.87009	2.47e-05		---NA---
up	37°C_1h	Pp3c16_14150	2.55155	0.0111258		endoplasmic reticulum oxidoreductins 2	0	0.8052	gi|15218421|ref|NP_177372.1|endoplasmic reticulum oxidoreductins 1 [Arabidopsis thaliana]/gi|50400631|sp|Q9C7S7.1|ERO1_ARATHRecName: Full=Endoplasmic reticulum oxidoreductin-1 Flags: Precursor/gi|12323665|gb|AAG51798.1|AC067754_14disulfide bond formation protein, putative 78451-75984 [Arabidopsis thaliana]/gi|31711714|gb|AAP68213.1|At1g72280 [Arabidopsis thaliana]/gi|110743908|dbj|BAE99788.1|like…	AAG51798/AAP68213/Q9C7S7/NP_177372/AEE35298/BAE99788;OAP07138/NP_181430/AAY25450/Q7X9I4/AEC09618/AAZ23937/CAD83855;BAD94774;NP_001189708/AEC09619;AAC79609;OAP12037;NP_973637/AEC09617
up	37°C_1h	Pp3c16_14880	2.65661	0.040582		---NA---
up	37°C_1h	Pp3c16_15000	2.66301	0.000649656		kinesin-like protein	1.7e-65	0.4923	gi|1063716124|ref|NP_001327368.1|pyridoxal-phosphate-dependent serine hydroxymethyltransferase, putative (DUF632) [Arabidopsis thaliana]/gi|1032288731|gb|OAP03058.1|hypothetical protein AXX17_AT3G45560 [Arabidopsis thaliana]/gi|1039015889|gb|ANM65396.1|pyridoxal-phosphate-dependent serine hydroxymethyltransferase, putative (DUF632) [Arabidopsis thaliana];gi|334185885|ref|NP_001190052.1|pyridoxal-…	NP_001327368/ANM65396/OAP03058;AEE78775/NP_001190052;AEE78774/NP_190697;NP_171713/AEE27385/OAP16223/BAD95352;AAM91720/OAO92692/AED93470/NP_197941/AAM13874;OAP18921;NP_001319205/AEE32782;ANM60331/AAG51544/NP_849796/NP_001322627/AEE32783;BAF00450;AEE32785/NP_001117470/NP_001117469/AEE32784;OAP05107;AAL24107/AEE80044/Q93YU8/NP_191591;CAB87869;CAB62651;OAP03057;AAK96499/BAD94485/AAN18183;AAC24369;OAP…
up	37°C_1h	Pp3c16_15760	2.87563	6.34e-07		GRAS family transcription factor	4.2e-48	0.4569	gi|15231387|ref|NP_188000.1|GRAS family transcription factor [Arabidopsis thaliana]/gi|75273850|sp|Q9LRW3.1|SCL29_ARATHRecName: Full=Scarecrow-like protein 29 Short=AtSCL29 AltName: Full=GRAS family protein 16 Short=AtGRAS-16/gi|9294607|dbj|BAB02908.1|unnamed protein product [Arabidopsis thaliana]/gi|332641902|gb|AEE75423.1|GRAS family transcription factor [Arabidopsis thaliana]/gi|1032290374|gb|…	NP_188000/BAB02908/OAP04701/Q9LRW3/AEE75423;AEE86820/Q9SZF7/CAB38304/ACE62894/CAB80430/AAF75234/NP_195480/OAO98184;AAL69513;Q9LTI5/NP_200753/BAA97480/OAO92222/AED97191/AAK59506/AAL33772;CAB62103/AAS99697/Q9SN22/AEE78610/BAE98735/NP_190564;AAF87875/ANM60928/AAG51190/NP_001323176;AAK62666;OAP02787;AAK59436;AEE32568/Q8H125/NP_175475/AAN41283;OAP13418;ANM60929/NP_001323177;NP_001078251/AEE78180;NP_19…
up	37°C_1h	Pp3c16_16770	2.99131	1.8e-05		---NA---
up	37°C_1h	Pp3c16_17210	4.11058	0.00236917		neoxanthin cleavage enzyme-like protein	0	0.6249	gi|15231856|ref|NP_188062.1|nine-cis-epoxycarotenoid dioxygenase 3 [Arabidopsis thaliana]/gi|75273814|sp|Q9LRR7.1|NCED3_ARATHRecName: Full=9-cis-epoxycarotenoid dioxygenase NCED3, chloroplastic Short=AtNCED3 AltName: Full=Protein SALT TOLERANT 1 Flags: Precursor/gi|11994214|dbj|BAB01336.1|9-cis-epoxycarotenoid dioxygenase [Arabidopsis thaliana]/gi|16416374|dbj|BAB70609.1|neoxanthin cleavage enzym…	AEE75526/BAB70609/NP_188062/Q9LRR7/BAB01336;AAL07104;OAP04151;NP_177960/Q9M9F5/AEE36100/AAF71797;OAP15631;NP_174302/BAE98872/Q9C6Z1/AAG50855/AEE31178;OAO99466;OAP15911;O49505/CAA16715/NP_193569/ABO38778/CAB78837/AEE84030;OAP02757;BAB01363/NP_189064/Q9LRM7/AEE76875;OAO98387;NP_193652/AEE84154/O49675/CAB78919/AAP68224/AAL10480/AAM97019/BAE99215/CAA16706;AAN17413/AAN72113;CAB87805/NP_191911/O65572/A…
up	37°C_1h	Pp3c16_18610	3.40739	8.03e-09		pseudo-response regulator 3	3.8e-33	0.7236	gi|18414032|ref|NP_568107.1|pseudo-response regulator 7 [Arabidopsis thaliana]/gi|52783235|sp|Q93WK5.1|APRR7_ARATHRecName: Full=Two-component response regulator-like APRR7 AltName: Full=Pseudo-response regulator 7/gi|10281004|dbj|BAB13742.1|pseudo-response regulator 7 [Arabidopsis thaliana]/gi|14532638|gb|AAK64047.1|unknown protein [Arabidopsis thaliana]/gi|23296600|gb|AAN13129.1|unknown protein …	AED90520/Q93WK5/BAB13742/AAK64047/NP_568107/AAN13129;OAO93883;ANM70159/NP_001331790/ANM70158/ANM70161/NP_001331792/NP_001331789;OAO93882;AAY62605;AAY62604;Q9LVG4/NP_001190574/BAH30639/AED97276/AED97277/NP_001331791/ANM70160/BAA96939/NP_568919/BAB13744;CAB86035;NP_001190575/AED97278;ANM69225/NP_001330923;NP_001325093/ANM62972;OAP11264;AEC10754/Q8L500/BAD95319/BAB13741/AAC33497/NP_566085/AAF86253;O…
up	37°C_1h	Pp3c16_18850	2.76465	0.0115388		---NA---
up	37°C_1h	Pp3c16_19440	4.84687	4.59e-08		Fes1A	1.8e-145	0.6309	gi|18398480|ref|NP_566349.1|Fes1A [Arabidopsis thaliana]/gi|28393837|gb|AAO42326.1|unknown protein [Arabidopsis thaliana]/gi|28973369|gb|AAO64009.1|unknown protein [Arabidopsis thaliana]/gi|332641232|gb|AEE74753.1|Fes1A [Arabidopsis thaliana];gi|6478927|gb|AAF14032.1|AC011436_16hypothetical protein [Arabidopsis thaliana];gi|21553998|gb|AAM63079.1|unknown [Arabidopsis thaliana];gi|145332008|ref|NP…	NP_566349/AAO64009/AAO42326/AEE74753;AAF14032;AAM63079;AEE74754/AEE74755/NP_001154600/OAP03860/NP_001327344/NP_001078126/ANM65366;AAM65246/NP_190948/AEE79145/CAB88342;BAC41871;OAO93442;NP_001332564/NP_195835/CAB82988/AAO63974/BAC43421/AED90436/ANM71002;ANM64185/NP_001326231;OAP04334;NP_001031822/AED90437;OAP03884/AEE78871/NP_190766/AAM14085/CAB41318/AAM67456;B9DHT4/OAO90431/AED92686/NP_850852;OAO…
up	37°C_1h	Pp3c16_19750	2.38786	0.00182291		Heavy metal transport/detoxification superfamily protein	1.6e-11	0.4927	gi|1032285936|gb|OAP00264.1|hypothetical protein AXX17_AT4G11730 [Arabidopsis thaliana];gi|145333005|ref|NP_001078368.1|Heavy metal transport/detoxification superfamily protein [Arabidopsis thaliana]/gi|1100059655|sp|F4JMB8.1|HIP44_ARATHRecName: Full=Heavy metal-associated isoprenylated plant protein 44 Short=AtHIP44 Flags: Precursor/gi|332657486|gb|AEE82886.1|Heavy metal transport/detoxification…	OAP00264;NP_001078368/F4JMB8/AEE82886;ABF59244;BAD95360;NP_197247/Q9LF57/ABK32137/AED92427/CAC01889;NP_001154734/AED93329;AED93327/Q9FLU5/NP_568449/AAL59894/BAB11210/AAM91769/ANM70314/NP_001331936;AED93328/NP_974830;ANM70313/NP_001331935;OAO89605;AAO22700;AAM60991;AAV97803/NP_564713/Q9C7J6/AEE33360/AAG50918/OAP14561;OAO90153;NP_199887/AED95984/NP_001331136/ANM69465;BAD94944;NP_001119410/AED95986
up	37°C_1h	Pp3c16_20930	3.66642	0.0245632		---NA---
up	37°C_1h	Pp3c16_20970	5.37046	0.0431634		SU(VAR)3-9 homolog 5	5.6e-43	0.5731	gi|15238020|ref|NP_199526.1|YDG/SRA domain-containing protein [Arabidopsis thaliana]/gi|75170616|sp|Q9FHI0.1|YDG1_ARATHRecName: Full=YDG domain-containing protein At5g47150/gi|10178218|dbj|BAB11611.1|unnamed protein product [Arabidopsis thaliana]/gi|332008093|gb|AED95476.1|YDG/SRA domain-containing protein [Arabidopsis thaliana];gi|1032276115|gb|OAO90443.1|hypothetical protein AXX17_AT5G45640 [Ar…	Q9FHI0/NP_199526/BAB11611/AED95476;OAO90443;3Q0C_A/3Q0F_A/3Q0D_A/3Q0D_X/3Q0C_X/4YGI_A/3Q0F_X;3Q0B_X;NP_001324387/ANM62212;OAP07689/NP_001324389/NP_001324388/NP_001324386/AEC09075/NP_181061/ANM62213/ANM62214/AAK28970/AAL32813/O82175/AAO30037/AAC61820/ANM62211;AAK28971/AAO22580/Q8VZ17/NP_973514/AEC07348/AEC07347/NP_850030;OAP09799;AAD15582;AAL38815;ABK28748;NP_001330473/ANM68749/ABE66230/NP_199527/…
up	37°C_1h	Pp3c16_21440	1.66575	0.000713739		Transcriptional coactivator/pterin dehydratase	2e-50	0.617	gi|21617915|gb|AAM66965.1|unknown [Arabidopsis thaliana];gi|15241386|ref|NP_199924.1|Transcriptional coactivator/pterin dehydratase [Arabidopsis thaliana]/gi|75180531|sp|Q9LU63.1|ATP1_ARATHRecName: Full=Probable pterin-4-alpha-carbinolamine dehydratase, chloroplastic AltName: Full=4-alpha-hydroxy-tetrahydropterin dehydratase AltName: Full=PCD/DCoH-like protein 1 AltName: Full=Protein AIRP2 TARGET…	AAM66965;Q9LU63/NP_199924/BAA97373/AAK97723/AED96036/AAN28764/AAS45833/BAE98569/OAO90902;NP_001190510/AED96037;NP_001323366/ANM61130;AAO39948/BAC41856;NP_174274/AAS45834/AEE31133/Q6QJ72;OAP17467;OAP17468
up	37°C_1h	Pp3c16_2270	1.80153	0.00535486		Endonuclease/exonuclease/phosphatase family protein	0	0.5686	gi|42562979|ref|NP_176736.2|Endonuclease/exonuclease/phosphatase family protein [Arabidopsis thaliana]/gi|59799523|sp|Q84W55.2|IP5PF_ARATHRecName: Full=Type II inositol polyphosphate 5-phosphatase 15 Short=At5PTase15 AltName: Full=Protein FRAGILE FIBER 3/gi|56405846|gb|AAV87313.1|type II inositol polyphosphate 5-phosphatase [Arabidopsis thaliana]/gi|56405854|gb|AAV87317.1|type II inositol polypho…	AAV87313/NP_176736/Q84W55/AAV87317/AEE34398;CAB41466;AAV87314/AAV87318/AAC23399;OAP09396;NP_181918/O80560/AEC10342;AAO42229;OAP16920;NP_001323432/ANM61202;OAP09395;AAD30615/NP_001030976/AAV87315/Q9SYK4/AEE27869/AAV87319;NP_172054/AEE27868;CAC82096;NP_180742/AEC08590/AAD32289/AAV87316/AAV87320/Q9SKB7;NP_001189651/AEC08591;CAC81919;OAP19462;OAP09116;NP_001321558/ANM59175;ANM60133/NP_001322440;OAP19…
up	37°C_1h	Pp3c16_22910	2.52874	0.00181582		glutamyl-tRNA synthetase	1.3e-140	0.6254	gi|30690281|ref|NP_850874.1|Glutamyl/glutaminyl-tRNA synthetase, class Ic [Arabidopsis thaliana]/gi|75100681|sp|O82462.1|SYEC_ARATHRecName: Full=Glutamate--tRNA ligase, cytoplasmic AltName: Full=GluRSAt AltName: Full=Glutamyl-tRNA synthetase Short=GluRS/gi|3435196|gb|AAC36469.1|glutamyl-tRNA synthetase [Arabidopsis thaliana]/gi|20466252|gb|AAM20443.1|glutamyl-tRNA synthetase [Arabidopsis thaliana…	AAN15567/AAM20443/NP_850874/AED93573/BAE98590/O82462/AAC36469;AAC13597;OAO94911;BAF01742;D86383;BAD94731;OAP18006;AAL32672/AAM47972/AEE30610/NP_173906/OAP15143/Q8W4F3;NP_001185094/AEE30611;AAG28806;OAO90147/AED97834/Q9FEA2/AAG29098/NP_201210/BAB10273;AAM47995/AAL06875/AAL32638
up	37°C_1h	Pp3c16_24380	1.94376	0.0258625		zinc knuckle (CCHC-type) family protein	6.5e-60	0.5629	gi|18420148|ref|NP_568393.1|zinc knuckle (CCHC-type) family protein [Arabidopsis thaliana]/gi|145334525|ref|NP_001078608.1|zinc knuckle (CCHC-type) family protein [Arabidopsis thaliana]/gi|332005431|gb|AED92814.1|zinc knuckle (CCHC-type) family protein [Arabidopsis thaliana]/gi|332005432|gb|AED92815.1|zinc knuckle (CCHC-type) family protein [Arabidopsis thaliana];gi|1063732967|ref|NP_001330528.1|…	NP_568393/NP_001078608/AED92814/AED92815;ANM68806/NP_001330528;AAM62689;ANM68805/NP_001330527;OAO94724;OAO94726;OAO94725;OAO94730;OAO94729;OAO94723
up	37°C_1h	Pp3c16_2850	2.52283	0.00371727		DUF1005 family protein (DUF1005)	5.5e-120	0.5676	gi|15238004|ref|NP_197266.1|nuclear factor 1 A-type protein (DUF1005) [Arabidopsis thaliana]/gi|9755789|emb|CAC01908.1|putative protein [Arabidopsis thaliana]/gi|119935833|gb|ABM06007.1|At5g17640 [Arabidopsis thaliana]/gi|332005068|gb|AED92451.1|nuclear factor 1 A-type protein (DUF1005) [Arabidopsis thaliana];gi|1032275975|gb|OAO90303.1|ASG1 [Arabidopsis thaliana];gi|15233530|ref|NP_194660.1|DUF1…	AED92451/NP_197266/CAC01908/ABM06007;OAO90303;AEE85617/NP_194660/CAB79689/AAM13213/OAO97847/AAO30065;AAC34331/NP_172473/OAP13318/AAR92283/AAS99692/AEE28529;BAF00981;OAP01576;NP_188602/AEE76275/BAE99219/AAN12962/BAF02152/BAB02555;AAL60032;OAP14413;AAF76441/AAL67079/NP_175426/AEE32511/AAM14183;ANM66607/NP_001328492;AAM62635
up	37°C_1h	Pp3c16_2890	1.49314	0.0124466		RING/U-box superfamily protein	4.7e-177	0.6268	gi|1032292250|gb|OAP06577.1|Hrd1A [Arabidopsis thaliana];gi|15233281|ref|NP_188230.1|RING/U-box superfamily protein [Arabidopsis thaliana]/gi|75335582|sp|Q9LW77.1|HRD1A_ARATHRecName: Full=ERAD-associated E3 ubiquitin-protein ligase HRD1A Short=AtHrd1A AltName: Full=RING-type E3 ubiquitin transferase HRD1A/gi|9294456|dbj|BAB02675.1|unnamed protein product [Arabidopsis thaliana]/gi|26449418|dbj|BAC…	OAP06577;BAB02675/BAC41836/AEE75770/Q9LW77/NP_188230/AAY57599;NP_849843/AAR23700/BAD42325/Q6NPT7/BAF00212/AEE34319;OAP18093;AAF06038;ANM59661/NP_001322004;NP_001077774/AEE34321;NP_001322006/ANM59663;NP_001322005/ANM59662;AEE34320/NP_176684;NP_194253/ANM66650/NP_001328533/Q8VYC8/AAL60000/NP_849552/AEE85028/AEE85029;OAO98879;CAB81334/CAA23064;NP_568760/AED96082/Q8W4Q5;NP_001190515/AED96083;BAB09756…
up	37°C_1h	Pp3c16_4170	5.68977	2.74e-06		---NA---
up	37°C_1h	Pp3c16_4660	2.60555	5.7e-07		TCP-1/cpn60 chaperonin family protein	0	0.8071	gi|15222729|ref|NP_175945.1|chaperonin 60 beta [Arabidopsis thaliana]/gi|30695947|ref|NP_849811.1|chaperonin 60 beta [Arabidopsis thaliana]/gi|1063694799|ref|NP_001320638.1|chaperonin 60 beta [Arabidopsis thaliana]/gi|1063694802|ref|NP_001320637.1|chaperonin 60 beta [Arabidopsis thaliana]/gi|1063694804|ref|NP_001320639.1|chaperonin 60 beta [Arabidopsis thaliana]/gi|27735252|sp|P21240.3|CPNB1_ARAT…	AAD10647/P21240/NP_001320638/OAP14290/NP_001320639/NP_001320637/NP_175945/BAH19596/AAK62390/AAM10063/AEE33252/AEE33251/ANM58183/NP_849811/ANM58184/ANM58185;OAP05431;AEE75362/Q9LJE4/NP_187956/BAB01754;OAO94125/C0Z361/NP_001032083/BAH57140/AED96773/AED96774/NP_200461;BAF00280;BAB11583;NP_173947/AEE30663/OAP17630/Q9C667/AAG50688;BAD95277;ANM59894/NP_001185097;NP_001322215/ANM59892;NP_001319083/AEE30…
up	37°C_1h	Pp3c16_590	1.79452	0.000491496		glycine-rich protein	6.1e-45	0.6239	gi|15223426|ref|NP_174029.1|glycine-rich protein [Arabidopsis thaliana]/gi|8778876|gb|AAF79875.1|AC000348_28T7N9.15 [Arabidopsis thaliana]/gi|18389240|gb|AAL67063.1|unknown protein [Arabidopsis thaliana]/gi|20259227|gb|AAM14329.1|unknown protein [Arabidopsis thaliana]/gi|332192657|gb|AEE30778.1|glycine-rich protein [Arabidopsis thaliana]/gi|1032298301|gb|OAP12626.1|hypothetical protein AXX17_AT1G…	AAF79875/NP_174029/AAM14329/AAL67063/AEE30778/OAP12626;NP_189112/BAB01218/AEE76936/OAP04493
up	37°C_1h	Pp3c16_6180	2.04157	0.00162409		alpha/beta-Hydrolases superfamily protein	0	0.5464	gi|1032286865|gb|OAP01193.1|hypothetical protein AXX17_AT4G15400 [Arabidopsis thaliana];gi|1063722208|ref|NP_001328227.1|putative triglyceride lipase [Arabidopsis thaliana]/gi|1039016903|gb|ANM66323.1|putative triglyceride lipase [Arabidopsis thaliana];gi|1063722210|ref|NP_001328226.1|putative triglyceride lipase [Arabidopsis thaliana]/gi|1039016902|gb|ANM66322.1|putative triglyceride lipase [Ara…	OAP01193;ANM66323/NP_001328227;NP_001328226/ANM66322;NP_001319920/AEE83292;CAB78397/CAB41113;BAE98866;NP_001330334/ANM68598;AED92593/NP_197365/NP_001330333/ANM68597;ANM68599/NP_001330335/NP_001330336/ANM68600;OAO96137;NP_974805/AED92589;AAT70490/NP_850848/AED92591;AAN31885/BAE99159/NP_568366/AAL24204/AED92590;OAO91957;OAO91956;AEC10469/NP_182008/AAM14879/AAC31843/AAL69449;NP_001324613/ANM62456/BA…
up	37°C_1h	Pp3c16_6330	5.17422	0.014321		---NA---
up	37°C_1h	Pp3c16_6340	3.7768	0.000141432		---NA---
up	37°C_1h	Pp3c16_7110	12.4202	1.14e-06		HSP20-like chaperones superfamily protein	1.5e-46	0.6579	gi|1032304116|gb|OAP18441.1|hypothetical protein AXX17_AT1G47890 [Arabidopsis thaliana];gi|15222395|ref|NP_172220.1|HSP20-like chaperones superfamily protein [Arabidopsis thaliana]/gi|75311415|sp|Q9LNW0.1|HS178_ARATHRecName: Full=17.8 kDa class I heat shock protein AltName: Full=17.8 kDa heat shock protein Short=AtHsp17.8/gi|8778561|gb|AAF79569.1|AC022464_27F22G5.25 [Arabidopsis thaliana]/gi|2155…	OAP18441;NP_172220/AAM63903/AAF79569/BAC43437/AEE28120/Q9LNW0/AAO63844/OAP17453;P13853/AAG51972/CAA34208/NP_175759/ABD57522/AEE32954;CAA35183/BAB09509/AED97223/AAM67481/AAL49881/BAF00451/OAO91667/P19037/NP_200780;AAM64758;BAD43028/Q9XIE3/AEE33629/BAD42911/OAP12941/AAD39328/ABD57519/NP_176195;AAM67156;AAF78436;AAC95188/ABD57517/AAM63628/Q9ZW31/AEC08261/BAD44651/BAD44562/BAD43036/BAD44659/BAD94277/…
up	37°C_1h	Pp3c16_7450	3.04278	3.53e-05		Protein kinase superfamily protein	8.5e-123	0.6599	gi|1032302822|gb|OAP17147.1|hypothetical protein AXX17_AT1G68690 [Arabidopsis thaliana];gi|22330627|ref|NP_177572.2|Protein kinase superfamily protein [Arabidopsis thaliana]/gi|75329674|sp|Q8L518.1|CK2_ARATHRecName: Full=Probable choline kinase 2/gi|20453122|gb|AAM19803.1|At1g74320/F1O17_1 [Arabidopsis thaliana]/gi|22655288|gb|AAM98234.1|putative choline kinase [Arabidopsis thaliana]/gi|30984574|…	OAP17147;NP_177572/AEE35577/AAM98234/AAM19803/AAP42750/Q8L518;AAG52400;NP_177315/AAP37670/AAF43223/BAF01619/Q9M9H6/AEE35220/BAF02205;OAP18440;NP_849350/AEE82792/AEE82793/CAB39643/Q9SZ92/NP_192714/CAB78099;AAM61617;AAM66047;OAP00041;AAG51828;OAP11829;AEE82791/NP_974526;OAP00042;OAP11828;O81024/AAC32242/NP_180251/AEC07895/BAF01284;ANM67135/NP_001328983;OAP00040;OAP11030;AAM65218;AAG12527
up	37°C_1h	Pp3c16_7650	3.35783	0.000151568		inactive rhomboid protein	7.2e-14	0.5765	gi|1032275249|gb|OAO89577.1|hypothetical protein AXX17_AT5G12360 [Arabidopsis thaliana];gi|15239942|ref|NP_196797.1|inactive rhomboid protein [Arabidopsis thaliana]/gi|7630049|emb|CAB88257.1|putative protein [Arabidopsis thaliana]/gi|193870479|gb|ACF22896.1|At5g12930 [Arabidopsis thaliana]/gi|332004449|gb|AED91832.1|inactive rhomboid protein [Arabidopsis thaliana]	OAO89577;ACF22896/AED91832/CAB88257/NP_196797
up	37°C_1h	Pp3c16_7660	3.33469	0.000238331		DNA polymerase epsilon catalytic subunit A	2.1e-08	0.5484	gi|18394756|ref|NP_564090.1|DNA polymerase epsilon catalytic subunit A [Arabidopsis thaliana]/gi|1063684820|ref|NP_001322391.1|DNA polymerase epsilon catalytic subunit A [Arabidopsis thaliana]/gi|13877901|gb|AAK44028.1|AF370213_1unknown protein [Arabidopsis thaliana]/gi|15810629|gb|AAL07202.1|unknown protein [Arabidopsis thaliana]/gi|21593498|gb|AAM65465.1|unknown [Arabidopsis thaliana]/gi|332191…	AAK44028/OAP18690/NP_564090/NP_001322391/AEE29865/AAL07202/AAM65465/ANM60079
up	37°C_1h	Pp3c16_7664	6.5792	0.0037828		---NA---
up	37°C_1h	Pp3c16_7770	2.42442	2.53e-06		2-aminoethanethiol dioxygenase, putative (DUF1637)	3e-68	0.5908	gi|18406030|ref|NP_565980.1|2-aminoethanethiol dioxygenase, putative (DUF1637) [Arabidopsis thaliana]/gi|75265948|sp|Q9SJI9.2|PCO4_ARATHRecName: Full=Plant cysteine oxidase 4/gi|20197959|gb|AAD21739.2|expressed protein [Arabidopsis thaliana]/gi|20198080|gb|AAM15389.1|expressed protein [Arabidopsis thaliana]/gi|88196755|gb|ABD43020.1|At2g42670 [Arabidopsis thaliana]/gi|330255059|gb|AEC10153.1|2-am…	NP_565980/AAM15389/AAD21739/ABD43020/AEC10153/Q9SJI9/OAP07233;NP_001078042/AEC10154/BAE99264/OAP07234;AAM61182;AEE79814/NP_191426/AAN13116/AEE79815/NP_001078310/CAB88284/AAM61224/Q9LXT4/NP_001190128/AEE79813/AAK93617;OAP07073;NP_564055/Q1G3U6/ABF59200/AEE29722/OAP15976;AAM67070;OAO96228;NP_197016/Q9LXG9/AAP37696/CAB89322/BAF00293/AED92119;AAF26001;OAO92583;NP_198805/AAO24559/BAF00091/Q8LGJ5/AAM60…
up	37°C_1h	Pp3c16_7780	3.83541	5.97e-07		Calcium-dependent lipid-binding (CaLB domain) family protein	1.8e-104	0.4868	gi|238479825|ref|NP_001154627.1|Calcium-dependent lipid-binding (CaLB domain) family protein [Arabidopsis thaliana]/gi|240255371|ref|NP_188617.5|Calcium-dependent lipid-binding (CaLB domain) family protein [Arabidopsis thaliana]/gi|1063712580|ref|NP_001319596.1|Calcium-dependent lipid-binding (CaLB domain) family protein [Arabidopsis thaliana]/gi|1063712583|ref|NP_001327151.1|Calcium-dependent li…	NP_001327151/ANM65161/ANM65160/AEE76296/NP_001154627/NP_001319596/CAR82574/AEE76297/NP_188617;OAP04215;AEE32529/AAM20476/NP_175444/AAR23704;BAB01297;AAD50042;OAP04216;OAP19046;AEE32530/NP_001185187;AAK96876;Q93XX4/AEE32967/NP_564637;AAG51985;NP_001118626/AEE75543;NP_188077/CAR82575/BAD44533/AEE75542;NP_001189894/AEE75544;OAP04071;AAF78431;OAP19166;NP_001189566/AEC07111;ANM58571/NP_001320996;Q8L70…
up	37°C_1h	Pp3c16_8150	5.11242	0.042043		---NA---
up	37°C_1h	Pp3c16_9590	2.67415	0.04353		GA20ox1	1e-56	0.5032	gi|1032282887|gb|OAO97214.1|GA2OX8 [Arabidopsis thaliana];gi|145340471|ref|NP_193852.2|gibberellin 2-oxidase 8 [Arabidopsis thaliana]/gi|259016235|sp|O49561.2|G2OX8_ARATHRecName: Full=Gibberellin 2-beta-dioxygenase 8 AltName: Full=GA 2-oxidase 8 AltName: Full=Gibberellin 2-beta-hydroxylase 8 AltName: Full=Gibberellin 2-oxidase 8/gi|91806706|gb|ABE66080.1|oxidoreductase 2OG-Fe(II) oxygenase family…	OAO97214;O49561/AEE84420/ABE66080/NP_193852;ABK28642;AGW24319;AGW24312;2116434A;AAC39313;AGW24305/CAA58293/OAO97207;AGW24333;AGW24316/CAB45519/AGW24315/AGW24329/AGW24306/AEE85055/AGW24311/AGW24325/Q39110/CAB81353/AGW24309/NP_194272;BAD94705;AGW24323;AGW24320;AGW24332;AAC39314;BAB11250/NP_199994/Q39111/AED96129/CAA58294/OAO94108;AGW24331;AGW24310;AGW24317;AGW24324
up	37°C_1h	Pp3c16_9600	1.86347	0.00729741		pleiotropic drug resistance 12	0	0.7216	gi|42569669|ref|NP_181179.2|pleiotropic drug resistance 6 [Arabidopsis thaliana]/gi|75326885|sp|Q7PC87.1|AB34G_ARATHRecName: Full=ABC transporter G family member 34 Short=ABC transporter ABCG.34 Short=AtABCG34 AltName: Full=Pleiotropic drug resistance protein 6/gi|28144329|tpg|DAA00874.1|TPA_exp: PDR6 ABC transporter [Arabidopsis thaliana]/gi|330254152|gb|AEC09246.1|pleiotropic drug resistance 6 …	OAP09322/DAA00874/AEC09246/Q7PC87/NP_181179;AAD24623/AAM15320;Q7PC84/NP_176867/AEE34577/DAA00879;OAP16638;AAF71978/NP_173005/AEE29332/Q9M9E1/DAA00880;AAG50592;AAF98206;OAP15270;DAA00876/Q9XIE2/AEE33632/AAD39329/NP_176196;OAP03864;Q94A18/AEE75799/AAB63643/NP_566543/DAA00870/BAB01273;AEE75800/NP_001189911;NP_180259/DAA00872/AEC07906/O81016/AAC32236/OAP07980;OAP15156/DAA00875/Q7PC86/AEE29285/NP_1729…
up	37°C_1h	Pp3c17_10780	8.79598	4.59e-08		HSP20-like chaperones superfamily protein	4.8e-49	0.6585	gi|1032304116|gb|OAP18441.1|hypothetical protein AXX17_AT1G47890 [Arabidopsis thaliana];gi|15220832|ref|NP_175759.1|HSP20-like chaperones superfamily protein [Arabidopsis thaliana]/gi|21264442|sp|P13853.2|HS17C_ARATHRecName: Full=17.6 kDa class I heat shock protein 3 AltName: Full=17.6 kDa heat shock protein 3 Short=AtHsp17.6C/gi|12324023|gb|AAG51972.1|AC024260_1017.6 kDa heat shock protein (AA 1…	OAP18441;P13853/AAG51972/CAA34208/NP_175759/ABD57522/AEE32954;AAM67156;AAF78436;CAA35182;CAA35183/BAB09509/AED97223/AAM67481/AAL49881/BAF00451/OAO91667/P19037/NP_200780;P19036/CAB90950/AEE78138/NP_190209;OAP01990;AAK95252/AAN28742;NP_172220/AAM63903/AAF79569/BAC43437/AEE28120/Q9LNW0/AAO63844/OAP17453;AAM64758;AAC95188/ABD57517/AAM63628/Q9ZW31/AEC08261/BAD44651/BAD44562/BAD43036/BAD44659/BAD94277/…
up	37°C_1h	Pp3c17_12560	2.85978	3.06e-05		SCAR family protein	4.2e-54	0.657	gi|1032295273|gb|OAP09599.1|WAVE4 [Arabidopsis thaliana];gi|30687512|ref|NP_181378.2|SCAR homolog 2 [Arabidopsis thaliana]/gi|75111022|sp|Q5XPJ9.1|SCAR2_ARATHRecName: Full=Protein SCAR2 Short=AtSCAR2 AltName: Full=Protein DISTORTED 3 AltName: Full=Protein IRREGULAR TRICHOME BRANCH 1 AltName: Full=Protein WAVE4/gi|53801278|gb|AAU93849.1|SCAR2 [Arabidopsis thaliana]/gi|57240100|gb|AAW49260.1|DISTOR…	OAP09599;NP_181378/AAU93849/AAW49260/Q5XPJ9/AEC09537;AAC28760;OAP07345;AAU93851;AEC08925/NP_001031474/Q6AWX6/DAA05586;ABK28422;NP_001330631/ANM68915/OAO90888;ANM68923/NP_001330638;NP_195793/AED90383/NP_001318456/Q5XPJ6/ANM68918/AAU93852;AEE31053/NP_001117375;AEE31052/Q9LP46/AAU93850/NP_174212/AAF88121/OAP16603;NP_001117376/AEE31054;CAB82289;CAA16740/CAB78862;OAP00223;NP_001328467/ANM66581;ANM6658…
up	37°C_1h	Pp3c17_13560	3.87175	0.000849589		XAP5 family protein	4.2e-126	0.836	gi|30681281|ref|NP_179711.2|XAP5 family protein [Arabidopsis thaliana]/gi|75151860|sp|Q8H110.1|XCT_ARATHRecName: Full=Protein XAP5 CIRCADIAN TIMEKEEPER/gi|24030280|gb|AAN41312.1|putative XAP-5 protein [Arabidopsis thaliana]/gi|330252034|gb|AEC07128.1|XAP5 family protein [Arabidopsis thaliana]/gi|1032296472|gb|OAP10798.1|XCT [Arabidopsis thaliana];gi|4803928|gb|AAD29801.1|putative XAP-5 protein (H…	Q8H110/AEC07128/NP_179711/AAN41312/OAP10798;AAD29801
up	37°C_1h	Pp3c17_13950	2.62593	0.0209069		---NA---
up	37°C_1h	Pp3c17_1440	4.31808	1.32e-06		polyprotein	1.8e-23	0.4787	gi|13477077|dbj|BAB02990.1|retroelement pol polyprotein-like [Arabidopsis thaliana];gi|3319362|gb|AAC26250.1|contains similarity to reverse transcriptase (Pfam: rvt.hmm, score 19.29) [Arabidopsis thaliana]/gi|7267136|emb|CAB80804.1|putative retrotransposon protein [Arabidopsis thaliana];gi|22655202|gb|AAM98191.1|unknown protein [Arabidopsis thaliana]/gi|38603804|gb|AAR24647.1|At2g23330 [Arabidops…	BAB02990;AAC26250/CAB80804;BAE99183/AAM98191/AAR24647;BAB01972;AAB87099;AAD24600;AAG10817;AAG09097;BAM44531;BAM44532;BAA78424/BAM44533;BAM42650;BAM44530;BAM42649;BAM44529;BAA78423;Q9ZT94/AAC79110/CAB77781;BAM42647/BAM42648;BAM42646;AAG10812
up	37°C_1h	Pp3c17_1450	4.25611	1.27e-06		---NA---
up	37°C_1h	Pp3c17_1520	9.64172	0.00420437		HSP20-like chaperones superfamily protein	1.6e-20	0.5976	gi|21592809|gb|AAM64758.1|heat shock protein, putative [Arabidopsis thaliana];gi|1032304116|gb|OAP18441.1|hypothetical protein AXX17_AT1G47890 [Arabidopsis thaliana];gi|15220832|ref|NP_175759.1|HSP20-like chaperones superfamily protein [Arabidopsis thaliana]/gi|21264442|sp|P13853.2|HS17C_ARATHRecName: Full=17.6 kDa class I heat shock protein 3 AltName: Full=17.6 kDa heat shock protein 3 Short=AtH…	AAM64758;OAP18441;P13853/AAG51972/CAA34208/NP_175759/ABD57522/AEE32954;NP_172220/AAM63903/AAF79569/BAC43437/AEE28120/Q9LNW0/AAO63844/OAP17453;BAD43028/Q9XIE3/AEE33629/BAD42911/OAP12941/AAD39328/ABD57519/NP_176195;AAF78436;CAA35183/BAB09509/AED97223/AAM67481/AAL49881/BAF00451/OAO91667/P19037/NP_200780;AAM67156;CAA35182;P19036/CAB90950/AEE78138/NP_190209;AAK95252/AAN28742;CAB39778/BAE99751/CAB78148…
up	37°C_1h	Pp3c17_16210	1.87656	0.00641351		Leucine-rich repeat protein kinase family protein	1.4e-88	0.5787	gi|1032275784|gb|OAO90112.1|hypothetical protein AXX17_AT5G44240 [Arabidopsis thaliana];gi|1063729020|ref|NP_001318747.1|Leucine-rich repeat protein kinase family protein [Arabidopsis thaliana]/gi|1039021150|gb|AED95306.2|Leucine-rich repeat protein kinase family protein [Arabidopsis thaliana];gi|264664534|sp|C0LGU7.1|MDIS1_ARATHRecName: Full=Protein MALE DISCOVERER 1 Short=AtMDIS1 AltName: Full=…	OAO90112;AED95306/NP_001318747;ACN59382/C0LGU7;NP_001318746/AED95305;BAB09312;AEE84071/ACN59339/NP_193599/C0LGQ4;OAO97168;CAB37449;CAB78866;ACN59263/AEE34098/NP_176532/C0LGH8/NP_001321232/ANM58821/OAP14958;BAC42570;NP_001332195/ANM70601;BAB09720/AED94651/NP_198934/ACN59377;NP_973647/AEC09804;AAD25942;Q9SIZ4/AEC09805/AAM10326/AAN31113/NP_565925/AAD25662;OAO89973;AAF19706;OAP07428;NP_001185301/AEE3…
up	37°C_1h	Pp3c17_16220	2.5437	0.0161383		---NA---
up	37°C_1h	Pp3c17_18910	4.01806	1.47e-05		2Fe-2S ferredoxin-like superfamily protein	1.3e-35	0.6378	gi|15219837|ref|NP_176291.1|2Fe-2S ferredoxin-like superfamily protein [Arabidopsis thaliana]/gi|119975|sp|P16972.1|FER2_ARATHRecName: Full=Ferredoxin-2, chloroplastic Short=AtFd2 Flags: Precursor/gi|11692908|gb|AAG40057.1|AF324706_1At1g60950 [Arabidopsis thaliana]/gi|11908076|gb|AAG41467.1|AF326885_1putative ferrodoxin precursor protein [Arabidopsis thaliana]/gi|12323344|gb|AAG51652.1|AC018908_1…	CAA35754/OAP12797/BAE98526/AAG41467/AEE33752/P16972/AAK00387/AAM13033/AAM91336/NP_176291/AAG40057/AAG51652/AAA32790;4ZHO_A/4ZHO_B;AAM63221/AEE28669/OAP18831/NP_172565/O04090/AAB65481;AAM63681/NP_180320/Q9ZQG8/AAD15602/OAP10276/AEC08008/AAO42206/AAO63813;OAO95830/NP_196562/AED91480/Q9FIA7/BAB09421;AAL24214/AAM91047;AAL25529/NP_193225/AAM26657/OAO96708/CAB78531/AEE83516/CAB10268;AAM64315;NP_174533/…
up	37°C_1h	Pp3c17_2260	7.77327	3.74e-09		DNAJ heat shock family protein	1.1e-157	0.6809	gi|15225377|ref|NP_179646.1|DNAJ heat shock family protein [Arabidopsis thaliana]/gi|4586038|gb|AAD25656.1|putative heat shock protein [Arabidopsis thaliana]/gi|15982895|gb|AAL09794.1|At2g20560/T13C7.15 [Arabidopsis thaliana]/gi|21554404|gb|AAM63509.1|putative heat shock protein [Arabidopsis thaliana]/gi|22137258|gb|AAM91474.1|At2g20560/T13C7.15 [Arabidopsis thaliana]/gi|330251934|gb|AEC07028.1|D…	AAM63509/AAD25656/OAP09832/NP_179646/OAP09831/AAM91474/AAL09794/AEC07028;CAA16887/NP_194577/AAK68785/AEE85491/CAB79650/AAM10085/OAP00804;NP_187503/AAF07844/AEE74694/OAP06551/ACI31315;AAM67147;ANM71023/NP_001332583;CAB81922/AED90335/AAO64002/OAO92872/AAM61229/NP_195759/BAC43586;AED93459/OAO95762/NP_197935;AAK25962/AAK64126/AEE28569/OAP12925/AAD32885/NP_172506;AAD39315/AEE33609/OAP17590/NP_176181;A…
up	37°C_1h	Pp3c17_2560	2.05092	0.00999828		DNAJ heat shock N-terminal domain-containing protein	1.6e-55	0.5817	gi|1063741002|ref|NP_001331439.1|DnaJ heat shock amino-terminal domain protein [Arabidopsis thaliana]/gi|1039020739|gb|ANM69785.1|DnaJ heat shock amino-terminal domain protein [Arabidopsis thaliana];gi|1032281510|gb|OAO95838.1|hypothetical protein AXX17_AT5G52090 [Arabidopsis thaliana];gi|79536755|ref|NP_200127.2|DnaJ heat shock amino-terminal domain protein [Arabidopsis thaliana]/gi|1063741000|r…	NP_001331439/ANM69785;OAO95838;NP_001318793/AED96314/NP_200127/AAV85689/ANM69789/AAS49059;NP_001331441/NP_001331442/BAB08418/NP_001331440/ANM69787/ANM69786/ANM69788;AAK56245/AAL59908/AAN28882/AEC07715/NP_180126/AAM20298/AAM15231;OAP10972;NP_198554/NP_001318687/NP_851102/BAB09110/AED94179/AED94178/AED94177/NP_001119323/ANM70620/NP_001332212/AED94181/ANM70619/NP_001332211/AED94180/ANM70618/NP_00111…
up	37°C_1h	Pp3c17_4820	3.26967	9.98e-06		protein REVERSION-TO-ETHYLENE SENSITIVITY-like protein (DUF778)	1.7e-74	0.6237	gi|30682996|ref|NP_180177.2|protein REVERSION-TO-ETHYLENE SENSITIVITY-like protein (DUF778) [Arabidopsis thaliana]/gi|363805505|sp|F4ITL6.1|RTE1_ARATHRecName: Full=Protein REVERSION-TO-ETHYLENE SENSITIVITY1/gi|330252698|gb|AEC07792.1|protein REVERSION-TO-ETHYLENE SENSITIVITY-like protein (DUF778) [Arabidopsis thaliana]/gi|1032293756|gb|OAP08082.1|RTE1 [Arabidopsis thaliana];gi|3413706|gb|AAC31229…	OAP08082/F4ITL6/NP_180177/AEC07792;AAC31229;NP_001324625/ANM62469;BAC41901/AAO39957;OAP03987;Q9SD42/AAM14301/NP_001078268/NP_190673/NP_974408/AEE78741/AEE78742/AAK76495/AEE78740/CAB62626;AAM64703
up	37°C_1h	Pp3c17_6760	4.1274	0.0280913		Exostosin family protein	1.6e-136	0.6124	gi|145337133|ref|NP_176534.2|root hair specific 8 [Arabidopsis thaliana]/gi|75205340|sp|Q9SH31.1|GT16_ARATHRecName: Full=Xyloglucan-specific galacturonosyltransferase 1 AltName: Full=Glycosyltransferase 16 AltName: Full=Protein ROOT HAIR SPECIFIC 8 AltName: Full=Protein exostosin/gi|6633849|gb|AAF19708.1|AC008047_15F2K11.17 [Arabidopsis thaliana]/gi|332195980|gb|AEE34101.1|root hair specific 8 [A…	AAF19708/Q9SH31/OAP15058/NP_176534/AEE34101/AHL38894;NP_198941/Q9FHD8/AED94657/AHL38592/BAB11101;OAO92859;BAH19963;AAD21751;AEC06999/NP_179627/AAZ23926/AHL38848/AAO39815/Q7XJ98;BAE98519;OAP09887;ANM62446/NP_001324603;AEC08732/AHL38817/NP_180834/O48842/AAC04488;OAP07118;AAC33230/O81072/ABE65870/OAP07608;AEC08200/NP_180468;AHL38833;AED97582/AHL38570/NP_201028/F4K6F1;OAO91173;BAA97186;O48843/AEC0873…
up	37°C_1h	Pp3c17_6970	2.35263	0.0366693		ACT domain repeat 6	3.6e-112	0.5023	gi|15010738|gb|AAK74028.1|At2g39570/F12L6.23 [Arabidopsis thaliana]/gi|23308377|gb|AAN18158.1|At2g39570/F12L6.23 [Arabidopsis thaliana];gi|18405098|ref|NP_565908.1|ACT domain-containing protein [Arabidopsis thaliana]/gi|75223215|sp|O80644.1|ACR9_ARATHRecName: Full=ACT domain-containing protein ACR9 AltName: Full=Protein ACT DOMAIN REPEATS 9/gi|3355486|gb|AAC27848.1|expressed protein [Arabidopsis …	AAK74028/AAN18158;NP_565908/AEP31950/AAC27848/AEC09695/O80644;OAP11699;OAP11422;AAM61017;NP_030235/Q9SJM1/AAN15524/AEP31951/AAD31570/AAM13209/AEC09305;Q9ZPQ8/OAP07419/NP_565304/NP_001030965/AEC05742/AAD20075/AEC05743/AAN41308/BAH20165;AAM93430;OAO99400;AAF27052;AAM20640;NP_001328982/ABJ17111/NP_194009/ANM67134/AAM93432/AEE84657/Q8LJW1;Q8LJW3/AEE34878/ABJ17112/NP_177067/OAP16074/AAM93429;BAC43240;…
up	37°C_1h	Pp3c17_7450	3.39748	6.33e-07		---NA---
up	37°C_1h	Pp3c17_7730	3.78922	0.00396551		myb domain protein 55	1e-79	0.8693	gi|186511441|ref|NP_001118913.1|myb domain protein 55 [Arabidopsis thaliana]/gi|332656663|gb|AEE82063.1|myb domain protein 55 [Arabidopsis thaliana];gi|15234262|ref|NP_192077.1|myb domain protein 55 [Arabidopsis thaliana]/gi|15375281|gb|AAD53105.2|AF176000_1putative transcription factor [Arabidopsis thaliana]/gi|7268211|emb|CAB77738.1|putative transcription factor [Arabidopsis thaliana]/gi|154509…	NP_001118913/AEE82063;AAN15671/AAD53105/NP_192077/CAB77738/AEE82061/AAK96766;OAP00640;AAS10099/Q8LPH6/NP_850879/AAM20628/AED93580/AAP42753/OAO95924;BAA21619;AAC72864/AEE82062/NP_001031571;AAG50738/NP_176068/AEE33435/AAS58515/ABJ98557;NP_001323229/ANM60982;OAP13792;AAS10022/AEE28459/AAL36295/Q8VZQ2/NP_172425/OAP19004/AAM20173;OAP15385;AAC33214;AAC13592;OAP02515/AEE75239/BAB02416/AAK62609/AAM26722/…
up	37°C_1h	Pp3c18_11000	2.41655	0.000233908		Major facilitator superfamily protein	7.4e-91	0.566	gi|26449570|dbj|BAC41911.1|unknown protein [Arabidopsis thaliana];gi|18408153|ref|NP_564843.1|Major facilitator superfamily protein [Arabidopsis thaliana]/gi|75215762|sp|Q9XIQ7.1|FBT7_ARATHRecName: Full=Probable folate-biopterin transporter 7/gi|5042424|gb|AAD38263.1|AC006193_19Hypothetical Protein [Arabidopsis thaliana]/gi|26983800|gb|AAN86152.1|unknown protein [Arabidopsis thaliana]/gi|33219618…	BAC41911;NP_564843/Q9XIQ7/AAN86152/AEE34302/AAD38263;AAK76692;AED96550/Q8RWQ5/NP_200297/AAM10323;OAP13309;NP_001318340/O22780/AEC08809;OAP10566;BAB08765;ANM62933/NP_180886;F4I5Q2/NP_171951/AEE27716/OAP16700;BAC42421/AAO64851;AAB80646;NP_001325055/ANM62934;NP_001320939/ANM58510;OAO90297;ANM61640/NP_001323845;AAM62749/AAL91195/AAO29981/Q9SKZ5/AAD15400/NP_565734/OAP08098/AEC08625;AAB80629;OAO89595;A…
up	37°C_1h	Pp3c18_13680	3.64243	0.00600057		---NA---
up	37°C_1h	Pp3c18_14150	4.66303	0.000726791		MIZ1_ARATHRecName: Full=Protein MIZU-KUSSEI 1	1.5e-57	0.6401	gi|15240220|ref|NP_196316.1|MIZU-KUSSEI-like protein (Protein of unknown function, DUF617) [Arabidopsis thaliana]/gi|9759555|dbj|BAB11157.1|unnamed protein product [Arabidopsis thaliana]/gi|71905551|gb|AAZ52753.1|expressed protein [Arabidopsis thaliana]/gi|332003713|gb|AED91096.1|MIZU-KUSSEI-like protein (Protein of unknown function, DUF617) [Arabidopsis thaliana]/gi|1032280284|gb|OAO94612.1|hypo…	BAB11157/AED91096/OAO94612/NP_196316/AAZ52753;NP_001326216/BAB03084/ANM64170;NP_189192/AAT71994/AEE77045/AAO22652;OAP05973;AAM67173;OAO99902/NP_195671/CAB80624/CAB44696/BAC43028/AAO63334/AEE87093;OAP08997;AAO37137/AAT69185/AEC07249/AAD20416/NP_179790;AAB84348/NP_565953/AAK31144/OAP10023/ABG48414/BAE99934/AEC10013/O22227;BAB09827/AED93122/NP_197701/AAQ62428/BAD93939;AAM64986;OAO94839;AED94846/AAU2…
up	37°C_1h	Pp3c18_15010	2.20056	0.000836942		acyl-(acyl carrier protein) thioesterase	8e-115	0.6126	gi|634003|emb|CAA85387.1|acyl-(acyl carrier protein) thioesterase [Arabidopsis thaliana];gi|804948|emb|CAA85388.1|acyl-(acyl carrier protein) thioesterase [Arabidopsis thaliana];gi|15223236|ref|NP_172327.1|fatty acyl-ACP thioesterases B [Arabidopsis thaliana]/gi|75265932|sp|Q9SJE2.1|FATB_ARATHRecName: Full=Palmitoyl-acyl carrier protein thioesterase, chloroplastic AltName: Full=16:0-acyl-carrier …	CAA85387;CAA85388;AAK96870/AAL24309/AAL47363/NP_172327/Q9SJE2/AAF22899/AAP37864/AEE28300;OAP14769;OAO98838;Q9SV64/ABD59084/CAB45504/CAB78347/AEE83224/NP_193041;CAA85389/BAB02069/AEE76980/NP_189147/Q42561/BAD43868;OAP05535;BAC43222
up	37°C_1h	Pp3c18_16090	3.45471	3.49e-05		histone-lysine N-methyltransferase SUVR5	1.4e-61	0.5151	gi|1032292686|gb|OAP07013.1|SUVR3 [Arabidopsis thaliana];gi|42572235|ref|NP_974212.1|SET domain protein 20 [Arabidopsis thaliana]/gi|961454282|sp|Q9SRV2.4|SUVR3_ARATHRecName: Full=Histone-lysine N-methyltransferase SUVR3 AltName: Full=Protein SET DOMAIN GROUP 20 AltName: Full=Suppressor of variegation 3-9-related protein 3 Short=Su(var)3-9-related protein 3/gi|6006866|gb|AAF00642.1|AC009540_19hyp…	OAP07013;NP_974212/Q9SRV2/AAF00642/AEE73981/BAH30437;AEE73982/NP_187025/AAP68205/BAE99347;AAC17088/BAH30399;O64827/BAH56937/NP_001189585/NP_001324204/AEC07484/ANM62021/ANM62024/NP_001324207;BAH19874;AEC07483/NP_179954;AAZ83311;AAZ83310;AAL38815;AAK28971/AAO22580/Q8VZ17/NP_973514/AEC07348/AEC07347/NP_850030;AAD15582;NP_001324387/ANM62212;OAP07689/NP_001324389/NP_001324388/NP_001324386/AEC09075/NP_…
up	37°C_1h	Pp3c18_16660	2.2697	0.000110542		---NA---
up	37°C_1h	Pp3c18_16670	11.8631	0.00359698		HSP20-like chaperones superfamily protein	2e-22	0.6627	gi|984044|emb|CAA61675.1|17.6 kD HSP [Arabidopsis thaliana];gi|15239846|ref|NP_196763.1|17.6 kDa class II heat shock protein [Arabidopsis thaliana]/gi|232274|sp|P29830.1|HS176_ARATHRecName: Full=17.6 kDa class II heat shock protein AltName: Full=17.6 kDa heat shock protein Short=AtHsp17.6/gi|16338|emb|CAA45039.1|heat shock protein 17.6-II [Arabidopsis thaliana]/gi|7573369|emb|CAB87675.1|heat shoc…	CAA61675;P29830/NP_196763/CAB87675/AED91751/CAA45039/OAO94717/AAM64311;BAC43441;CAB87676/AAO42199/AED91752/OAO92087/NP_196764/O81822/AAP04075/CAA74399;NP_172220/AAM63903/AAF79569/BAC43437/AEE28120/Q9LNW0/AAO63844/OAP17453;OAP18441;P13853/AAG51972/CAA34208/NP_175759/ABD57522/AEE32954;AAM64758;BAD43028/Q9XIE3/AEE33629/BAD42911/OAP12941/AAD39328/ABD57519/NP_176195;AAM67156;CAA35183/BAB09509/AED97223…
up	37°C_1h	Pp3c18_1900	2.31457	0.00187059		Pyridoxal phosphate phosphatase-related protein	4.3e-68	0.6706	gi|1032283961|gb|OAO98288.1|hypothetical protein AXX17_AT4G33900 [Arabidopsis thaliana];gi|15233610|ref|NP_194682.1|Pyridoxal phosphate phosphatase-related protein [Arabidopsis thaliana]/gi|75208018|sp|Q9SU92.1|PPSP3_ARATHRecName: Full=Thiamine phosphate phosphatase-like protein/gi|5123547|emb|CAB45313.1|putative protein [Arabidopsis thaliana]/gi|7269852|emb|CAB79711.1|putative protein [Arabidops…	OAO98288;NP_194682/Q9SU92/AEE85640/CAB79711/AAP04140/CAB45313/BAF01374/AAP40350;OAP16760;NP_173213/AAU15169/Q9FZ62/AAU05495/AEE29624/AAF99814;OAP19783;ABO38747/NP_565052/AEE35403/Q67YC0/BAD44311;AAM63155;ANM66463/NP_001328356;AEE29625/NP_001077556;AAD55648
up	37°C_1h	Pp3c18_1910	2.75237	0.00369704		Zinc finger C-x8-C-x5-C-x3-H type family protein	2.7e-24	0.5816	gi|238481388|ref|NP_001154741.1|C2H2 and C2HC zinc fingers superfamily protein [Arabidopsis thaliana]/gi|332006211|gb|AED93594.1|C2H2 and C2HC zinc fingers superfamily protein [Arabidopsis thaliana];gi|334187958|ref|NP_001190404.1|C2H2 and C2HC zinc fingers superfamily protein [Arabidopsis thaliana]/gi|332006212|gb|AED93595.1|C2H2 and C2HC zinc fingers superfamily protein [Arabidopsis thaliana];g…	NP_001154741/AED93594;AED93595/NP_001190404;BAD95055;NP_197356/Q6NPN3/OAO89778/AED92578/BAF01984/AAR24664;ANM68669/NP_001330398;NP_001330396/OAO89779/ANM68667;AAF08587;BAF02113;NP_187292/BAF02236/AEE74389/Q9SQU4;OAP05614;ANM68668/NP_001330397;AAF40461;OAP18546/AAM47373/BAH30272/AEE27776/NP_973759/ANM60931/NP_563725/AEE27775/AAK82515/Q94AD9/NP_001318923;NP_001323178/ANM60930;AAC63639;ANM60933/NP_0…
up	37°C_1h	Pp3c18_19240	2.23577	0.0232638		G-box binding factor 3	6.4e-52	0.4766	gi|42570366|ref|NP_850248.2|basic region/leucine zipper transcription factor 16 [Arabidopsis thaliana]/gi|75319825|sp|Q501B2.1|BZP16_ARATHRecName: Full=bZIP transcription factor 16 Short=AtbZIP16/gi|63003876|gb|AAY25467.1|At2g35530 [Arabidopsis thaliana]/gi|111074350|gb|ABH04548.1|At2g35530 [Arabidopsis thaliana]/gi|225898569|dbj|BAH30415.1|hypothetical protein, partial [Arabidopsis thaliana]/gi|…	NP_850248/AAY25467/Q501B2/BAH30415/AEC09118/ABH04548;OAP08540;AAC36168;AAG23442;NP_174494/AAO42168/Q84LG2/AEE31441;CAA45356;OAO99072/CAB80339/AEE86694/CAH58736/NP_195391/CAB16806/CAA68197/P42774;AEE86695/NP_849510/AAL16150;AAL47377/AAK96765;OAP09285;P42776/NP_001323457/AEC10667/AAK44122/ANM61227/AAC62879/AAL34267/NP_182150;AAB06611/AAA90947;OAP12657;NP_001323456/AEC10668/NP_850449/ANM61226;OAP092…
up	37°C_1h	Pp3c18_19530	4.47265	0.00536086		tapetum determinant protein	1.2e-23	0.5198	gi|79319075|ref|NP_001031128.1|tapetum determinant protein [Arabidopsis thaliana]/gi|1063689116|ref|NP_001322889.1|tapetum determinant protein [Arabidopsis thaliana]/gi|765684359|sp|Q1G3T1.1|TDL1_ARATHRecName: Full=TPD1 protein homolog 1 AltName: Full=TPD1-like protein 1 Short=AtTDL1 Flags: Precursor/gi|98961753|gb|ABF59206.1|unknown protein [Arabidopsis thaliana]/gi|332193386|gb|AEE31507.1|tapet…	AEE31507/Q1G3T1/ANM60616/OAP18591/NP_001031128/NP_001322889/ABF59206;OAO99333/NP_974612/Q6TLJ2/AAR25553/AEE84984;OAO96525;AEE86004/CAB79927/NP_194937/CAA16580;NP_680754/AAT41784/AAU29475/AEE86007;OAP00514;CAA16578/CAB79929
up	37°C_1h	Pp3c18_19540	2.83285	0.0107597		Galactose-binding protein	4.4e-75	0.6136	gi|12323726|gb|AAG51822.1|AC016163_11hypothetical protein 82480-83859 [Arabidopsis thaliana];gi|1032304348|gb|OAP18673.1|hypothetical protein AXX17_AT1G65560 [Arabidopsis thaliana];gi|240254352|ref|NP_177292.4|Galactose-binding protein [Arabidopsis thaliana]/gi|1248310771|sp|F4I8I0.1|SUN4_ARATHRecName: Full=SUN domain-containing protein 4 Short=AtSUN4/gi|332197072|gb|AEE35193.1|Galactose-binding …	AAG51822;OAP18673;AEE35193/NP_177292/F4I8I0;NP_001320414/ANM57939;OAP13789;F4I316/AEE30301/NP_683323;AAB72170;BAC43121/AAO64872;BAF00612;OAO99219;NP_194126/F4JPE9/AEE84831;AEE84832/NP_001190819;CAB43895/CAB81313;AAB63627
up	37°C_1h	Pp3c18_19550	1.76271	0.000961379		Ras-related small GTP-binding family protein	2.3e-97	0.5898	gi|15242939|ref|NP_200034.1|GTP-binding protein 1 [Arabidopsis thaliana]/gi|30696156|ref|NP_851175.1|GTP-binding protein 1 [Arabidopsis thaliana]/gi|1184981|gb|AAA87882.1|GTP-binding protein ATGB1 [Arabidopsis thaliana]/gi|8885534|dbj|BAA97464.1|GTP-binding protein-like [Arabidopsis thaliana]/gi|28416611|gb|AAO42836.1|At5g52210 [Arabidopsis thaliana]/gi|110743285|dbj|BAE99533.1|GTP-binding protei…	AED96184/OAO95555/NP_851175/BAE99533/AED96185/BAA97464/NP_200034/AAA87882/AAO42836;AAM62873;AAF17671;ANM59177/AAT70455/NP_172533/BAE98462/AAT41759/NP_001321560/OAP13228/AEE28611;AEC10810/NP_001324311/NP_001324310/OAP09713/AAM98296/AAA32729/AAB63817/P36397/AAM15469/NP_182239/ANM62132/ANM62133/AAM64892/AAL75910;3AQ4_B/3AQ4_A;NP_001331344/NP_001331345/ANM69685/ANM69684/OAO92850;NP_177206/AEE35070/AN…
up	37°C_1h	Pp3c18_19780	1.899	0.00715803		Aldolase-type TIM barrel family protein	3.8e-87	0.6446	gi|30685384|ref|NP_567623.2|Aldolase-type TIM barrel family protein [Arabidopsis thaliana]/gi|75150997|sp|Q8GWL1.1|HSA32_ARATHRecName: Full=Protein HEAT-STRESS-ASSOCIATED 32 Short=Heat-stress-associated 32-kDa protein/gi|26452567|dbj|BAC43368.1|unknown protein [Arabidopsis thaliana]/gi|332659039|gb|AEE84439.1|Aldolase-type TIM barrel family protein [Arabidopsis thaliana]/gi|1032282717|gb|OAO97044…	OAO97044/Q8GWL1/AEE84439/NP_567623/BAC43368;CAB79131/CAA20197
up	37°C_1h	Pp3c18_21550	1.9441	0.00025163		F-box/RNI-like superfamily protein	8.3e-17	0.5127	gi|26450298|dbj|BAC42265.1|unknown protein [Arabidopsis thaliana];gi|15233569|ref|NP_194671.1|F-box/RNI-like superfamily protein [Arabidopsis thaliana]/gi|75264516|sp|Q9M0E1.1|FBL77_ARATHRecName: Full=F-box/LRR-repeat protein At4g29420/gi|7269841|emb|CAB79700.1|hypothetical protein [Arabidopsis thaliana]/gi|109946621|gb|ABG48489.1|At4g29420 [Arabidopsis thaliana]/gi|332660229|gb|AEE85629.1|F-box/…	BAC42265;Q9M0E1/NP_194671/AEE85629/CAB79700/OAO96847/ABG48489
up	37°C_1h	Pp3c18_22450	4.27656	1.48e-07		outer membrane lipoprotein-like	3e-82	0.6327	gi|15242942|ref|NP_200615.1|temperature-induced lipocalin [Arabidopsis thaliana]/gi|75262454|sp|Q9FGT8.1|TIL_ARATHRecName: Full=Temperature-induced lipocalin-1 Short=AtTIL1/gi|9759532|dbj|BAB10998.1|outer membrane lipoprotein-like [Arabidopsis thaliana]/gi|17065426|gb|AAL32867.1|outer membrane lipoprotein-like [Arabidopsis thaliana]/gi|20148567|gb|AAM10174.1|outer membrane lipoprotein-like [Arabi…	NP_200615/Q9FGT8/AAL32867/AED96994/OAO95481/BAB10998/AAM10174;AAM62904;AAO22810/AAK73275/OAP07049/AEE78341/AAK59669/CAB41869/NP_190370/Q9STS7
up	37°C_1h	Pp3c18_4620	2.13829	0.0480362		CHASE domain containing histidine kinase protein	4.9e-133	0.5295	gi|18396292|ref|NP_564276.1|histidine kinase 3 [Arabidopsis thaliana]/gi|75168994|sp|Q9C5U1.1|AHK3_ARATHRecName: Full=Histidine kinase 3 AltName: Full=Arabidopsis histidine kinase 3 Short=AtHK3 AltName: Full=Protein AUTHENTIC HIS-KINASE 3 AltName: Full=Protein ORESARA 12/gi|13537198|dbj|BAB40775.1|histidine kinase [Arabidopsis thaliana]/gi|332192685|gb|AEE30806.1|histidine kinase 3 [Arabidopsis t…	NP_564276/OAP18987/BAB40775/Q9C5U1/AEE30806;AAF99730;BAB40774/NP_568532/Q9C5U2/AED94014;OAO91262;BAB09274;BAB33310;CAC18522/OAP11155/NP_001324429/CAC18521/NP_001324428/CAC18523/ANM62257/NP_565277/NP_973396/AEC05507/AAD21777/AEC05506/ANM62256;ANM62255/NP_001324427;NP_849925/BAB40776/AEC05505/Q9C5U0;BAB33311;AAP37766/AAO00890;AAO47024/AAO47029;AAO47028;AAO47025;AAO47030;AAO47026/AAO47027/AAO47031;N…
up	37°C_1h	Pp3c18_4770	3.59521	1.95e-07		Actin-binding FH2 (formin homology 2) family protein	9.3e-98	0.5734	gi|15224360|ref|NP_181908.1|Actin-binding FH2 (formin homology 2) family protein [Arabidopsis thaliana]/gi|75097595|sp|O22824.1|FH2_ARATHRecName: Full=Formin-like protein 2 Short=AtFH2 Short=AtFORMIN-2 Flags: Precursor/gi|2281090|gb|AAB64026.1|unknown protein [Arabidopsis thaliana]/gi|330255234|gb|AEC10328.1|Actin-binding FH2 (formin homology 2) family protein [Arabidopsis thaliana]/gi|1032294328…	AEC10328/OAP08654/O22824/NP_181908/AAB64026;BAB08455/AAQ99143/AED98348/NP_201548/Q9FJX6;OAO94761;BAB01320/AAN13148/AAL87275/OAP03181/NP_189177/Q9SE97/AEE77017/AAF14548;BAE98844;NP_187198/Q9MA60/AEE74244/AAF64546/OAP03899;OAO90946;AAT37554/AAS93430;AED96522/NP_200276/AED96523/Q94B77/NP_851191/BAB09344;AAK68741/AAM91323;OAO98033;O23373;ACQ91096;NP_177171/O04532/AAB61101/AEE35024;OAP16367;OAP19231;O…
up	37°C_1h	Pp3c18_6580	2.72718	8.02e-06		Vps51/Vps67 family (components of vesicular transport) protein	6.7e-141	0.543	gi|79327922|ref|NP_001031890.1|Vps51/Vps67 family (components of vesicular transport) protein [Arabidopsis thaliana]/gi|332004893|gb|AED92276.1|Vps51/Vps67 family (components of vesicular transport) protein [Arabidopsis thaliana];gi|42573383|ref|NP_974788.1|Vps51/Vps67 family (components of vesicular transport) protein [Arabidopsis thaliana]/gi|332004892|gb|AED92275.1|Vps51/Vps67 family (componen…	AED92276/NP_001031890;NP_974788/AED92275;AED92274/NP_197134/BAB09597;OAO90587;NP_001190320/AED92277
up	37°C_1h	Pp3c18_6880	3.31096	9.4e-05		basic helix-loop-helix (bHLH) DNA-binding superfamily protein	2.4e-30	0.6586	gi|18403381|ref|NP_564583.1|basic helix-loop-helix (bHLH) DNA-binding superfamily protein [Arabidopsis thaliana]/gi|75308807|sp|Q9C690.1|BH122_ARATHRecName: Full=Transcription factor bHLH122 AltName: Full=Basic helix-loop-helix protein 122 Short=AtbHLH122 Short=bHLH 122 AltName: Full=Transcription factor EN 70 AltName: Full=bHLH transcription factor bHLH122/gi|12320788|gb|AAG50543.1|AC079828_14un…	NP_564583/AEE32626/OAP16612/AAL34294/Q9C690/AAG50543/AAK59447;NP_174776/AAL06481/OAP15766/AAG52112/AAM10410/AEE31795/Q9C8P8/AAM10958;AAQ62424/BAF02182/Q9M0R0/OAO98695/NP_192657/CAB78042/AEE82732;OAP09816/BAF00869/AAU45210/AEC10099/Q66GR3/AAU05462/NP_181757;AAB88652;NP_001324355/ANM62177;AAM63313;AAN41354/AEE27896/Q8H102/OAP13481/NP_563749;OAP13482;NP_001318410/OAP10885/AEC10213;OAP10884/NP_001189…
up	37°C_1h	Pp3c18_6970	4.38064	1.12e-08		---NA---
up	37°C_1h	Pp3c18_8920	1.937	0.00108776		Lateral root primordium (LRP) protein-like protein	2.1e-51	0.5867	gi|18416839|ref|NP_568266.1|Lateral root primordium (LRP) protein-like protein [Arabidopsis thaliana]/gi|42573349|ref|NP_974771.1|Lateral root primordium (LRP) protein-like protein [Arabidopsis thaliana]/gi|75165273|sp|Q94CK9.1|LRP1_ARATHRecName: Full=Protein LATERAL ROOT PRIMORDIUM 1/gi|14586363|emb|CAC42894.1|lateral root primordia (LRP1) [Arabidopsis thaliana]/gi|58743288|gb|AAW81722.1|At5g123…	Q94CK9/NP_568266/NP_974771/AAW81722/AED91795/AED91793/CAC42894;OAO96438;AAA87790;NP_001190295/AED91796;AEE78745/NP_190675/Q9SD40;OAP05549;AAX23805/AAV68856/OAP15007/Q9LQZ5/AAF87119/NP_177684/AEE35729;OAO94558;NP_001330899/ANM69199;AAD34162/Q9XGX0/BAB10714/BAH30654/NP_201436/AED98202;ANM69198/NP_001330898;OAP11860;Q9FXH7/NP_173409/AAG12552/AEE29897/AEE29898/AAX23751/NP_001031069;AAV68825;NP_195349…
up	37°C_1h	Pp3c18_9930	2.73643	0.00187059		---NA---
up	37°C_1h	Pp3c19_10440	3.18405	3.97e-06		Molecular chaperone Hsp40/DnaJ family protein	0	0.6407	gi|18420428|ref|NP_568412.1|DNAJ homologue 2 [Arabidopsis thaliana]/gi|21431768|sp|P42825.2|DNAJ2_ARATHRecName: Full=Chaperone protein dnaJ 2 Short=AtDjA2 Flags: Precursor/gi|13374865|emb|CAC34499.1|DNAJ PROTEIN HOMOLOG ATJ [Arabidopsis thaliana]/gi|26451807|dbj|BAC42997.1|putative DnaJ protein homolog ATJ [Arabidopsis thaliana]/gi|111074426|gb|ABH04586.1|At5g22060 [Arabidopsis thaliana]/gi|33200…	NP_568412/CAC34499/P42825/ABH04586/OAO92821/BAC42997/AED92977;AAB86799/2118338A;Q94AW8/AAM65624/NP_189997/BAE98606/CAB88419/AAM44926/AAK59592/AEE77863/AAB86892;AAB49030;AAK74013;OAP03879;AEE77864/NP_850653;ANM59363/NP_001321726;AEE36345/AEE36346/AEE36347/NP_849910/NP_849911/NP_565227/BAF01446;AAK60328/AAN28842;BAH19589;CAB83110/AAM78044/AAM19802/OAP02469/AEE80368/NP_191819/Q9LZK5/AAM65179;AAD5548…
up	37°C_1h	Pp3c19_12060	3.27535	7.59e-06		Galactose oxidase/kelch repeat superfamily protein	3.1e-27	0.4146	gi|15242370|ref|NP_197075.1|Galactose oxidase/kelch repeat superfamily protein [Arabidopsis thaliana]/gi|1063732099|ref|NP_001318570.1|Galactose oxidase/kelch repeat superfamily protein [Arabidopsis thaliana]/gi|75263874|sp|Q9LFV5.1|FK111_ARATHRecName: Full=F-box/kelch-repeat protein At5g15710/gi|9755616|emb|CAC01770.1|putative protein [Arabidopsis thaliana]/gi|40823375|gb|AAR92279.1|At5g15710 [A…	AAR92279/NP_001318570/ANM69440/CAC01770/AED92195/BAF01114/NP_197075/Q9LFV5/OAO93628/AAS99683;AAF99732/ABF57281/AEE30808/OAP16855/Q9FZK1/NP_564278;AAM62697;Q9M310/CAB71089/AEE80227/OAP03392/AAN15373/NP_191718/AAK62439;NP_001319816/AEE80228/ANM65221/NP_001327207;ANM65222/NP_001327208;CAA61508/OAP18214;Q39090/AAY78626/BAH30325/NP_564368/AAF98199/AEE31296;ABJ17143;AEE86185/NP_001320121/Q9SMZ3;NP_5679…
up	37°C_1h	Pp3c19_12090	2.48634	7.85e-05		autophagy-like protein	0	0.6441	gi|15234869|ref|NP_194808.1|autophagy-like protein [Arabidopsis thaliana]/gi|75208552|sp|Q9SUG7.1|ATG11_ARATHRecName: Full=Autophagy-related protein 11/gi|5725443|emb|CAB52452.1|putative protein [Arabidopsis thaliana]/gi|7269980|emb|CAB79797.1|putative protein [Arabidopsis thaliana]/gi|332660409|gb|AEE85809.1|autophagy-like protein [Arabidopsis thaliana];gi|1032282790|gb|OAO97117.1|hypothetical p…	NP_194808/Q9SUG7/CAB79797/AEE85809/CAB52452;OAO97117
up	37°C_1h	Pp3c19_13340	2.80582	5.15e-07		Transmembrane proteins 14C	6.8e-35	0.5515	gi|18410685|ref|NP_567046.1|Transmembrane proteins 14C [Arabidopsis thaliana]/gi|75163112|sp|Q93V66.1|FAX1_ARATHRecName: Full=Protein FATTY ACID EXPORT 1, chloroplastic Short=At-FAX1 Flags: Precursor/gi|14517381|gb|AAK62581.1|AT3g57280/F28O9_130 [Arabidopsis thaliana]/gi|15450539|gb|AAK96447.1|AT3g57280/F28O9_130 [Arabidopsis thaliana]/gi|21553454|gb|AAM62547.1|unknown [Arabidopsis thaliana]/gi|3…	NP_567046/AAK96447/AAM62547/AAK62581/OAP04352/Q93V66/AEE79635;AAM63598;NP_565892/AAC67363/Q9ZVH7/AAM91706/AAK59525/AEC09549/OAP09709;CAB68134;AAL69479/Q9C6T7/AAG50780/AAM64911/AAM20362/OAP11894/NP_564579/AEE32586;NP_188687/BAD44614/Q9LJU6/BAB01160/BAD44330/AAQ65128/AEE76389;OAP05770
up	37°C_1h	Pp3c19_14230	9.82256	3.72e-08		HSP20-like chaperones superfamily protein	2.8e-47	0.6744	gi|1032304116|gb|OAP18441.1|hypothetical protein AXX17_AT1G47890 [Arabidopsis thaliana];gi|15220832|ref|NP_175759.1|HSP20-like chaperones superfamily protein [Arabidopsis thaliana]/gi|21264442|sp|P13853.2|HS17C_ARATHRecName: Full=17.6 kDa class I heat shock protein 3 AltName: Full=17.6 kDa heat shock protein 3 Short=AtHsp17.6C/gi|12324023|gb|AAG51972.1|AC024260_1017.6 kDa heat shock protein (AA 1…	OAP18441;P13853/AAG51972/CAA34208/NP_175759/ABD57522/AEE32954;NP_172220/AAM63903/AAF79569/BAC43437/AEE28120/Q9LNW0/AAO63844/OAP17453;AAF78436;AAM64758;BAD43028/Q9XIE3/AEE33629/BAD42911/OAP12941/AAD39328/ABD57519/NP_176195;CAA35182;P19036/CAB90950/AEE78138/NP_190209;AAK95252/AAN28742;OAP01990;CAA35183/BAB09509/AED97223/AAM67481/AAL49881/BAF00451/OAO91667/P19037/NP_200780;AAM67156;AAC95188/ABD57517…
up	37°C_1h	Pp3c19_15000	2.48386	2.95e-05		Chaperone protein htpG family protein	0	0.7111	gi|15228059|ref|NP_178487.1|Chaperone protein htpG family protein [Arabidopsis thaliana]/gi|75337263|sp|Q9SIF2.1|HS905_ARATHRecName: Full=Heat shock protein 90-5, chloroplastic Short=AtHSP90.5 Short=AtHsp90-5 AltName: Full=Heat shock protein 88-1 Short=Hsp88-1 AltName: Full=Hsp90C AltName: Full=Protein EMBRYO DEFECTIVE 1956 AltName: Full=Protein chlorate-resistance 88 Flags: Precursor/gi|16930685…	AAN72245/AAD32922/AAK96633/NP_178487/Q9SIF2/AEC05778/OAP07285/AAL32008;AAM19795;AEC05779/NP_849932;CAA72515;OAP02302;OAP02301;NP_001319498/AEE74602/NP_187434/ANM63969/NP_001326027/F4JFN3/ANM63970;BAF00175;AAF13098/AAF21187;BAB86368;OAO96815;NP_974606/AEE84862;AEE84861/CAB79329/AAO42773/CAB45054/Q9STX5/BAB86369/AAK63999/NP_194150;AAM91104/BAA98082/AAN46890;P27323/AED96244/NP_200076;1908431A;BAA006…
up	37°C_1h	Pp3c19_15840	3.37655	0.00113935		MIZ1_ARATHRecName: Full=Protein MIZU-KUSSEI 1	1.4e-60	0.6661	gi|15240220|ref|NP_196316.1|MIZU-KUSSEI-like protein (Protein of unknown function, DUF617) [Arabidopsis thaliana]/gi|9759555|dbj|BAB11157.1|unnamed protein product [Arabidopsis thaliana]/gi|71905551|gb|AAZ52753.1|expressed protein [Arabidopsis thaliana]/gi|332003713|gb|AED91096.1|MIZU-KUSSEI-like protein (Protein of unknown function, DUF617) [Arabidopsis thaliana]/gi|1032280284|gb|OAO94612.1|hypo…	BAB11157/AED91096/OAO94612/NP_196316/AAZ52753;NP_189192/AAT71994/AEE77045/AAO22652;NP_001326216/BAB03084/ANM64170;OAP05973;OAO99902/NP_195671/CAB80624/CAB44696/BAC43028/AAO63334/AEE87093;AAM67173;BAB09827/AED93122/NP_197701/AAQ62428/BAD93939;OAP08997;AAO37137/AAT69185/AEC07249/AAD20416/NP_179790;AED94846/AAU29467/NP_001190452/NP_199082/AAT41771/BAB10624/AED94847;AAB84348/NP_565953/AAK31144/OAP100…
up	37°C_1h	Pp3c19_1690	2.6502	0.0141835		ERECTA-like 2	4.5e-06	0.5133	gi|23304947|emb|CAD42912.1|extra sporogenous cells [Arabidopsis thaliana];gi|1032296544|gb|OAP10870.1|RLP22 [Arabidopsis thaliana];gi|1063705566|ref|NP_001323933.1|receptor like protein 22 [Arabidopsis thaliana]/gi|2914707|gb|AAC04497.1|putative disease resistance protein [Arabidopsis thaliana]/gi|20197237|gb|AAM14989.1|putative disease resistance protein [Arabidopsis thaliana]/gi|1039011901|gb|A…	CAD42912;OAP10870;AAC04497/AAM14989/ANM61731/NP_001323933;OAO93977;Q9LYN8/CAB87284/NP_196345/ACN59364/AED91132/CAD32463;NP_001331523/ANM69876;OAO94067;AAP69764/NP_196335/ACN59363/Q6XAT2/AED91118;CAB87274;BAA97187;OAO90362;ACN59401/AED97583/C0LGW6/NP_201029;AAP69763
up	37°C_1h	Pp3c19_17170	3.4255	2.3e-05		F-box and associated interaction domains-containing protein	0.0001	0.5315	gi|6522596|emb|CAB61961.1|putative protein [Arabidopsis thaliana];gi|21553604|gb|AAM62697.1|unknown [Arabidopsis thaliana];gi|22331633|ref|NP_190299.2|F-box and associated interaction domains-containing protein [Arabidopsis thaliana]/gi|229807538|sp|Q9SD58.2|FB196_ARATHRecName: Full=Putative F-box protein At3g47150/gi|332644727|gb|AEE78248.1|F-box and associated interaction domains-containing pro…	CAB61961;AAM62697;NP_190299/Q9SD58/AEE78248;AAF99732/ABF57281/AEE30808/OAP16855/Q9FZK1/NP_564278;OAP17389
up	37°C_1h	Pp3c19_17300	2.79093	0.0313029		---NA---
up	37°C_1h	Pp3c19_17320	3.77648	0.0455932		---NA---
up	37°C_1h	Pp3c19_17670	4.89639	1.82e-06		BCL-2-associated athanogene 6	1.4e-12	0.5947	gi|15225945|ref|NP_182147.1|BCL-2-associated athanogene 6 [Arabidopsis thaliana]/gi|75220240|sp|O82345.1|BAG6_ARATHRecName: Full=BAG family molecular chaperone regulator 6 AltName: Full=Bcl-2-associated athanogene 6 AltName: Full=CaM-binding protein 1 Contains: RecName: Full=Cleaved BAG6/gi|3702325|gb|AAC62882.1|hypothetical protein [Arabidopsis thaliana]/gi|330255570|gb|AEC10664.1|BCL-2-associat…	O82345/AAC62882/AEC10664/NP_182147;OAP08564;AAM13077/AED97603/AAM91166/NP_201045/Q9LVA0/BAA97203;OAO94465;BAB02575/Q9LIB3/NP_189577/AAN31091/AEE77566/AAL84966;OAP04205;O65373/AAC17606/NP_172670/AEE28831/OAP16205
up	37°C_1h	Pp3c19_21190	3.0332	0.000712199		Nucleic acid-binding proteins superfamily	8.7e-54	0.5518	gi|334183835|ref|NP_177317.2|Nucleic acid-binding proteins superfamily [Arabidopsis thaliana]/gi|7239499|gb|AAF43225.1|AC012654_9Contains S1 RNA binding domain PF|00575. EST gb|AI997850 comes from this gene [Arabidopsis thaliana]/gi|332197102|gb|AEE35223.1|Nucleic acid-binding proteins superfamily [Arabidopsis thaliana]/gi|1032302909|gb|OAP17234.1|RLSB [Arabidopsis thaliana];gi|422778917|gb|AFX82…	AEE35223/AAF43225/NP_177317/OAP17234;AFX82591;NP_001321757/ANM59394;AED93877/AAN13122/OAO94287/AAL24396/AAK44047/Q93VC7/AAM65771/NP_850903;BAH57026;BAD95265;NP_566737/AAK83625/BAB01847/AEE76803/AAM98102/OAP06048;OAO91679;Q9S7G6/CAB43864/CAB43865/CAB87625/AED92050/NP_196962
up	37°C_1h	Pp3c19_21240	1.87786	0.021825		Rubber elongation factor protein (REF)	3.5e-44	0.5173	gi|15230002|ref|NP_187201.1|Rubber elongation factor protein (REF) [Arabidopsis thaliana]/gi|14424101|sp|Q9MA63.1|Y3550_ARATHRecName: Full=REF/SRPP-like protein At3g05500/gi|7596762|gb|AAF64533.1|stress related protein, putative [Arabidopsis thaliana]/gi|15450631|gb|AAK96587.1|AT3g05500/F22F7_5 [Arabidopsis thaliana]/gi|17380640|gb|AAL36083.1|AT3g05500/F22F7_5 [Arabidopsis thaliana]/gi|21537353|g…	OAP03024/AEE74249/NP_187201/AAK96587/AAL36083/Q9MA63/AAF64533/AAM61694;O82246/AAC63633/AEC10887/AAN72157/NP_182299/AAN17445/OAP09553;Q9FYF7/AAM14352/NP_849856/AEE34637/AAK93588/AEE34636/AAN15729/AAG00248/AAM62466/NP_176904/AAM96963;OAP13414;ANM64042/NP_001326093
up	37°C_1h	Pp3c19_22640	4.87231	1.13e-09		HSP20-like chaperones superfamily protein	4e-36	0.6726	gi|15220832|ref|NP_175759.1|HSP20-like chaperones superfamily protein [Arabidopsis thaliana]/gi|21264442|sp|P13853.2|HS17C_ARATHRecName: Full=17.6 kDa class I heat shock protein 3 AltName: Full=17.6 kDa heat shock protein 3 Short=AtHsp17.6C/gi|12324023|gb|AAG51972.1|AC024260_1017.6 kDa heat shock protein (AA 1-156) 91675-91202 [Arabidopsis thaliana]/gi|4376161|emb|CAA34208.1|unnamed protein produ…	P13853/AAG51972/CAA34208/NP_175759/ABD57522/AEE32954;OAP18441;AAM64758;BAD43028/Q9XIE3/AEE33629/BAD42911/OAP12941/AAD39328/ABD57519/NP_176195;NP_172220/AAM63903/AAF79569/BAC43437/AEE28120/Q9LNW0/AAO63844/OAP17453;AAF78436;CAA35183/BAB09509/AED97223/AAM67481/AAL49881/BAF00451/OAO91667/P19037/NP_200780;AAM67156;CAA35182;AAK95252/AAN28742;P19036/CAB90950/AEE78138/NP_190209;OAP01990;AAC95188/ABD57517…
up	37°C_1h	Pp3c19_2580	1.91567	0.0109011		T-complex protein 11	0	0.5557	gi|1032297678|gb|OAP12003.1|hypothetical protein AXX17_AT1G24080 [Arabidopsis thaliana];gi|15219971|ref|NP_173706.1|T-complex protein 11 [Arabidopsis thaliana]/gi|2462826|gb|AAB72161.1|unknown [Arabidopsis thaliana]/gi|24030363|gb|AAN41345.1|unknown protein [Arabidopsis thaliana]/gi|332192190|gb|AEE30311.1|T-complex protein 11 [Arabidopsis thaliana];gi|186478771|ref|NP_001117334.1|T-complex prote…	OAP12003;AAB72161/NP_173706/AEE30311/AAN41345;NP_001117334/AEE30312;NP_001190693/AEE82728;NP_192654/AEE82727/CAB78039;OAO99091
up	37°C_1h	Pp3c19_2600	4.1232	4.89e-09		FKBP-type peptidyl-prolyl cis-trans isomerase family protein	0	0.6555	gi|30687816|ref|NP_189160.3|rotamase FKBP 1 [Arabidopsis thaliana]/gi|73919362|sp|Q38931.2|FKB62_ARATHRecName: Full=Peptidyl-prolyl cis-trans isomerase FKBP62 Short=PPIase FKBP62 AltName: Full=70 kDa peptidyl-prolyl isomerase AltName: Full=FK506-binding protein 62 Short=AtFKBP62 AltName: Full=Immunophilin FKBP62 AltName: Full=Peptidylprolyl isomerase ROF1 AltName: Full=Protein ROTAMASE FKBP 1 Alt…	Q38931/OAP05146/NP_189160/AAB82062/AEE76996;AAB82061;BAB02082;NP_001118695/AEE76997;OAO90254;BAB10690/AED95689/NP_199668/Q9FJL3;BAE99990;BAH19789;OAP01725/AAC39445;CAB88363;NP_566993/Q7DMA9/AAM20285/AEE79174/AAL07114;AEE33550/NP_176141/AAG50644;NP_850701/AEE79175;AAC39444;OAP17391;AEM36346;AAM13008/AAN65079;2IF4_A;NP_188801/Q9LDC0/CAC00654/OAP01438/BAB02359/AEE76533;AAL15252/AED95691/OAO95485/NP_…
up	37°C_1h	Pp3c19_2940	4.84425	0.000301896		Homeodomain-like superfamily protein	7e-43	0.6841	gi|11994231|dbj|BAB01353.1|unnamed protein product [Arabidopsis thaliana];gi|18404044|ref|NP_566744.1|Homeodomain-like superfamily protein [Arabidopsis thaliana]/gi|75332035|sp|Q94A57.1|PHL2_ARATHRecName: Full=Protein PHR1-LIKE 2 AltName: Full=Myb family transcription factor PHL2/gi|15215654|gb|AAK91372.1|AT3g24120/MUJ8_3 [Arabidopsis thaliana]/gi|20334892|gb|AAM16202.1|AT3g24120/MUJ8_3 [Arabidop…	BAB01353;AAM16202/Q94A57/AAM65964/NP_566744/AEE76859/AAK91372/OAP03693;NP_567408/Q8LAJ7/BAE98586/AEE83307/AAM65307/OAO98423;NP_974356/AEE76860;NP_001327253/ANM65274;OAP02664;AEE74028/NP_974216;NP_001118567/AEE74029/Q9SQQ9/AAF05867;NP_001031626/AEE83308;AAK68818;AAO30084;AED92524/BAB09482/AED92523/Q9FK47/NP_197325/NP_974798;ADO32622;ABL66772/AAF24605;OAP19265;AEE34951/NP_177117/F4I274;NP_001077798…
up	37°C_1h	Pp3c19_3120	2.5636	0.000306813		Calcium-dependent lipid-binding (CaLB domain) family protein	2.6e-102	0.5395	gi|15451210|gb|AAK96876.1|Unknown protein [Arabidopsis thaliana];gi|18404532|ref|NP_564637.1|Calcium-dependent lipid-binding (CaLB domain) family protein [Arabidopsis thaliana]/gi|332278165|sp|Q93XX4.2|C2D61_ARATHRecName: Full=C2 domain-containing protein At1g53590 AltName: Full=N-terminal-TM-C2 domain type 6 protein 1 Short=NTMC2TYPE6.1/gi|332194846|gb|AEE32967.1|Calcium-dependent lipid-binding …	AAK96876;Q93XX4/AEE32967/NP_564637;NP_001118626/AEE75543;AAF78431;OAP04071;NP_001189894/AEE75544;NP_188077/CAR82575/BAD44533/AEE75542;AAG51985;OAP19166;NP_001326568/ANM64549;BAB02391;NP_001326569/ANM64550;CAL64988/NP_196671/A0JJX5/AED91635;OAP10117;AAO42365/BAC76812/CAE85115/Q9SKR2/NP_565495/AAM15203/AAD29817/AAK76510/AEC07109/AAM65475;NP_001189565/AEC07110;Q8L706/AAM98179/AAP68346/BAF00497/NP_17…
up	37°C_1h	Pp3c19_3250	6.96135	0.000556348		---NA---
up	37°C_1h	Pp3c19_4760	2.68074	0.0257015		Leucine-rich receptor-like protein kinase family protein	2.8e-82	0.6336	gi|15240747|ref|NP_196345.1|Leucine-rich repeat transmembrane protein kinase [Arabidopsis thaliana]/gi|30913045|sp|Q9LYN8.1|EMS1_ARATHRecName: Full=Leucine-rich repeat receptor protein kinase EMS1 AltName: Full=Protein EXCESS MICROSPOROCYTES 1 AltName: Full=Protein EXTRA SPOROGENOUS CELLS Flags: Precursor/gi|7546706|emb|CAB87284.1|receptor-like protein kinase-like protein [Arabidopsis thaliana]/g…	Q9LYN8/CAB87284/NP_196345/ACN59364/AED91132/CAD32463;OAO93977;CAD42912;5LPV_A;5LPZ_A;5LPW_A/5LPB_A/5LPY_A;ADU60070;4OH4_B/4OH4_A;Q9SHI2/AEE29561/NP_173166;ANM60625/AAD50027/OAP12464/NP_001322898;BAF01223;AAM15093;AAG50687;OAP19821;NP_001117501/AEE33272/AEE33271/AAF79510/NP_175957/ACN59256/Q9ZWC8;BAB02941;BAC42683;BAH20360;4Q5J_A/4Q5J_B;AEE79879/NP_191470/OAP01680/CAB86939
up	37°C_1h	Pp3c19_4790	6.29752	1.92e-09		Clp ATPase	0	0.7259	gi|537446|gb|AAA67927.1|AtHSP101 [Arabidopsis thaliana];gi|18410584|ref|NP_565083.1|heat shock protein 101 [Arabidopsis thaliana]/gi|21264430|sp|P42730.2|CLPB1_ARATHRecName: Full=Chaperone protein ClpB1 AltName: Full=ATP-dependent Clp protease ATP-binding subunit ClpB homolog 1 AltName: Full=Casein lytic proteinase B1 AltName: Full=Heat shock protein 101 AltName: Full=Protein DEFECTIVE IN LONG-TE…	AAA67927;AEE35576/AAG52410/AAF26423/NP_565083/P42730;ANM58052/NP_001320516/OAP14154;D71409;CAB46061/CAB78509;Q9LF37/CAC01744/AED92162/NP_568314;OAO91047;OAP07963;Q8VYJ7/AEC07662/AAN72234/AAL50064/NP_565586;NP_567437/AEE83473/F4JVJ1;AAL32674;OAO99209;Q9FI56/BAB08738/BAE99213/AED96011/NP_568746/OAO92068/AAM26692;AAC04687;NP_001190035/AEE78467;OAP02478;NP_001325472/NP_001325473/ANM63380/ANM63381/Q9S…
up	37°C_1h	Pp3c19_5700	2.37035	0.0166108		Mo25 family protein	1.3e-136	0.699	gi|145362644|ref|NP_974807.2|Mo25 family protein [Arabidopsis thaliana]/gi|332005247|gb|AED92630.1|Mo25 family protein [Arabidopsis thaliana];gi|18419772|ref|NP_568368.1|Mo25 family protein [Arabidopsis thaliana]/gi|21593944|gb|AAM65898.1|unknown [Arabidopsis thaliana]/gi|124301170|gb|ABN04837.1|At5g18940 [Arabidopsis thaliana]/gi|332005248|gb|AED92631.1|Mo25 family protein [Arabidopsis thaliana]…	AED92630/NP_974807;NP_568368/AAM65898/ABN04837/AED92631/OAO91993;BAE99816;NP_193460/AEE83872/AAL06959/AAK55740/CAB78730/Q9M0M4/OAO98628;NP_199565/OAO91730/ACF16168/AED95530/AAL16128/Q9FGK3/BAB09080;G71441/CAB10508;AAR24657/BAD43517/Q9ZQ77/AAD17435/AEC05697/NP_178440/BAD43771;OAP11121
up	37°C_1h	Pp3c19_6080	1.63824	0.0260759		translocase inner membrane subunit 17-2	1.5e-83	0.673	gi|15228131|ref|NP_181277.1|translocase inner membrane subunit 17-2 [Arabidopsis thaliana]/gi|42571095|ref|NP_973621.1|translocase inner membrane subunit 17-2 [Arabidopsis thaliana]/gi|12643851|sp|Q9SP35.2|TI172_ARATHRecName: Full=Mitochondrial import inner membrane translocase subunit TIM17-2/gi|13430692|gb|AAK25968.1|AF360258_1putative protein translocase [Arabidopsis thaliana]/gi|4056494|gb|AA…	NP_181277/Q9SP35/NP_973621/AEC09394/AEC09395/AAK25968/AAC98060/AAK64130/AAL06994;AAR26371;OAP09473;AAF03749;Q9LN27/NP_173460/BAC43058/AAO63303/AEE29964/AAF88154/AAR26370/OAP17960;AAM65488;Q9LYG1/CAB87687/AED91710/NP_196730/AAO42361/OAO95212/AAO22630;AAR26372
up	37°C_1h	Pp3c19_6130	2.50586	8.35e-05		---NA---
up	37°C_1h	Pp3c19_7009	4.05329	0.0363426		---NA---
up	37°C_1h	Pp3c19_8830	3.33828	2.34e-06		polyubiquitin 10	0	0.9655	gi|1032280408|gb|OAO94736.1|hypothetical protein AXX17_AT5G02450 [Arabidopsis thaliana];gi|240255754|ref|NP_849299.4|polyubiquitin 10 [Arabidopsis thaliana]/gi|240255758|ref|NP_849301.4|polyubiquitin 10 [Arabidopsis thaliana]/gi|302596003|sp|Q8H159.2|UBQ10_ARATHRecName: Full=Polyubiquitin 10 Contains: RecName: Full=Ubiquitin Flags: Precursor/gi|870792|gb|AAA68878.1|polyubiquitin [Arabidopsis thal…	OAO94736;AAM98141/AAA68878/AEE82502/NP_849301/Q8H159/NP_849299/OAO99363/AEE82500;AAB95251;AAN31845;CAB81074;NP_001078353/OAO99124/AAK96602/NP_567291/AEE82505/AEE82504/NP_849300/AEE82501;P0CH32/CAA31331/AAB53929/1515347A/OAO95350/NP_568397/AED92867;AAL09741;AAB95252;AAF23256/AEE74813/NP_566357/OAP06569/AAA68879/NP_001319513/Q39256/AAF23307/ANM63421;AAO43305;AAO43304;AAO43303;AAO43306;NP_849292/ANM…
up	37°C_1h	Pp3c19_9690	7.04807	0.000640049		Auxin efflux carrier family protein	4.1e-13	0.5066	gi|15241659|ref|NP_195819.1|Auxin efflux carrier family protein [Arabidopsis thaliana]/gi|75181312|sp|Q9LZN2.1|PILS6_ARATHRecName: Full=Protein PIN-LIKES 6 AltName: Full=Auxin efflux carrier-like protein 6/gi|7340673|emb|CAB82972.1|putative protein [Arabidopsis thaliana]/gi|332003034|gb|AED90417.1|Auxin efflux carrier family protein [Arabidopsis thaliana]/gi|1032277970|gb|OAO92298.1|hypothetical …	OAO92298/NP_195819/Q9LZN2/CAB82972/AED90417;AAK76667/OAP16466/AAL85106/NP_565011/Q9C999/AEE35160/AAG51701
up	37°C_1h	Pp3c2_10530	1.75331	0.0243576		cinnamyl alcohol dehydrogenase	9e-122	0.6443	gi|15218564|ref|NP_177412.1|cinnamyl-alcohol dehydrogenase [Arabidopsis thaliana]/gi|75333650|sp|Q9CAI3.1|CADH1_ARATHRecName: Full=Probable cinnamyl alcohol dehydrogenase 1 Short=AtCAD1/gi|12323770|gb|AAG51850.1|AC010926_13putative cinnamyl-alcohol dehydrogenase 49641-51171 [Arabidopsis thaliana]/gi|27311669|gb|AAO00800.1|Unknown protein [Arabidopsis thaliana]/gi|31075039|gb|AAP40269.1|putative a…	AAP40269/AAO00800/OAP18062/NP_177412/AAP68279/AEE35360/Q9CAI3/AAG51850;AAK93608/NP_195511/AAK64124/AAK91423/OAP01017/AAL08241/AAO11645/Q02971/AAP59432/CAB80463/AEE86859/AAK25935/CAB37538;CAA48027;AEE86861/Q02972/NP_195512/CAA48026/CAB80464/AAM91064/AAP59433/AAK32871/OAO97969/CAB37539;OAO99259;NP_195510/CAA76418/O65621/CAB80462/AEE86858/AAP59428/CAB37537;AAD20406/AEC07235/Q9SJ10/AAP59431/NP_179780…
up	37°C_1h	Pp3c2_1090	3.82543	1.34e-06		Uncharacterized conserved protein (UCP012943)	2.9e-12	0.4272	gi|15240272|ref|NP_200957.1|transmembrane protein [Arabidopsis thaliana]/gi|9758465|dbj|BAB08994.1|unnamed protein product [Arabidopsis thaliana]/gi|332010091|gb|AED97474.1|transmembrane protein [Arabidopsis thaliana];gi|1032275800|gb|OAO90128.1|hypothetical protein AXX17_AT5G60980 [Arabidopsis thaliana];gi|4454005|emb|CAA23058.1|putative protein [Arabidopsis thaliana]/gi|7269367|emb|CAB79426.1|p…	BAB08994/NP_200957/AED97474;OAO90128;CAA23058/CAB79426;NP_567716/AAL49892/AAM65372/AAM67561/AEE85019;OAP00869;AEE85020/NP_001154267;AED96508/NP_200265/AAM19986/OAO94116/BAB09333/AAL25598
up	37°C_1h	Pp3c2_11190	2.3271	0.00287176		---NA---
up	37°C_1h	Pp3c2_11380	1.67661	0.00508909		GRAS family transcription factor	5.8e-135	0.6446	gi|222423674|dbj|BAH19804.1|AT1G07530, partial [Arabidopsis thaliana];gi|15222433|ref|NP_172233.1|SCARECROW-like 14 [Arabidopsis thaliana]/gi|206558299|sp|Q9XE58.2|SCL14_ARATHRecName: Full=Scarecrow-like protein 14 Short=AtSCL14 AltName: Full=GRAS family protein 2 Short=AtGRAS-2/gi|222423057|dbj|BAH19510.1|AT1G07530 [Arabidopsis thaliana]/gi|332190018|gb|AEE28139.1|SCARECROW-like 14 [Arabidopsis …	BAH19804;NP_172233/OAP16402/AEE28139/Q9XE58/BAH19510;NP_001323611/ANM61392;OAP11736;NP_180470/AEC08204/P0C883;AAF79548;ANM61489/NP_001323705;O80933/AAC23635/NP_181301/AEC09430;OAP10081;AAC33232;Q9LTI5/NP_200753/BAA97480/OAO92222/AED97191/AAK59506/AAL33772;NP_190244/AEE78178/Q9SNB8/BAE98563/CAB62330/OAP06563;AAM64966;NP_001078251/AEE78180;AAD24412;NP_001322138/NP_001322137/ANM59808/ANM59807;BAH302…
up	37°C_1h	Pp3c2_12150	2.44493	6.37e-06		Heat shock protein 70 (Hsp 70) family protein	0	0.7304	gi|1032281591|gb|OAO95919.1|MTHSC70-2 [Arabidopsis thaliana];gi|15242459|ref|NP_196521.1|mitochondrial HSO70 2 [Arabidopsis thaliana]/gi|75311081|sp|Q9LDZ0.1|HSP7J_ARATHRecName: Full=Heat shock 70 kDa protein 10, mitochondrial AltName: Full=Heat shock protein 70-10 Short=AtHsp70-10 AltName: Full=Mitochondrial heat shock protein 70-2 Short=mtHsc70-2 Flags: Precursor/gi|6746590|gb|AAF27638.1|AF2174…	OAO95919;AED91413/Q9LDZ0/NP_196521/CAB89371/AAF27638/ACI49796;ANM66081/AEE86852/NP_001328002/Q8GUM2/NP_195504/AAO00750/AAP37789/OAP00648;CAB80456/CAB37531;CAB45063/AEE84884/AAL59960/OAP00058/NP_194159/CAB79338/Q9STW6/AAN71949;BAA97012/NP_199802/AED95870/Q9LTX9/AAN41319;AAF27639;OAO90771;NP_001331824/ANM70194;AED94755/OAO92234/Q39043/BAB08435/NP_851119/AAO00752/AAP37765;BAA12348;BAA13948;AED93812/…
up	37°C_1h	Pp3c2_12240	2.56472	1.2e-05		Heat shock protein 70 (Hsp 70) family protein	0	0.733	gi|1032281591|gb|OAO95919.1|MTHSC70-2 [Arabidopsis thaliana];gi|15242459|ref|NP_196521.1|mitochondrial HSO70 2 [Arabidopsis thaliana]/gi|75311081|sp|Q9LDZ0.1|HSP7J_ARATHRecName: Full=Heat shock 70 kDa protein 10, mitochondrial AltName: Full=Heat shock protein 70-10 Short=AtHsp70-10 AltName: Full=Mitochondrial heat shock protein 70-2 Short=mtHsc70-2 Flags: Precursor/gi|6746590|gb|AAF27638.1|AF2174…	OAO95919;AED91413/Q9LDZ0/NP_196521/CAB89371/AAF27638/ACI49796;ANM66081/AEE86852/NP_001328002/Q8GUM2/NP_195504/AAO00750/AAP37789/OAP00648;CAB80456/CAB37531;CAB45063/AEE84884/AAL59960/OAP00058/NP_194159/CAB79338/Q9STW6/AAN71949;BAA97012/NP_199802/AED95870/Q9LTX9/AAN41319;AAF27639;OAO90771;NP_001331824/ANM70194;AED94755/OAO92234/Q39043/BAB08435/NP_851119/AAO00752/AAP37765;BAA12348;BAA13948;AED93812/…
up	37°C_1h	Pp3c2_13590	2.82413	0.000608529		Regulator of Vps4 activity in the MVB pathway protein	8.4e-99	0.7754	gi|1032299107|gb|OAP13432.1|hypothetical protein AXX17_AT1G35110 [Arabidopsis thaliana];gi|42571741|ref|NP_973961.1|Regulator of Vps4 activity in the MVB pathway protein [Arabidopsis thaliana]/gi|5091622|gb|AAD39610.1|AC007454_9F23M19.10 [Arabidopsis thaliana]/gi|332193567|gb|AEE31688.1|Regulator of Vps4 activity in the MVB pathway protein [Arabidopsis thaliana];gi|42562513|ref|NP_174684.2|Regula…	OAP13432;AEE31688/NP_973961/AAD39610;AEE31687/NP_174684;BAE99480/AAQ22619;OAP00156;NP_195298/AEE86554;CAB80289/CAA20043;AAM66100/OAP18479;AEE30620/NP_564235/AAM19947/AAG50817/AAN28805;NP_001320581/ANM58123;OAP08437;BAF01603;NP_179561/AEC06916;AAQ62878;AAC62144;AEE85631/NP_194673;OAP00355;CAB79702;AEE30621/NP_973911/NP_973910/AEE30622;AEE85632/NP_001031748
up	37°C_1h	Pp3c2_13860	4.67167	0.00449444		---NA---
up	37°C_1h	Pp3c2_13861	4.9484	0.00224799		---NA---
up	37°C_1h	Pp3c2_14300	1.74204	0.0408291		Core-2/I-branching beta-1,6-N-acetylglucosaminyltransferase family protein	2.1e-124	0.6998	gi|21554566|gb|AAM63616.1|unknown [Arabidopsis thaliana];gi|18402952|ref|NP_566682.1|Core-2/I-branching beta-1,6-N-acetylglucosaminyltransferase family protein [Arabidopsis thaliana]/gi|1063712923|ref|NP_001326929.1|Core-2/I-branching beta-1,6-N-acetylglucosaminyltransferase family protein [Arabidopsis thaliana]/gi|115646862|gb|ABJ17144.1|At3g21310 [Arabidopsis thaliana]/gi|332642970|gb|AEE76491.…	AAM63616;NP_566682/NP_001326929/AEE76491/ABJ17144/ANM64928/AKV71934/OAP03052;AAP68292/BAE99143/NP_196734/OAO91541/CAB87691/AHL38636/AAM13183/AED91715;NP_001331025/NP_001318653/AHL38604/ANM69340/NP_197969/ANM69339/ABE66181/AED93506;ABK28713;OAO94216;AAD40142;ABF59157/AHL38906/NP_175588/AEE32713/OAP17516;AAG50880;BAB01725;ABK32109/AEE28561/OAP15708/NP_172499/AHL38956/AAD32878;CAC01858;NP_197121/AED…
up	37°C_1h	Pp3c2_15830	2.10349	0.000165443		Lung seven transmembrane receptor family protein	0	0.6192	gi|42568843|ref|NP_178217.3|Lung seven transmembrane receptor family protein [Arabidopsis thaliana]/gi|330250300|gb|AEC05394.1|Lung seven transmembrane receptor family protein [Arabidopsis thaliana];gi|1032302699|gb|OAP17024.1|hypothetical protein AXX17_AT1G66650 [Arabidopsis thaliana];gi|62320680|dbj|BAD95348.1|hypothetical protein [Arabidopsis thaliana];gi|15218497|ref|NP_177392.1|Lung seven tr…	NP_178217/AEC05394;OAP17024;BAD95348;NP_177392/AAG52590/AEE35329;NP_001118245/AEC05395;OAP09667;ANM58843/BAC42366/AEE33872/OAP12845/NP_001319287/NP_176360;AAF18655;AAD21413;AEE28671/NP_172567/AAB65479/AAX23737/AAZ52676;OAP16707;BAD94405;BAD94365;OAO92399;NP_197353/AED92574;AAF16632
up	37°C_1h	Pp3c2_16740	6.18332	1.42e-08		Core-2/I-branching beta-1,6-N-acetylglucosaminyltransferase family protein	1.7e-118	0.6346	gi|1063731865|ref|NP_001330281.1|Core-2/I-branching beta-1,6-N-acetylglucosaminyltransferase family protein [Arabidopsis thaliana]/gi|1039019378|gb|ANM68535.1|Core-2/I-branching beta-1,6-N-acetylglucosaminyltransferase family protein [Arabidopsis thaliana];gi|42567851|ref|NP_196959.2|Core-2/I-branching beta-1,6-N-acetylglucosaminyltransferase family protein [Arabidopsis thaliana]/gi|209863160|gb|…	NP_001330281/ANM68535;ACI88738/AHL38633/NP_196959/AED92046;BAD43086;AAX49378/AAX23788/AEE33951/AAW81729/AHL38896/NP_683459/AAT68726;CAB87622;OAP12608;NP_172658/AEE28819/AHL38952/BAC42287/AAO50601/OAP14764;NP_001330280/ANM68534;AAC17624;OAO92486;AEE33950/NP_974071;AED92047/NP_850819;ANM61138/NP_001323374;OAP12609;ANM58399/OAP14765/NP_001320839;AAT68727;OAP07823;AHL38849/NP_849985/NP_001325211/ANM6…
up	37°C_1h	Pp3c2_16750	4.88143	4.82e-05		Late embryogenesis abundant (LEA) hydroxyproline-rich glycoprotein family	2.4e-40	0.4945	gi|15229960|ref|NP_190024.1|Late embryogenesis abundant (LEA) hydroxyproline-rich glycoprotein family [Arabidopsis thaliana]/gi|7529772|emb|CAB86916.1|putative protein [Arabidopsis thaliana]/gi|332644377|gb|AEE77898.1|Late embryogenesis abundant (LEA) hydroxyproline-rich glycoprotein family [Arabidopsis thaliana]/gi|1032291964|gb|OAP06291.1|hypothetical protein AXX17_AT3G37990 [Arabidopsis thalia…	NP_190024/OAP06291/CAB86916/AEE77898;AEE32787/AAG51539/NP_175643/AAZ52706;AAY17421/AAY57315/AEE83257/NP_193063;OAP14030;BAE99725;NP_182138/AAT69159/AAM76770/AEC10649/AAC62891;OAP10215;OAO98307;CAB40762/CAB78369/OAO98308;AEE32788/NP_001077704/AAX23784/AAZ52707;AAK55661/AAL15391;AEC05396/AAF18656/NP_565250/OAP10164
up	37°C_1h	Pp3c2_17720	2.97903	1.15e-05		phytol kinase 1 VTE5	1.1e-65	0.632	gi|1032275297|gb|OAO89625.1|FOLK [Arabidopsis thaliana];gi|21593148|gb|AAM65097.1|unknown [Arabidopsis thaliana];gi|15237702|ref|NP_200664.1|Phosphatidate cytidylyltransferase family protein [Arabidopsis thaliana]/gi|92039771|sp|Q67ZM7.2|FOLK_ARATHRecName: Full=Farnesol kinase, chloroplastic Flags: Precursor/gi|51970576|dbj|BAD43980.1|unknown protein [Arabidopsis thaliana]/gi|332009686|gb|AED9706…	OAO89625;AAM65097;Q67ZM7/NP_200664/BAD43980/AED97069;BAD43853;AAO42044;AED90752/Q9LZ76/NP_196069/CAB85555/AAX22258;AAM61593/OAO94810;BAA97326;ANM68495/NP_001330248
up	37°C_1h	Pp3c2_18380	2.04048	0.0181737		Glycosyl transferase family 4 protein	4.5e-179	0.7919	gi|15230258|ref|NP_191281.1|Glycosyl transferase family 4 protein [Arabidopsis thaliana]/gi|6735301|emb|CAB68128.1|UDP-GlcNAc:dolichol phosphate N-acetylglucosamine-1-phosphate transferase-like protein [Arabidopsis thaliana]/gi|21618187|gb|AAM67237.1|UDP-GlcNAc:dolichol phosphate N-acetylglucosamine-1-phosphate transferase-like protein [Arabidopsis thaliana]/gi|51968478|dbj|BAD42931.1|UDP-GlcNAc:…	NP_191281/AAM67237/AEE79628/BAD42931/ARJ31459/CAB68128/OAP02824/ABI93914;AAM61102;AAL90925/OAP08903/AEC09990/NP_565950/AAL06557/AAM14968/BAA83586/BAA83587/AAB84331;OAP05099
up	37°C_1h	Pp3c2_18870	2.44499	0.0393932		Pleckstrin homology (PH) and lipid-binding START domains-containing protein	0	0.537	gi|42569411|ref|NP_180399.2|Pleckstrin homology (PH) and lipid-binding START domains-containing protein [Arabidopsis thaliana]/gi|330253013|gb|AEC08107.1|Pleckstrin homology (PH) and lipid-binding START domains-containing protein [Arabidopsis thaliana]/gi|1032293000|gb|OAP07326.1|hypothetical protein AXX17_AT2G24350 [Arabidopsis thaliana];gi|1032289153|gb|OAP03480.1|hypothetical protein AXX17_AT3…	AEC08107/OAP07326/NP_180399;OAP03480;AEE79289/AEE79290/NP_001030862/NP_191040/BAH19994;AAO64831/BAC42639;CAB77600;AAD20693;OAO90067;AAL57642/NP_199369/Q8VZF6/AED95268;OAP00389;NP_193639/F4JSE7/AEE84130;NP_001319993/AEE84131;NP_001190769/AEE84132;BAD95241;NP_001332734/ANM71187;BAE98675;BAD94447;BAB11194;CAA16761/CAB78906;OAO90068;OAO92354
up	37°C_1h	Pp3c2_18959	4.18656	0.00101965		---NA---
up	37°C_1h	Pp3c2_18960	4.07707	0.00157488		---NA---
up	37°C_1h	Pp3c2_19170	2.19162	4.69e-05		chaperonin 20	4.1e-37	0.6557	gi|15232279|ref|NP_191580.1|GroES-like family protein [Arabidopsis thaliana]/gi|75311777|sp|Q9M1C2.1|CH101_ARATHRecName: Full=10 kDa chaperonin 1, chloroplastic Flags: Precursor/gi|7076774|emb|CAB75936.1|putative protein [Arabidopsis thaliana]/gi|21593058|gb|AAM65007.1|unknown [Arabidopsis thaliana]/gi|29028796|gb|AAO64777.1|At3g60210 [Arabidopsis thaliana]/gi|110736569|dbj|BAF00250.1|hypothetica…	OAP02652/AAM65007/Q9M1C2/BAF00250/CAB75936/AAO64777/AEE80024/NP_191580;O80504/NP_566022/AEC10451/AAC27467/BAB55457/OAP10996;AAK62415/AAL66945;NP_851045/AAL16296/AAK59484/ANM70274/CAA09368/AED92883/AED92881/AED92882/AAL33817/BAB61619/NP_001318614/AAL16269/AAG13931/NP_197572/OAO91759/NP_001331898/O65282
up	37°C_1h	Pp3c2_20110	2.05387	0.00126043		CHASE domain containing histidine kinase protein	9.1e-142	0.5409	gi|1063699525|ref|NP_001324427.1|CHASE domain containing histidine kinase protein [Arabidopsis thaliana]/gi|1039012464|gb|ANM62255.1|CHASE domain containing histidine kinase protein [Arabidopsis thaliana];gi|30677959|ref|NP_849925.1|CHASE domain containing histidine kinase protein [Arabidopsis thaliana]/gi|75168993|sp|Q9C5U0.1|AHK4_ARATHRecName: Full=Histidine kinase 4 AltName: Full=Arabidopsis h…	ANM62255/NP_001324427;NP_849925/BAB40776/AEC05505/Q9C5U0;CAC18522/OAP11155/NP_001324429/CAC18521/NP_001324428/CAC18523/ANM62257/NP_565277/NP_973396/AEC05507/AAD21777/AEC05506/ANM62256;BAB33310;BAB33311;OAO91262;BAB40774/NP_568532/Q9C5U2/AED94014;BAB09274;AAP37766/AAO00890;NP_564276/OAP18987/BAB40775/Q9C5U1/AEE30806;AAF99730;AED91588/NP_196633/Q3S4A7/AAZ98829;OAO93842;CAC08246;AAO47024/AAO47029;AA…
up	37°C_1h	Pp3c2_23300	2.59965	0.000608529		Integral membrane HRF1 family protein	5.1e-95	0.7111	gi|18397705|ref|NP_564367.1|Integral membrane HRF1 family protein [Arabidopsis thaliana]/gi|145324088|ref|NP_001077633.1|Integral membrane HRF1 family protein [Arabidopsis thaliana]/gi|14532658|gb|AAK64057.1|unknown protein [Arabidopsis thaliana]/gi|21280943|gb|AAM44952.1|unknown protein [Arabidopsis thaliana]/gi|21554340|gb|AAM63447.1|unknown [Arabidopsis thaliana]/gi|332193168|gb|AEE31289.1|Int…	AAM44952/NP_564367/AEE31290/AAK64057/AAM63447/AEE31289/NP_001077633/OAP14393;OAP06997/NP_001326775/AEE79933/NP_191509/AFI41202/ANM64769;BAE99732;CAB75447;AAQ22607;AAF98195
up	37°C_1h	Pp3c2_24850	2.3303	0.0343154		TPX2 (targeting protein for Xklp2) protein family	1e-19	0.6802	gi|42573125|ref|NP_974659.1|TPX2 (targeting protein for Xklp2) protein family [Arabidopsis thaliana]/gi|332660641|gb|AEE86041.1|TPX2 (targeting protein for Xklp2) protein family [Arabidopsis thaliana];gi|1032293924|gb|OAP08250.1|hypothetical protein AXX17_AT2G21270 [Arabidopsis thaliana];gi|1063704826|ref|NP_001324900.1|TPX2 (targeting protein for Xklp2) protein family [Arabidopsis thaliana]/gi|4…	AEE86041/NP_974659;OAP08250;NP_001324900/ANM62767/AAD20707;OAP08249;BAE99750/AEC07706/NP_180118/Q0WSZ8;OAO94529;AAM44942/NP_567893/NP_001119094/NP_001328200/ANM66294/AAK59686/OAO97434/AEE86042/AEE86040/Q94C48;OAO94530;AED93823/AAO43563/AED93822/NP_001154744/Q84ZT9/NP_680247;NP_001332018/ANM70404;AAF04893/NP_001319470/AEE74110;OAP04542;OAP04541;OAP04540;NP_850514/AEE74109/Q8GYX9/BAC41996;BAH19881;…
up	37°C_1h	Pp3c2_25950	2.89916	0.00310793		Cation efflux family protein	1.3e-157	0.7616	gi|15225468|ref|NP_181477.1|Cation efflux family protein [Arabidopsis thaliana]/gi|75223212|sp|O80632.1|MTP11_ARATHRecName: Full=Metal tolerance protein 11 Short=AtMTP11/gi|3355474|gb|AAC27836.1|unknown protein [Arabidopsis thaliana]/gi|22531221|gb|AAM97114.1|unknown protein [Arabidopsis thaliana]/gi|30725628|gb|AAP37836.1|At2g39450 [Arabidopsis thaliana]/gi|330254585|gb|AEC09679.1|Cation efflux …	AAC27836/O80632/NP_181477/AAM97114/AAP37836/AEC09679/OAP07684;ANM58121/OAP15995/ANM58122/NP_001320579/NP_001320580;AAD30224;AAL38851/AAD34683;Q9SAJ7/AEE36258/NP_178070;OAP15994;NP_001185437/AEE36259;AEE29434/Q0WU02/BAE99396/NP_173081/OAP15077;ANM59731/NP_001322068;Q9M2P2/NP_191365/AEE79737/OAP04374/NP_001319789/ANM64639;BAH20368;CAB67634
up	37°C_1h	Pp3c2_26970	3.31663	0.00965575		Basic-leucine zipper (bZIP) transcription factor family protein	1.5e-36	0.689	gi|18491297|gb|AAL69473.1|At2g42380/MHK10.10 [Arabidopsis thaliana];gi|30689007|ref|NP_850369.1|Basic-leucine zipper (bZIP) transcription factor family protein [Arabidopsis thaliana]/gi|694016525|sp|F4IN23.1|BZP34_ARATHRecName: Full=Basic leucine zipper 34 Short=AtbZIP34 Short=bZIP protein 34/gi|330255020|gb|AEC10114.1|Basic-leucine zipper (bZIP) transcription factor family protein [Arabidopsis t…	AAL69473;NP_850369/F4IN23/AEC10114;CAB68150/AAK84223/OAP05722/Q9M2K4/AAM64906/NP_191371/AEE79744/AAM13052/AAP42741;AAK84222/AAD23721;NP_565970/AEC10113;OAP10077;ANM63280/NP_001325379;NP_001327593/ANM65640;AAF37279;AAL38894/AAF63120/AEE31988/Q9MA75/NP_564486/AAM51359;CAD12036;AAM63070;CAB06697;NP_181594/O22873/AAB87576/OAP11448/AAL66966/AAM20380/AEC09855;OAP16976;NP_172170/AAL32552/AEE28045/CAD120…
up	37°C_1h	Pp3c2_28690	2.83179	3.32e-06		myosin-like protein XIG	3.9e-14	0.4781	gi|240256033|ref|NP_193913.4|binding / calmodulin binding protein [Arabidopsis thaliana]/gi|332659107|gb|AEE84507.1|binding / calmodulin binding protein [Arabidopsis thaliana];gi|1063724131|ref|NP_001329536.1|binding / calmodulin binding protein [Arabidopsis thaliana]/gi|1039018449|gb|ANM67722.1|binding / calmodulin binding protein [Arabidopsis thaliana];gi|1063724129|ref|NP_001329537.1|binding /…	NP_193913/AEE84507;NP_001329536/ANM67722;NP_001329537/ANM67723;OAO99540;AEE85533/NP_194600/F4JM19;OAO99050;CAA22981;AEE29607/Q39160/CAA82234/NP_173201;AAF79470;OAP15046;ANM63267/NP_001325368;ANM63266/NP_001325367;OAP10174;NP_001325369/ANM63268;CAA17149/CAB79137;OAP10173;AAD21759;F4IUG9/NP_179619/AEC06990;OAP08492;AEC07289/NP_850023/AAR98746/Q8GSA7/AAO00819/NP_001118361/AAN74651/AEC07290
up	37°C_1h	Pp3c2_30630	2.17918	0.0141674		---NA---
up	37°C_1h	Pp3c2_30810	2.48469	3.63e-05		Tetratricopeptide repeat (TPR)-like superfamily protein	0	0.5365	gi|1032292595|gb|OAP06922.1|SPY [Arabidopsis thaliana];gi|15229778|ref|NP_187761.1|Tetratricopeptide repeat (TPR)-like superfamily protein [Arabidopsis thaliana]/gi|75332921|sp|Q96301.1|SPY_ARATHRecName: Full=Probable UDP-N-acetylglucosamine--peptide N-acetylglucosaminyltransferase SPINDLY/gi|12322895|gb|AAG51433.1|AC008153_6spindly (gibberellin signal transduction protein) 75377-80082 [Arabidops…	OAP06922;Q96301/AAC49446/AEE75060/BAD94086/AHL38768/AAG51433/NP_187761;BAD94413/BAD95289;NP_974286/AEE75061;OAP04457;AAF26789/AHL38781/Q9M8Y0/AAM51415/AAL60196/AAM13988/AEE74056/NP_187074/BAE98963;ANM63991/NP_001326045/OAP04458;BAH19513;OAP04456;OAP17116;OAP08311;NP_180804/AAO42246/AEC08687/AAO64104/ARJ31423/AAM15073/Q8S8L9;NP_001077580/AEE30275;AAK95265/OAP17117/AAN64539/NP_564178/AEE30274;BAH20…
up	37°C_1h	Pp3c2_30940	1.634	0.0337989		CHCH domain protein	3.9e-37	0.6934	gi|15242455|ref|NP_196519.1|Cox19-like CHCH family protein [Arabidopsis thaliana]/gi|7671432|emb|CAB89373.1|putative protein [Arabidopsis thaliana]/gi|26452406|dbj|BAC43288.1|unknown protein [Arabidopsis thaliana]/gi|28372814|gb|AAO39889.1|At5g09570 [Arabidopsis thaliana]/gi|332004028|gb|AED91411.1|Cox19-like CHCH family protein [Arabidopsis thaliana];gi|1032279772|gb|OAO94100.1|hypothetical prot…	CAB89373/AED91411/BAC43288/NP_196519/AAO39889;OAO94100;NP_201245/AAK59405/OAO91131/AED97887/AAL34219/BAB09871;ANM69707/NP_001331367;NP_001032137/AED97888
up	37°C_1h	Pp3c2_33800	2.75871	8.85e-06		DA1-related protein 2	2.6e-157	0.608	gi|17065046|gb|AAL32677.1|Unknown protein [Arabidopsis thaliana]/gi|21387149|gb|AAM47978.1|unknown protein [Arabidopsis thaliana];gi|240256211|ref|NP_195404.6|LIM domain-containing protein [Arabidopsis thaliana]/gi|334302915|sp|Q8W4F0.3|DAR1_ARATHRecName: Full=Protein DA1-related 1/gi|332661310|gb|AEE86710.1|LIM domain-containing protein [Arabidopsis thaliana]/gi|1032284869|gb|OAO99196.1|hypothet…	AAL32677/AAM47978;Q8W4F0/AEE86710/NP_195404/OAO99196;NP_001328324/ANM66428;NP_173361/OAP15958/NP_001320535/P0C7Q8/ANM58072/AEE29825;AAF82237;Q0WSN2/OAP09140/NP_181513/BAE99866/AEC09736;NP_001324813/ANM62672;NP_001324811/ANM62670;ANM66427/NP_001328323;NP_001324812/ANM62671;CAB16816/CAB80352;BAF01047;Q9FJX9/AED98238/NP_201462;NP_001331414/ANM69759;AED98239/NP_001190637;OAO89668;BAB10937;Q9FJX8/NP_2…
up	37°C_1h	Pp3c2_35200	3.12784	0.00380344		Low temperature and salt responsive protein family	9.6e-24	0.8546	gi|15230062|ref|NP_187239.1|Low temperature and salt responsive protein family [Arabidopsis thaliana]/gi|15214251|sp|Q9ZNQ7.1|RCI2A_ARATHRecName: Full=Hydrophobic protein RCI2A AltName: Full=Low temperature and salt-responsive protein LTI6A/gi|6714401|gb|AAF26090.1|AC012393_16low temperature and salt responsive protein LTI6A [Arabidopsis thaliana]/gi|13957674|gb|AAK50619.1|AF264749_2hydrophobic p…	NP_187239/AAF26090/AAK63963/AAK50619/AAC97512/Q9ZNQ7/AAK59845/AAD17302/AEE74311/AAL76128/OAP02097;AAM15078/AAL31117/AEC09610/NP_565897/AAK97701/OAP11303;BAD44016/OAP04511/BAF00618/AAC97511/AAK50618/Q9ZNS6/ABG25095/AAD17303/AAF23227/AAM61275/AEE74312/NP_187240;AAF26091;NP_194794/BAH30547/AEE85790/Q9M095/CAB79783/OAO96718/AAR24141/AAR92298;ABK28441;AAG09091/NP_176067/AAG50736/AEE33434/Q9FE70/ABE657…
up	37°C_1h	Pp3c2_35230	2.84039	0.000129689		---NA---
up	37°C_1h	Pp3c2_35800	4.48075	3.63e-05		---NA---
up	37°C_1h	Pp3c2_35809	4.07313	0.00071769		Aldolase superfamily protein	0	0.8144	gi|15236768|ref|NP_194383.1|Aldolase superfamily protein [Arabidopsis thaliana]/gi|79325271|ref|NP_001031721.1|Aldolase superfamily protein [Arabidopsis thaliana]/gi|1063725115|ref|NP_001328708.1|Aldolase superfamily protein [Arabidopsis thaliana]/gi|75278438|sp|O65581.1|ALFC5_ARATHRecName: Full=Fructose-bisphosphate aldolase 5, cytosolic Short=AtFBA5/gi|2982453|emb|CAA18217.1|fructose-bisphospha…	O65581/NP_001328708/AAP68283/AAM64926/OAO99371/AEE85214/CAB79508/AAN72017/ANM66838/CAA18217/NP_001031721/AEE85215/NP_194383;AAM64896/BAH20051/AEE79012/CAB86897/NP_190861/AAK96613/AAL36068/AAL15287/OAP01292/Q9LF98;NP_181187/AAL34218/Q9SJQ9/AEC09256/OAP09019/AAM61668/BAE98935/AAD24630/AAK59404;OAP01291;OAO94090;OAO94089;AAM62481;CAB82934/NP_850759/AED90643;AAL32644/AAM13358;OAO97608;AEE85213/CAB795…
up	37°C_1h	Pp3c2_35870	1.92654	0.00584128		---NA---
up	37°C_1h	Pp3c2_36820	1.86285	0.0322766		Erv1/Alr family protein	2.2e-60	0.8181	gi|18402827|ref|NP_564557.1|Erv1/Alr family protein [Arabidopsis thaliana]/gi|75151306|sp|Q8GXX0.1|ERV1_ARATHRecName: Full=FAD-linked sulfhydryl oxidase ERV1 Short=AtErv1 AltName: Full=Mitochondrial sulfhydryl oxidase ERV1/gi|26451041|dbj|BAC42626.1|unknown protein [Arabidopsis thaliana]/gi|28372928|gb|AAO39946.1|At1g49880 [Arabidopsis thaliana]/gi|45771904|emb|CAD83013.1|mitochondrial sulfhydryl…	NP_564557/BAC42626/CAD83013/AEE32487/Q8GXX0/AAO39946;AAM63908/OAP17547;2HJ3_B/2HJ3_A;AAG51780;ANM58395/NP_001320835
up	37°C_1h	Pp3c2_3960	4.91877	6.6e-05		HSP20-like chaperones superfamily protein	6e-13	0.4941	gi|15220832|ref|NP_175759.1|HSP20-like chaperones superfamily protein [Arabidopsis thaliana]/gi|21264442|sp|P13853.2|HS17C_ARATHRecName: Full=17.6 kDa class I heat shock protein 3 AltName: Full=17.6 kDa heat shock protein 3 Short=AtHsp17.6C/gi|12324023|gb|AAG51972.1|AC024260_1017.6 kDa heat shock protein (AA 1-156) 91675-91202 [Arabidopsis thaliana]/gi|4376161|emb|CAA34208.1|unnamed protein produ…	P13853/AAG51972/CAA34208/NP_175759/ABD57522/AEE32954;OAP18441;AAF78436;CAA35183/BAB09509/AED97223/AAM67481/AAL49881/BAF00451/OAO91667/P19037/NP_200780;AAM67156;CAA35182;AAK95252/AAN28742;P19036/CAB90950/AEE78138/NP_190209;OAP01990;AAM64758;NP_172220/AAM63903/AAF79569/BAC43437/AEE28120/Q9LNW0/AAO63844/OAP17453;BAD43028/Q9XIE3/AEE33629/BAD42911/OAP12941/AAD39328/ABD57519/NP_176195;AAC95188/ABD57517…
up	37°C_1h	Pp3c2_4270	2.07379	0.000473871		ENTH/ANTH/VHS superfamily protein	1.6e-136	0.5641	gi|1032295640|gb|OAP09966.1|hypothetical protein AXX17_AT2G21200 [Arabidopsis thaliana];gi|18400827|ref|NP_565595.1|epsin N-terminal homology (ENTH) domain-containing protein / clathrin assembly protein-like protein [Arabidopsis thaliana]/gi|46395898|sp|Q8LF20.2|CAP2_ARATHRecName: Full=Putative clathrin assembly protein At2g25430/gi|4432855|gb|AAD20703.1|expressed protein [Arabidopsis thaliana]/g…	OAP09966;NP_565595/AAP37658/AAM98081/AAD20703/Q8LF20/AEC07701;AAM61646;NP_001031770/NP_567892/BAH19907/AAY25417/AEE86034/AEE86033/Q8S9J8;OAO97167;AAL77661;CAB79946/CAA16962;AAD25804/ABE65594/NP_171804/AEE27520/Q9SA65;OAP15225;OAP14305;Q9ZVN6/AAO50717/AEE27780/AAC97997/NP_563726/BAC42127;Q8GX47/NP_192174/AEE82209;BAC43049;OAO98337;CAB80758/AAC78254;CAB39659/CAB79449;OAO99966;AAL49802/AAM20067/AEE8…
up	37°C_1h	Pp3c2_5440	3.02013	0.0251657		---NA---
up	37°C_1h	Pp3c2_7120	4.21447	7.34e-10		pyrimidine 2	0	0.6331	gi|21555036|gb|AAM63760.1|unknown [Arabidopsis thaliana];gi|18412757|ref|NP_567276.1|allantoinase [Arabidopsis thaliana]/gi|75249790|sp|Q94AP0.1|ALN_ARATHRecName: Full=Allantoinase Short=AtALN/gi|15028089|gb|AAK76575.1|unknown protein [Arabidopsis thaliana]/gi|21281139|gb|AAM44996.1|unknown protein [Arabidopsis thaliana]/gi|332657048|gb|AEE82448.1|allantoinase [Arabidopsis thaliana];gi|1032282643…	AAM63760;AEE82448/Q94AP0/AAM44996/NP_567276/AAK76575;OAO96970;NP_001328262/ANM66364;NP_568258/BAB10038/AAO33381/AED91773/Q9FMP3/OAO93564;BAD93873;AAK44096/AAL34189
up	37°C_1h	Pp3c2_7400	2.83362	0.0183593		PHD finger family protein / bromo-adjacent homology (BAH) domain-containing protein	1.7e-102	0.6938	gi|79325221|ref|NP_001031695.1|PHD finger family protein / bromo-adjacent homology (BAH) domain-containing protein [Arabidopsis thaliana]/gi|62321730|dbj|BAD95354.1|receptor like protein [Arabidopsis thaliana]/gi|332659163|gb|AEE84563.1|PHD finger family protein / bromo-adjacent homology (BAH) domain-containing protein [Arabidopsis thaliana]/gi|1032284196|gb|OAO98523.1|EBS [Arabidopsis thaliana];…	BAD95354/AEE84563/OAO98523/NP_001031695;AEE84562/NP_193945/F4JL28/ANM67164/NP_001320030;CAA18117/CAB79169;AAN13058;AEE87017/AAL85127/OAO97202/AAK93611/AAG21353/Q9FEN9/NP_568053;AAM66132;CAB38830/CAB80573;AEE87018/NP_001190959;F4JGB7;NP_001328826/ANM66963;NP_192335/AEE82376;ANM66962/NP_001328825;AAC28226/CAB77894;OAO99233;OAP00738;NP_194043/CAB79267/AEE84711/CAA18459/CAA19828;AAL86355/AAM91681/AEE…
up	37°C_1h	Pp3c2_8840	1.63562	0.00511382		DUF3511 domain protein (DUF3511)	2.8e-14	0.675	gi|15239830|ref|NP_196758.1|ABC family ABC transporter, putative (DUF3511) [Arabidopsis thaliana]/gi|7573364|emb|CAB87670.1|putative protein [Arabidopsis thaliana]/gi|17979323|gb|AAL49887.1|unknown protein [Arabidopsis thaliana]/gi|20465759|gb|AAM20368.1|unknown protein [Arabidopsis thaliana]/gi|21537392|gb|AAM61733.1|unknown [Arabidopsis thaliana]/gi|332004363|gb|AED91746.1|ABC family ABC transp…	AAM20368/OAO91908/NP_196758/AAM61733/CAB87670/AAL49887/AED91746;AAC62862/BAD95393/AAT69143/AEC10848/OAP08229/BAF02211/AAN08435/NP_182270;OAP05348/AAM63039;BAC43198/NP_191823/AEE80374/CAB83114/AAO42938;AAR24181/CAB39613/AAR92324/CAB78112/AEE82810/OAO99741/NP_192727;NP_001326696/ANM64684;AEE75437/BAB02321/AAM51370/NP_566468/OAP03855/AAL38710;AAM62985;AAX23839/AEE74285/AAU44471/NP_974231;OAP02557;AA…
up	37°C_1h	Pp3c2_9790	1.8366	0.036458		DNAJ heat shock family protein	6.1e-131	0.6666	gi|1032275318|gb|OAO89646.1|P58IPK [Arabidopsis thaliana];gi|15242650|ref|NP_195936.1|DnaJ P58IPK-like protein [Arabidopsis thaliana]/gi|75335678|sp|Q9LYW9.1|DNJ36_ARATHRecName: Full=DnaJ protein P58IPK homolog Short=AtP58IPK AltName: Full=Chaperone protein dnaJ 36 Short=AtDjA36 Short=AtJ36 Flags: Precursor/gi|7413593|emb|CAB86083.1|putative protein [Arabidopsis thaliana]/gi|9757767|dbj|BAB08376.…	OAO89646;Q9LYW9/AAM62560/CAB86083/NP_195936/BAB08376/AED90562;OAO92901;NP_568276/AED91808;ANM71023/NP_001332583;AED90338/NP_001318451;NP_001154690/AED90337;AEE85492/NP_001078458;CAA16887/NP_194577/AAK68785/AEE85491/CAB79650/AAM10085/OAP00804;NP_001119148/AED90336;AAM63509/AAD25656/OAP09832/NP_179646/OAP09831/AAM91474/AAL09794/AEC07028;CAB81922/AED90335/AAO64002/OAO92872/AAM61229/NP_195759/BAC4358…
up	37°C_1h	Pp3c2_9950	3.33227	0.00335788		---NA---
up	37°C_1h	Pp3c20_10080	4.93688	0.00835314		calcium-dependent protein kinase	3.7e-56	0.6644	gi|1032277125|gb|OAO91453.1|CPK34 [Arabidopsis thaliana];gi|15239888|ref|NP_196779.1|calcium-dependent protein kinase 17 [Arabidopsis thaliana]/gi|75334077|sp|Q9FMP5.1|CDPKH_ARATHRecName: Full=Calcium-dependent protein kinase 17/gi|9759385|dbj|BAB10036.1|calcium-dependent protein kinase [Arabidopsis thaliana]/gi|53850561|gb|AAU95457.1|At5g12180 [Arabidopsis thaliana]/gi|332004388|gb|AED91771.1|ca…	OAO91453;Q9FMP5/NP_196779/BAB10036/AAU95457/AED91771/OAO95381;ABE66169/AED92691/NP_197437/Q3E9C0;AAL59948;AAB03244/ACI49784/AAG00535/NP_001326044/NP_187677/Q38870/AAG51400/OAP04527/ANM63990/AAF76372/AEE74940;OAP08681;AAB03246/AEC06609/NP_565411/NP_001324056/Q38872/ANM61864/AAM98149/AAO00960;BAA05918;OAO99190;AAD21468/NP_001318361/ABE65887/OAP07914/NP_181133/Q9SJ61/AEC09174/ANM62289;NP_001328909/A…
up	37°C_1h	Pp3c20_10180	2.63063	0.000584833		Peptidase C78, ubiquitin fold modifier-specific peptidase 1/ 2	4e-46	0.6704	gi|1032279790|gb|OAO94118.1|hypothetical protein AXX17_AT5G24560 [Arabidopsis thaliana];gi|15238608|ref|NP_197856.1|Peptidase C78, ubiquitin fold modifier-specific peptidase 1/ 2 [Arabidopsis thaliana]/gi|9759208|dbj|BAB09650.1|unnamed protein product [Arabidopsis thaliana]/gi|17529014|gb|AAL38717.1|unknown protein [Arabidopsis thaliana]/gi|21436173|gb|AAM51374.1|unknown protein [Arabidopsis thal…	OAO94118;AED93349/BAB09650/NP_197856/AAL38717/AAM51374;OAO94119;AEE78409/NP_974402
up	37°C_1h	Pp3c20_10750	2.32875	0.000715983		Late embryogenesis abundant protein (LEA) family protein	8.3e-82	0.5886	gi|18412424|ref|NP_567130.1|Late embryogenesis abundant protein (LEA) family protein [Arabidopsis thaliana]/gi|332646845|gb|AEE80366.1|Late embryogenesis abundant protein (LEA) family protein [Arabidopsis thaliana]/gi|1032292444|gb|OAP06771.1|hypothetical protein AXX17_AT3G56880 [Arabidopsis thaliana];gi|15724187|gb|AAL06485.1|AF411796_1AT3g62580/T12C14_280 [Arabidopsis thaliana]/gi|24111263|gb|A…	NP_567130/AEE80366/OAP06771;AAL06485/AAN46755;CAB83108;NP_177355/AAG51136/AEE35273;OAP12675;AAO42139;AAF18519/AAX23755/AAZ52683/AEE30259/NP_173674/OAP12692
up	37°C_1h	Pp3c20_14620	3.62665	0.0391964		LONGIFOLIA protein	4.3e-12	0.4516	gi|26451927|dbj|BAC43056.1|unknown protein [Arabidopsis thaliana]/gi|29029000|gb|AAO64879.1|At3g58650 [Arabidopsis thaliana];gi|240255669|ref|NP_191424.5|GPI-anchored adhesin-like protein [Arabidopsis thaliana]/gi|6735382|emb|CAB68203.1|putative protein [Arabidopsis thaliana]/gi|332646290|gb|AEE79811.1|GPI-anchored adhesin-like protein [Arabidopsis thaliana]/gi|1032287752|gb|OAP02079.1|TRM7 [Arab…	AAO64879/BAC43056;CAB68203/OAP02079/NP_191424/AEE79811;NP_001190407/AED93624;BAE99269/OAO94028/NP_001330135/AED93622/AAQ89608/ANM68373/NP_198043;AAB61053;AAG51874;NP_197062/CAC01757/Q9LF24/AED92180/OAO92355;BAF00721;ANM58342/ANM58343/NP_001320788/NP_001320787;NP_177556/AEE35561/BAF01244;OAP19402;ANM60327/NP_001322623;NP_001325882/ANM63811;OAP03296;NP_001077558/AEE29736;NP_001322622/OAP14355/AAM26…
up	37°C_1h	Pp3c20_14730	5.32215	4.96e-09		DNAJ heat shock family protein	9.4e-61	0.6512	gi|15231993|ref|NP_187509.1|DNAJ heat shock N-terminal domain-containing protein [Arabidopsis thaliana]/gi|1063710315|ref|NP_001319504.1|DNAJ heat shock N-terminal domain-containing protein [Arabidopsis thaliana]/gi|75337554|sp|Q9SR96.1|DNJ63_ARATHRecName: Full=DnaJ protein ERDJ3A AltName: Full=Chaperone protein dnaJ 63 Short=AtDjA63 Short=AtJ63 AltName: Full=Endoplasmic reticulum dnaJ domain-con…	ANM65503/AAO41936/AEE74703/OAP05405/Q9SR96/AAF07843/AAO50534/NP_001319504/NP_187509;CAB38909/CAB80659;AAK96562/AAL36077/AEE87146/NP_001329618/NP_568076/ANM67816;OAO97377;AAP40480/BAF01364;AAD22362/NP_565533/Q9SJZ7/AEC07297;AAM60893;OAP08059;AAM63509/AAD25656/OAP09832/NP_179646/OAP09831/AAM91474/AAL09794/AEC07028;BAB02706;NP_187503/AAF07844/AEE74694/OAP06551/ACI31315;OAP01255;AAM67147;AEE76012/NP_…
up	37°C_1h	Pp3c20_1550	1.73483	0.0102034		cystathionine beta-lyase	0	0.6879	gi|15232042|ref|NP_186761.1|Pyridoxal phosphate (PLP)-dependent transferases superfamily protein [Arabidopsis thaliana]/gi|21542422|sp|P55217.3|CGS1_ARATHRecName: Full=Cystathionine gamma-synthase 1, chloroplastic Short=AtCGS1 AltName: Full=METHIONINE OVERACCUMULATION 1 AltName: Full=O-succinylhomoserine (thiol)-lyase Flags: Precursor/gi|6714476|gb|AAF26162.1|AC008261_19putative cystathionine gam…	AAB41235/OAP03530/AAM19810/NP_186761/BAA24699/AAO22582/AAF26162/AEE73612/P55217;AAC25687;CAA64383;AAM13883;AAC49574;NP_174600/AAG51279/Q9C876/AEE31583;AAG51206/NP_001321971/ANM59626;OAP17327;ANM59625/NP_001321970;CAA56143;BAH57133;ANM64865/NP_001326868;ANM64864/NP_001326867;AAL36374/NP_850712/AEE79605/AAM45099;CAB72175/1IBJ_A/1IBJ_C/AAA99176/P53780/NP_191264/BAH19767/AEE79603;OAP02030;OAP02031;AE…
up	37°C_1h	Pp3c20_16040	2.31895	6.49e-05		cyclin p1;1	1.1e-59	0.7233	gi|15233185|ref|NP_188825.1|cyclin p21 [Arabidopsis thaliana]/gi|75311211|sp|Q9LJ45.1|CCU11_ARATHRecName: Full=Cyclin-U1-1 Short=CycU11 AltName: Full=Cyclin-P2.1 Short=CycP21/gi|9294285|dbj|BAB02187.1|PREG1-like negative regulator-like protein [Arabidopsis thaliana]/gi|48310144|gb|AAT41762.1|At3g21870 [Arabidopsis thaliana]/gi|52627113|gb|AAU84683.1|At3g21870 [Arabidopsis thaliana]/gi|332643040|g…	Q9LJ45/AEE76561/AAU84683/NP_188825/BAB02187/AAT41762;OAP02711;OAP10704/AAY17415/NP_182002/BAF01242/AEC10461/O80513/AAC27476/AAY57312;AED97501/Q9FKF6/AAR24219/AAR92360/BAB09009/NP_200973;OAO90002;BAC43685/Q9LY16/CAB87934/AED91160/NP_196362/AAO63299;OAO94406;OAP06419;NP_191614/AEE80078/Q9M205/CAB81841/AAS77482;AAL69466/NP_182034/OAP09148/AEC10506/Q9SHD3;AAM64958/OAP02819;BAD95416/BAD44514/CAB87757/…
up	37°C_1h	Pp3c20_16050	1.81629	0.00120535		transcription initiation factor TFIID subunit	4.3e-52	0.4673	gi|1032276264|gb|OAO90592.1|hypothetical protein AXX17_AT5G65370 [Arabidopsis thaliana];gi|30698134|ref|NP_201357.2|transcription initiation factor TFIID subunit [Arabidopsis thaliana]/gi|26451238|dbj|BAC42721.1|unknown protein [Arabidopsis thaliana]/gi|28973345|gb|AAO63997.1|unknown protein [Arabidopsis thaliana]/gi|332010686|gb|AED98069.1|transcription initiation factor TFIID subunit [Arabidops…	OAO90592;NP_201357/AAO63997/AED98069/BAC42721;BAA98173
up	37°C_1h	Pp3c20_16241	5.15313	0.00161828		AC006423_11putative retroelement pol polyprotein	8.7e-05	0.5188	gi|7523670|gb|AAF63110.1|AC006423_11putative retroelement pol polyprotein [Arabidopsis thaliana];gi|1769899|emb|CAA69273.1|lectin receptor kinase, partial [Arabidopsis thaliana];gi|4773881|gb|AAD29754.1|AF076243_1putative transposon protein [Arabidopsis thaliana]/gi|7267199|emb|CAB77910.1|putative transposon protein [Arabidopsis thaliana];gi|13477077|dbj|BAB02990.1|retroelement pol polyprotein-li…	AAF63110;CAA69273;CAB77910/AAD29754;BAB02990;BAB11308;AAG52949;AAG12528
up	37°C_1h	Pp3c20_1720	2.78297	0.0431634		Transketolase family protein	0	0.5713	gi|15231242|ref|NP_187954.1|Transketolase family protein [Arabidopsis thaliana]/gi|75273158|sp|Q9LDY2.1|ODBB2_ARATHRecName: Full=2-oxoisovalerate dehydrogenase subunit beta 2, mitochondrial AltName: Full=Branched-chain alpha-keto acid dehydrogenase E1 component beta chain Short=BCKDE1B Short=BCKDH E1-beta AltName: Full=Protein DARK INDUCIBLE 4 Flags: Precursor/gi|7021286|gb|AAF35281.1|AF145452_1b…	NP_187954/ABD85160/Q9LDY2/BAF01133/BAB01752/AEE75357/AAF35281;OAP05162;OAP12189/AAC64005;Q9SAV3/AAD10651/ABD59079/AEE33256/NP_175947;NP_199898/Q38799/AAL50070/BAA98121/AED96001/AAN38676/OAO95136;AAA52225/2019230A;NP_174304/AEE31181/AAM16249/AAG50862/BAD94262/AAK32751/Q9C6Z3;OAP17964/AAB86804/AAM65270;ABG25057/AEC08996/AAD47282/NP_181006/OAP11401/O64688/AAC26685;AAM65328;OAP17962;OAO90594;NP_19669…
up	37°C_1h	Pp3c20_17580	2.85648	1.26e-05		CHASE domain containing histidine kinase protein	3.6e-72	0.5489	gi|18396292|ref|NP_564276.1|histidine kinase 3 [Arabidopsis thaliana]/gi|75168994|sp|Q9C5U1.1|AHK3_ARATHRecName: Full=Histidine kinase 3 AltName: Full=Arabidopsis histidine kinase 3 Short=AtHK3 AltName: Full=Protein AUTHENTIC HIS-KINASE 3 AltName: Full=Protein ORESARA 12/gi|13537198|dbj|BAB40775.1|histidine kinase [Arabidopsis thaliana]/gi|332192685|gb|AEE30806.1|histidine kinase 3 [Arabidopsis t…	NP_564276/OAP18987/BAB40775/Q9C5U1/AEE30806;AAF99730;AAP37766/AAO00890;OAO91262;BAB40774/NP_568532/Q9C5U2/AED94014;BAB09274;NP_849925/BAB40776/AEC05505/Q9C5U0;ANM62255/NP_001324427;CAC18522/OAP11155/NP_001324429/CAC18521/NP_001324428/CAC18523/ANM62257/NP_565277/NP_973396/AEC05507/AAD21777/AEC05506/ANM62256;BAB33310;BAB33311;AAO47030;AAO47028;AAO47026/AAO47027/AAO47031;AAO47024/AAO47029;AAO47025;O…
up	37°C_1h	Pp3c20_17620	2.81961	0.00536425		glutamine-dependent asparagine synthase 1	0	0.7054	gi|1032276498|gb|OAO90826.1|ASN3 [Arabidopsis thaliana];gi|15238108|ref|NP_196586.1|asparagine synthetase 3 [Arabidopsis thaliana]/gi|75174185|sp|Q9LFU1.1|ASNS3_ARATHRecName: Full=Asparagine synthetase [glutamine-hydrolyzing] 3 AltName: Full=Glutamine-dependent asparagine synthetase 3/gi|8953405|emb|CAB96680.1|asparagine synthetase ASN3 [Arabidopsis thaliana]/gi|28393084|gb|AAO41976.1|putative as…	OAO90826;AAO41976/Q9LFU1/NP_196586/AED91511/CAB96680/AAO50547;AAC72836;NP_190318/AAA74359/AEE78264/OAP02412/P49078/AAL31889/AAM20242/CAB51206/AAL60035;AED91512/NP_001031864;AED97984/AAK32927/OAO89863/AAM70575/Q9LV77/NP_851272/BAA97313;AED97985/NP_201306;AAC72837;NP_850663/AEE78266;CAB92065;AEE78265/NP_850664;NP_001326652/ANM64638;NP_001330082/ANM68318;NP_197415/AAK64050/AAM44947/OAO90883/AED92658…
up	37°C_1h	Pp3c20_17760	2.25555	0.00896448		DNA binding protein	5.5e-05	0.438	gi|15220313|ref|NP_174842.1|DNA binding protein [Arabidopsis thaliana]/gi|332193725|gb|AEE31846.1|DNA binding protein [Arabidopsis thaliana];gi|6598589|gb|AAF18644.1|AC006228_15F5J5.11 [Arabidopsis thaliana];gi|1032301529|gb|OAP15854.1|hypothetical protein AXX17_AT1G36840 [Arabidopsis thaliana]	NP_174842/AEE31846;AAF18644;OAP15854
up	37°C_1h	Pp3c20_18430	3.20315	0.0221933		Calcineurin-like metallo-phosphoesterase superfamily protein	6.5e-41	0.5102	gi|51970056|dbj|BAD43720.1|unknown protein [Arabidopsis thaliana];gi|21618069|gb|AAM67119.1|unknown [Arabidopsis thaliana];gi|18396508|ref|NP_566200.1|Calcineurin-like metallo-phosphoesterase superfamily protein [Arabidopsis thaliana]/gi|122175628|sp|Q0WVZ1.1|Y3330_ARATHRecName: Full=Putative metallophosphoesterase At3g03305 Flags: Precursor/gi|110741514|dbj|BAE98707.1|hypothetical protein [Arabi…	BAD43720;AAM67119;NP_566200/Q0WVZ1/AEE73927/BAE98707;OAP04961;AAF26098
up	37°C_1h	Pp3c20_20510	2.35834	0.000540166		Heat shock protein 70 (Hsp 70) family protein	0	0.6808	gi|15220026|ref|NP_178111.1|heat shock protein 91 [Arabidopsis thaliana]/gi|75313023|sp|Q9S7C0.1|HSP7O_ARATHRecName: Full=Heat shock 70 kDa protein 14 AltName: Full=Heat shock protein 70-14 Short=AtHsp70-14 AltName: Full=Heat shock protein 91/gi|5902359|gb|AAD55461.1|AC009322_1Heat-shock protein [Arabidopsis thaliana]/gi|12324579|gb|AAG52240.1|AC011717_8putative heat-shock protein 37113-40399 [Ar…	AAG52240/AAL84971/AEE36327/AAD55461/NP_178111/AAO11541/Q9S7C0;CAA94389;OAP14345;F4HQD4;AAL38353;NP_001031305/BAE98929/AEE36328;AEE36325/NP_850984;NP_001319422/AEE36326/NP_001322111/AAG52244/NP_178110/ANM59777/ANM59776;NP_001322127/ANM59793/NP_001322125/AEE28767/OAP19413/ANM59795/AAD30257/NP_172631/Q9SAB1;NP_001322126/ANM59794;OAP17073;AAP37760/OAP13772/Q9S9N1/NP_173055/AAF18501/AAN71999/AEE29402;…
up	37°C_1h	Pp3c20_23510	2.5547	0.0222974		transcription activator-like protein	2e-09	0.5114	gi|15238923|ref|NP_199044.1|transcription activator-like protein [Arabidopsis thaliana]/gi|10177014|dbj|BAB10202.1|unnamed protein product [Arabidopsis thaliana]/gi|45752626|gb|AAS76211.1|At5g42290 [Arabidopsis thaliana]/gi|52218820|gb|AAU29480.1|At5g42290 [Arabidopsis thaliana]/gi|332007409|gb|AED94792.1|transcription activator-like protein [Arabidopsis thaliana]/gi|1032279496|gb|OAO93824.1|hypo…	AAU29480/BAB10202/AED94792/AAS76211/NP_199044/OAO93824
up	37°C_1h	Pp3c20_2540	4.92227	0.0126977		---NA---
up	37°C_1h	Pp3c20_2600	4.08705	2.09e-05		Fes1A	7.9e-101	0.5337	gi|15231095|ref|NP_190766.1|ARM repeat superfamily protein [Arabidopsis thaliana]/gi|4678927|emb|CAB41318.1|hypothetical protein [Arabidopsis thaliana]/gi|20268764|gb|AAM14085.1|unknown protein [Arabidopsis thaliana]/gi|21689669|gb|AAM67456.1|unknown protein [Arabidopsis thaliana]/gi|332645350|gb|AEE78871.1|ARM repeat superfamily protein [Arabidopsis thaliana]/gi|1032289557|gb|OAP03884.1|hypothet…	OAP03884/AEE78871/NP_190766/AAM14085/CAB41318/AAM67456;NP_566349/AAO64009/AAO42326/AEE74753;OAP04334;ANM64185/NP_001326231;AAM65246/NP_190948/AEE79145/CAB88342;NP_001332564/NP_195835/CAB82988/AAO63974/BAC43421/AED90436/ANM71002;AAM63079;OAO93442;AEE74754/AEE74755/NP_001154600/OAP03860/NP_001327344/NP_001078126/ANM65366;AAF14032;BAC41871;NP_001031822/AED90437
up	37°C_1h	Pp3c20_2660	3.03686	0.0114818		purple acid phosphatase-like protein	3.7e-85	0.5596	gi|7669956|emb|CAB89243.1|purple acid phosphatase-like protein [Arabidopsis thaliana];gi|22331756|ref|NP_190850.2|purple acid phosphatase 22 [Arabidopsis thaliana]/gi|75247769|sp|Q8S340.1|PPA22_ARATHRecName: Full=Purple acid phosphatase 22 Flags: Precursor/gi|20257495|gb|AAM15917.1|AF492668_1purple acid phosphatase [Arabidopsis thaliana]/gi|332645476|gb|AEE78997.1|purple acid phosphatase 22 [Arab…	CAB89243;AAM15917/NP_190850/Q8S340/AEE78997;NP_188686/OAP02026/Q9LJU7/AEE76388/BAB01159/AAM13271/AAL32566;AAN74649;OAP05387;Q9LXI4/CAB89242/NP_190849/AEE78996/AAM15916;NP_190846/CAB89239/AEE78992/Q9LXI7/AAM15915/ABM06018;OAP01932;NP_850686/AEE78993;Q9C927/AAG52275;Q6TPH1;NP_193106/AAQ93685/AEE83314;CAB78412/CAB36834;AAK92747/NP_198334/Q949Y3/AAM14354/OAO91102/AED93912;Q9C510/AAG50924/AEE33383/NP_…
up	37°C_1h	Pp3c20_3960	2.33855	0.00254079		SPT2 chromatin protein	3.4e-10	0.4761	gi|1032292918|gb|OAP07244.1|hypothetical protein AXX17_AT2G18290 [Arabidopsis thaliana];gi|1032283012|gb|OAO97339.1|hypothetical protein AXX17_AT4G43140 [Arabidopsis thaliana];gi|42570879|ref|NP_973513.1|SPT2 chromatin protein [Arabidopsis thaliana]/gi|1063704483|ref|NP_001323682.1|SPT2 chromatin protein [Arabidopsis thaliana]/gi|110741100|dbj|BAE98644.1|hypothetical protein [Arabidopsis thaliana…	OAP07244;OAO97339;AEC07345/NP_973513/NP_001323682/BAE98644/ANM61465;NP_001323681/ANM61464/NP_001323683/ANM61466;NP_001328641/ANM66765;NP_973512/AEC07343;CAB80451/AEE86846/NP_195499/CAB38934
up	37°C_1h	Pp3c20_4050	3.84859	3.74e-06		coronitine insensitive 1	6.9e-105	0.5003	gi|149939497|gb|ABR45955.1|coronitine insensitive 1 [Arabidopsis thaliana];gi|149939483|gb|ABR45948.1|coronitine insensitive 1 [Arabidopsis thaliana];gi|18405209|ref|NP_565919.1|RNI-like superfamily protein [Arabidopsis thaliana]/gi|59797640|sp|O04197.1|COI1_ARATHRecName: Full=Coronatine-insensitive protein 1 AltName: Full=COI-1 AltName: Full=F-box/LRR-repeat protein 2 Short=AtCOI1 Short=AtFBL2/g…	ABR45955;ABR45948;AAM91386/O04197/NP_565919/3OGK_B/3OGK_D/3OGM_B/3OGK_F/3OGM_D/3OGK_H/3OGM_F/ABR45950/ABR45951/3OGK_J/3OGM_H/3OGK_L/3OGM_J/ABR45954/3OGK_N/3OGM_L/ABR45952/ABR45953/3OGK_P/3OGM_N/3OGM_P/ABR45947/ABR45945/ABR45946/ABR45949/ABR45940/ABR45943/ABR45944/ABR45941/ABR45942/ABR45936/ABR45937/AEC09753/OAP07687/3OGL_B/ABR45938/3OGL_D/ABR45939/AAC17498/3OGL_F/3OGL_H/AAB95279/3OGL_J/3OGL_L/3OG…
up	37°C_1h	Pp3c20_5330	2.08305	0.0343846		---NA---
up	37°C_1h	Pp3c20_5650	2.1821	0.000865491		Glutaredoxin family protein	4.3e-44	0.645	gi|15240060|ref|NP_196265.1|Glutaredoxin family protein [Arabidopsis thaliana]/gi|9758427|dbj|BAB08969.1|unnamed protein product [Arabidopsis thaliana]/gi|332003638|gb|AED91021.1|Glutaredoxin family protein [Arabidopsis thaliana]/gi|1032280576|gb|OAO94904.1|hypothetical protein AXX17_AT5G06050 [Arabidopsis thaliana];gi|15235179|ref|NP_192801.1|Glutaredoxin family protein [Arabidopsis thaliana]/gi…	BAB08969/NP_196265/AED91021/OAO94904;CAB40029/AEE82911/NP_192801/AAD03427/CAB78186;OAO99395;AAK96792/AAN15339;AAF19670/AAL07109/AAO22579/NP_176631/AEE34247;CAB72177/AEE79610/OAP03573/NP_567043;AAM91679/AAL86299/AED94485/BAB10211/NP_680368/Q9FLE8/OAO93370;AAL36338;OAP14712;BAB10269/NP_200661/BAC41882/AAO63337/OAO90422/AED97063;AAL31176/NP_196885/OAO92387/AAK63958/AAM67298/BAB11109/AED91944;OAP0350…
up	37°C_1h	Pp3c20_6290	2.01868	0.00675261		STAY-GREEN-like protein	5.5e-53	0.645	gi|1032286454|gb|OAP00782.1|hypothetical protein AXX17_AT4G13400 [Arabidopsis thaliana];gi|18416035|ref|NP_567673.1|non-yellowing 1 [Arabidopsis thaliana]/gi|1063724320|ref|NP_001328989.1|non-yellowing 1 [Arabidopsis thaliana]/gi|75100772|sp|O82741.1|SGR1_ARATHRecName: Full=Protein STAY-GREEN 1, chloroplastic AltName: Full=Protein NON-YELLOWING 1 AltName: Full=Protein STAYGREEN 1 Flags: Precursor…	OAP00782;O82741/NP_567673/AEE84681/ABD77557/AAW82962/ANM67141/CAA19807/AAM20154/CAB79247/NP_001328989/AAL36256;OAO97821;ABD77556/NP_192928/AAU05981/AEE83068/Q66WT5;AAM64476;ANM66148/NP_001328062;NP_001118967/AEE83069;OAO99015;CAB44329/CAB78234;Q94AQ9/NP_564489/AAM14392/AAK76544/AEE32011;AAF79680;OAP18004
up	37°C_1h	Pp3c20_8050	2.10927	0.014418		EXS (ERD1/XPR1/SYG1) family protein	0	0.5515	gi|22331284|ref|NP_188985.2|phosphate 1 [Arabidopsis thaliana]/gi|26398036|sp|Q8S403.1|PHO1_ARATHRecName: Full=Phosphate transporter PHO1 AltName: Full=Protein PHO1 Short=AtPHO1/gi|20069032|gb|AAM09652.1|AF474076_1PHO1 protein [Arabidopsis thaliana]/gi|332643243|gb|AEE76764.1|phosphate 1 [Arabidopsis thaliana]/gi|1032289025|gb|OAP03352.1|PHO1 [Arabidopsis thaliana];gi|11994328|dbj|BAB02287.1|rece…	AAM09652/AEE76764/NP_188985/OAP03352/Q8S403;BAB02287;OAP18153;AEE34834/Q93ZF5/NP_564940/AAL09813;AAR99483;AAG52042;AAD49969;Q6R8G3/NP_173995/AEE30725/OAP14454/AAR99489;OAO96771;NP_194265/AAR99486/Q6R8G6/AEE85045;AAG60105;NP_001322237/ANM59919;NP_177107/Q6R8G0/AEE34930/NP_001320450/ANM57979/AAR99492;OAP12332;AAF87029;Q6R8G2/AEE31785/NP_174768/AAR99490/OAP18840;AAG51461;NP_172857/Q6R8G7/AEE29101;AA…
up	37°C_1h	Pp3c20_8180	2.0069	0.0033405		kinase with tetratricopeptide repeat domain-containing protein	0	0.7894	gi|18418600|ref|NP_567980.1|BR-signaling kinase 1 [Arabidopsis thaliana]/gi|75331881|sp|Q944A7.1|BSK1_ARATHRecName: Full=Serine/threonine-protein kinase BSK1 AltName: Full=Brassinosteroid-signaling kinase 1/gi|16612249|gb|AAL27496.1|AF439824_1AT4g35230/F23E12_210 [Arabidopsis thaliana]/gi|22655470|gb|AAM98327.1|At4g35230/F23E12_210 [Arabidopsis thaliana]/gi|332661082|gb|AEE86482.1|BR-signaling ki…	AAM98327/AEE86482/Q944A7/NP_567980/AAL27496;OAO99810;ABH04487/AED97129/BAB09644/Q9FIL1/AAL91617/NP_200709;OAO94211;CAA18746/CAB80240;AAK96694/OAP03277/AAN72100/AEE79177/NP_190971/CAB88365/Q9M324;AAM62649;AEE34106/NP_176539/OAP18370/F4I3M3;OAO94357;NP_199469/BAA97528/Q9LS26/AAU90064/AED95399;AAO42035;OAP00356;AAL32573/AAM13274/NP_001329175/AEE81924/ANM67341/NP_191980/Q8W4L3;Q9FHD7/AED94658/OAO9545…
up	37°C_1h	Pp3c20_8620	2.59323	3.28e-08		protein phosphatase 5.2	1.7e-103	0.6497	gi|18415982|ref|NP_567663.1|HSP70-interacting protein 1 [Arabidopsis thaliana]/gi|75331763|sp|Q93YR3.1|F10AL_ARATHRecName: Full=FAM10 family protein At4g22670/gi|16648867|gb|AAL24285.1|HSP associated protein like [Arabidopsis thaliana]/gi|21593067|gb|AAM65016.1|HSP associated protein like [Arabidopsis thaliana]/gi|28058906|gb|AAO29967.1|HSP associated protein like [Arabidopsis thaliana]/gi|332659…	AEE84638/NP_567663/AAM65016/Q93YR3/AAL24285/AAO29967;BAH20232;OAO97945;CAA16552/CAB79222;OAP05536;NP_188415/BAD43257/AEE76019/BAE99351/AAL54857/AAL54856/Q8VWG7;AAM60989;NP_001078175/AEE76020;BAB02710;NP_001323832/AAL31906/NP_565985/AEC10171/ANM61628/ANM61627/AAQ22649/OAP07275/AAD21727/NP_001323833;NP_001031534/Q84XU2/AAO26216/AEC10172;5JJT_B/5JJT_A;ANM61626/NP_001323831;T05461;OAP14161;Q9STH1/CAB…
up	37°C_1h	Pp3c21_10620	3.22963	7.13e-05		---NA---
up	37°C_1h	Pp3c21_10630	1.76456	0.00941321		purple acid phosphatase 10	0	0.6785	gi|15227205|ref|NP_179235.1|purple acid phosphatase 10 [Arabidopsis thaliana]/gi|75265912|sp|Q9SIV9.1|PPA10_ARATHRecName: Full=Purple acid phosphatase 10 Flags: Precursor/gi|20257483|gb|AAM15911.1|AF492662_1purple acid phosphatase [Arabidopsis thaliana]/gi|4544387|gb|AAD22297.1|putative purple acid phosphatase precursor [Arabidopsis thaliana]/gi|20260674|gb|AAM13235.1|putative purple acid phospha…	AEC06496/Q9SIV9/AAM13235/OAP10322/NP_179235/AAM15911/AAP49523/AAD22297;AAA91803/OAP08138;AAM15913/AAD26885;AEC07951/NP_180287/Q38924/AAM91429/AAL57700;Q9C510/AAG50924/AEE33383/NP_176033/ABH04466/AAG51511/OAP15096/ABE65716;AAK92747/NP_198334/Q949Y3/AAM14354/OAO91102/AED93912;AAW29947;AAW29950;NP_195353/CAA18136/CAB16853/AAQ93684/O23244/CAB80301/OAO97837/AEE86645;BAH20399;NP_849960/AEC06495;AAM1628…
up	37°C_1h	Pp3c21_10640	3.01818	0.012963		Late embryogenesis abundant (LEA) hydroxyproline-rich glycoprotein family	8.3e-43	0.4747	gi|15229960|ref|NP_190024.1|Late embryogenesis abundant (LEA) hydroxyproline-rich glycoprotein family [Arabidopsis thaliana]/gi|7529772|emb|CAB86916.1|putative protein [Arabidopsis thaliana]/gi|332644377|gb|AEE77898.1|Late embryogenesis abundant (LEA) hydroxyproline-rich glycoprotein family [Arabidopsis thaliana]/gi|1032291964|gb|OAP06291.1|hypothetical protein AXX17_AT3G37990 [Arabidopsis thalia…	NP_190024/OAP06291/CAB86916/AEE77898;AEE32787/AAG51539/NP_175643/AAZ52706;BAE99725;AAY17421/AAY57315/AEE83257/NP_193063;OAO98307;OAP14030;CAB40762/CAB78369/OAO98308;AEE32788/NP_001077704/AAX23784/AAZ52707;AAK55661/AAL15391;AEC05396/AAF18656/NP_565250/OAP10164;OAP04607;ABE65475/AEE74325/NP_683533
up	37°C_1h	Pp3c21_10750	2.5158	0.000116038		envelope glycoprotein	6.8e-39	0.6821	gi|15222623|ref|NP_174505.1|envelope glycoprotein [Arabidopsis thaliana]/gi|8920600|gb|AAF81322.1|AC007767_2Contains similarity to an unknown protein At2g35480 gi|3608140 from Arabidopsis thaliana BAC T32F12 gb|AC005314. ESTs gb|AV557757 and gb|AV555222 come from this gene [Arabidopsis thaliana]/gi|12597866|gb|AAG60175.1|AC084110_8hypothetical protein [Arabidopsis thaliana]/gi|44681340|gb|AAS4761…	AEE31457/AAS76734/AAF81322/NP_174505/AAS47610/AAG60175;OAP11986;OAP10394;AAL38834/AEC09112/NP_850246/AAM20358;ANM62545/NP_001324694;AAC36173
up	37°C_1h	Pp3c21_10810	3.17923	2.15e-06		alpha/beta-Hydrolases superfamily protein	6.4e-59	0.489	gi|4567316|gb|AAD23727.1|hypothetical protein [Arabidopsis thaliana];gi|1032293141|gb|OAP07467.1|hypothetical protein AXX17_AT2G39820 [Arabidopsis thaliana];gi|42569869|ref|NP_181773.2|alpha/beta-Hydrolases superfamily protein [Arabidopsis thaliana]/gi|330255027|gb|AEC10121.1|alpha/beta-Hydrolases superfamily protein [Arabidopsis thaliana];gi|22328699|ref|NP_567482.2|lipase class 3 family protein…	AAD23727;OAP07467;AEC10121/NP_181773;NP_567482/AEE83688;AAL32568/AAM13276;OAO97614;NP_001190739/AEE83689;NP_001328205/ANM66299;CAB10386/CAB78649;NP_001318690/AED94221;OAO96324;NP_001332273/ANM70686;BAB08316;BAD44105;OAP06142;NP_566475/NP_001327771/AAK83574/AEE75463/AEE75464/NP_001189887/ANM65831/AAO23579;AEE81890/AEE81891/AAN15456/NP_974490/AAL32815/OAO97068/NP_191959;AAC13622/CAB80859;OAP01505;A…
up	37°C_1h	Pp3c21_10820	3.72049	0.000204787		---NA---
up	37°C_1h	Pp3c21_13440	3.3439	0.00524055		shortage in chiasmata 1	1.6e-30	0.5467	gi|10177395|dbj|BAB10526.1|unnamed protein product [Arabidopsis thaliana];gi|206944395|gb|ACI22656.1|shortage in chiasmata, partial [Arabidopsis thaliana];gi|240256438|ref|NP_200042.4|shortage in chiasmata 1 [Arabidopsis thaliana]/gi|1109549861|sp|F4KG50.1|SHOC1_ARATHRecName: Full=Protein SHORTAGE IN CHIASMATA 1/gi|332008813|gb|AED96196.1|shortage in chiasmata 1 [Arabidopsis thaliana];gi|10322804…	BAB10526;ACI22656;NP_200042/AED96196/F4KG50;OAO94777
up	37°C_1h	Pp3c21_15660	1.87203	0.0262838		D-mannose binding lectin protein with Apple-like carbohydrate-binding domain-containing protein	1e-13	0.4049	gi|15230565|ref|NP_190739.1|D-mannose binding lectin protein with Apple-like carbohydrate-binding domain-containing protein [Arabidopsis thaliana]/gi|6580153|emb|CAB63157.1|putative protein [Arabidopsis thaliana]/gi|332645308|gb|AEE78829.1|D-mannose binding lectin protein with Apple-like carbohydrate-binding domain-containing protein [Arabidopsis thaliana];gi|1032301265|gb|OAP15590.1|hypothetical…	NP_190739/CAB63157/AEE78829;OAP15590;OAP06643;OAP16146/AEE36163/NP_178007/Q9ZVA5/AAC83024;AEE36162/Q9ZVA4/OAP17911/AAC83025/AAK96692/NP_178006;AAN31898;BAC42448/AEE29519/NP_001077549;AAF99842;OAP13357;NP_195990/AED90644/Q9LZR8/CAB82935/OAO91486;Q9ZVA1/AAC83044/AEE36159/AAK59621/AAL07195/AAM13366/NP_178003/AAL32786;AAM53294;OAP16256;AAN60345;AAL38777;AEE86038/Q8RWZ5/OAO96528/NP_194957/AAM14032/AAM…
up	37°C_1h	Pp3c21_15670	4.12441	0.00128176		---NA---
up	37°C_1h	Pp3c21_180	3.17373	0.00303634		delta-8 sphingolipid desaturase	5.2e-16	0.5123	gi|15225939|ref|NP_182144.1|Fatty acid/sphingolipid desaturase [Arabidopsis thaliana]/gi|122214988|sp|Q3EBF7.1|SLD2_ARATHRecName: Full=Delta(8)-fatty-acid desaturase 2 AltName: Full=Delta(8)-sphingolipid desaturase 2 AltName: Full=Sphingoid long-chain base desaturase 2 Short=Sphingoid LCB desaturase 2 AltName: Full=Sphingolipid 8-(E/Z)-desaturase 2/gi|25408976|pir||A84900hypothetical protein At2g…	AAC62885/NP_182144/AEC10657/A84900/Q3EBF7;OAP10850;AAM64895;CAA11858/OAP02297/Q9ZRP7/CAB71088/AAO30042/AEE80226/AAL16189/NP_191717/AAN17419;AAD00895;AAM45093/AAM64631/BAA74839/AED96377/NP_200168/BAB09732/OAO95781/AAL87348/Q42342;NP_182188/BAD42952/AEC10735/AAC69922/AAM65196/AAM15242/ABF59018/Q9ZNV4/OAP09992
up	37°C_1h	Pp3c21_18130	2.49996	6e-06		Vps51/Vps67 family (components of vesicular transport) protein	0	0.5547	gi|1032276259|gb|OAO90587.1|hypothetical protein AXX17_AT5G15900 [Arabidopsis thaliana];gi|15237322|ref|NP_197134.1|Vps51/Vps67 family (components of vesicular transport) protein [Arabidopsis thaliana]/gi|9759112|dbj|BAB09597.1|low density lipoprotein B-like protein [Arabidopsis thaliana]/gi|332004891|gb|AED92274.1|Vps51/Vps67 family (components of vesicular transport) protein [Arabidopsis thalia…	OAO90587;AED92274/NP_197134/BAB09597;NP_974788/AED92275;NP_001190320/AED92277;AED92276/NP_001031890
up	37°C_1h	Pp3c21_18820	4.61461	5.03e-06		heat shock transcription factor HSF4	2.4e-69	0.6222	gi|15220101|ref|NP_175142.1|heat shock transcription factor B4 [Arabidopsis thaliana]/gi|75308799|sp|Q9C635.1|HSFB4_ARATHRecName: Full=Heat stress transcription factor B-4 Short=AtHsfB4 AltName: Full=AtHsf-02/gi|12321016|gb|AAG50634.1|AC083835_19heat shock transcription factor, putative [Arabidopsis thaliana]/gi|225898010|dbj|BAH30337.1|hypothetical protein, partial [Arabidopsis thaliana]/gi|3321…	NP_175142/BAH30337/AEE32124/Q9C635/AAG50634;OAP15753;OAO98496;AEE86732/CAB16764/AAO30002/Q96320/AAM53318/NP_195416/CAB80365/CAA74398/BAH30561;AAC31756;CAB63803;Q9T0D3/CAB78209/AEE83036/AAM13205/AAP37830/CAB39937/NP_192903;OAO98860;AAP40369/AED97552/BAH30646/NP_201008/Q9SCW4/BAB10163/OAO90897/AAP40470/BAF01530/CAB63802;NP_174511/Q9LQM7/AEE31464;AAF81328/ANM58738/NP_001321152/AAG60176;OAP17374;BAF0…
up	37°C_1h	Pp3c21_18859	4.53511	0.0314378		---NA---
up	37°C_1h	Pp3c21_19070	4.39154	0.00102672		4-hydroxy-3-methylbut-2-enyl diphosphate synthase	0	0.8595	gi|9759324|dbj|BAB09833.1|GcpE protein [Arabidopsis thaliana];gi|30697395|ref|NP_851233.1|4-hydroxy-3-methylbut-2-enyl diphosphate synthase [Arabidopsis thaliana]/gi|391359289|sp|F4K0E8.1|ISPG_ARATHRecName: Full=4-hydroxy-3-methylbut-2-en-1-yl diphosphate synthase (ferredoxin), chloroplastic AltName: Full=1-hydroxy-2-methyl-2-(E)-butenyl 4-diphosphate synthase AltName: Full=Protein CHLOROPLAST BI…	BAB09833;NP_851233/AED97353/F4K0E8/OAO95289;AAM19840;NP_200868/AAO15446/AED97354;AAQ65096/AAL91150;ANM70534/NP_001119467/NP_001332137/NP_001332136/ANM70535/AED97355
up	37°C_1h	Pp3c21_19080	7.04892	1.52e-08		HSP20-like chaperones superfamily protein	1.2e-56	0.7095	gi|1032304116|gb|OAP18441.1|hypothetical protein AXX17_AT1G47890 [Arabidopsis thaliana];gi|15220832|ref|NP_175759.1|HSP20-like chaperones superfamily protein [Arabidopsis thaliana]/gi|21264442|sp|P13853.2|HS17C_ARATHRecName: Full=17.6 kDa class I heat shock protein 3 AltName: Full=17.6 kDa heat shock protein 3 Short=AtHsp17.6C/gi|12324023|gb|AAG51972.1|AC024260_1017.6 kDa heat shock protein (AA 1…	OAP18441;P13853/AAG51972/CAA34208/NP_175759/ABD57522/AEE32954;OAP01990;CAA35182;P19036/CAB90950/AEE78138/NP_190209;AAK95252/AAN28742;AAF78436;AAM67156;CAA35183/BAB09509/AED97223/AAM67481/AAL49881/BAF00451/OAO91667/P19037/NP_200780;NP_172220/AAM63903/AAF79569/BAC43437/AEE28120/Q9LNW0/AAO63844/OAP17453;AAM64758;AAC95188/ABD57517/AAM63628/Q9ZW31/AEC08261/BAD44651/BAD44562/BAD43036/BAD44659/BAD94277/…
up	37°C_1h	Pp3c21_19280	2.97622	1.29e-06		hexokinase-like 1	0	0.6865	gi|15233457|ref|NP_194642.1|hexokinase 1 [Arabidopsis thaliana]/gi|12644433|sp|Q42525.2|HXK1_ARATHRecName: Full=Hexokinase-1 AltName: Full=Protein GLUCOSE INSENSITIVE 2/gi|881521|gb|AAB49908.1|hexokinase 1 [Arabidopsis thaliana]/gi|4972059|emb|CAB43927.1|hexokinase [Arabidopsis thaliana]/gi|7269811|emb|CAB79671.1|hexokinase [Arabidopsis thaliana]/gi|18700107|gb|AAL77665.1|AT4g29130/F19B15_160 [Ar…	AAB49908/AAM70518/CAB43927/OAO97224/NP_194642/Q42525/AEE85590/BAF02067/AAL77665/CAB79671;4QS8_A/4QS7_A;4QS9_A;OAP10957/NP_179576/P93834/AAC62130/AEC06934/AAB49911;AAO24584/BAE99655;2118367A/AAA60333;NP_175463/AAF87885/AAM20056/Q9LPS1/AEE32553/AAL67011;OAP13256;BAB01861/NP_188639/Q56XE8/AEE76323/OAP06693;NP_001077921/AEC06935;BAD93730;OAP17715;NP_175220/ABP88126/Q9FZG4/AEE32221;ANM59665/NP_0013220…
up	37°C_1h	Pp3c21_19850	2.94688	6.03e-05		Molecular chaperone Hsp40/DnaJ family protein	0	0.6447	gi|18420428|ref|NP_568412.1|DNAJ homologue 2 [Arabidopsis thaliana]/gi|21431768|sp|P42825.2|DNAJ2_ARATHRecName: Full=Chaperone protein dnaJ 2 Short=AtDjA2 Flags: Precursor/gi|13374865|emb|CAC34499.1|DNAJ PROTEIN HOMOLOG ATJ [Arabidopsis thaliana]/gi|26451807|dbj|BAC42997.1|putative DnaJ protein homolog ATJ [Arabidopsis thaliana]/gi|111074426|gb|ABH04586.1|At5g22060 [Arabidopsis thaliana]/gi|33200…	NP_568412/CAC34499/P42825/ABH04586/OAO92821/BAC42997/AED92977;AAB86799/2118338A;Q94AW8/AAM65624/NP_189997/BAE98606/CAB88419/AAM44926/AAK59592/AEE77863/AAB86892;AAB49030;AAK74013;OAP03879;AEE77864/NP_850653;ANM59363/NP_001321726;AEE36345/AEE36346/AEE36347/NP_849910/NP_849911/NP_565227/BAF01446;AAK60328/AAN28842;BAH19589;CAB83110/AAM78044/AAM19802/OAP02469/AEE80368/NP_191819/Q9LZK5/AAM65179;AAD5548…
up	37°C_1h	Pp3c21_20850	3.27018	0.0117405		NAD(P)-linked oxidoreductase superfamily protein	5.6e-157	0.7607	gi|1032298533|gb|OAP12858.1|hypothetical protein AXX17_AT1G53760 [Arabidopsis thaliana];gi|1032304992|gb|OAP19317.1|ATB2 [Arabidopsis thaliana];gi|42562842|ref|NP_176267.3|NAD(P)-linked oxidoreductase superfamily protein [Arabidopsis thaliana]/gi|75241747|sp|Q84M96.1|ALKR2_ARATHRecName: Full=Probable aldo-keto reductase 2 AltName: Full=ARF-GAP domain-containing protein 2/gi|30102704|gb|AAP21270.1…	OAP12858;OAP19317;AAP21270/AEE33719/Q84M96/NP_176267/BAE99526;CAE55217/NP_564761/Q93ZN2/AEE33722/AAN15570/AAL08296/AAM20506;F4HPY8/NP_176274/AEE33728;AAF17106;O22707/AAB71981/AEE33720/NP_176268;OAP19318;OAP19134;AAB71980;OAP12756;Q9ASZ9/AAM70571/AAK32744/NP_564762/AEE33724;AAB71982;AAK27238/AEE28648/NP_172551/Q9C5B9;BAD44104/BAD44177;AEE33726/NP_001185274;AAB71969;AAD31332;AAB71960;OAP14184
up	37°C_1h	Pp3c21_2240	2.0644	0.020966		Galactose-binding protein	1e-76	0.582	gi|12323726|gb|AAG51822.1|AC016163_11hypothetical protein 82480-83859 [Arabidopsis thaliana];gi|1032304348|gb|OAP18673.1|hypothetical protein AXX17_AT1G65560 [Arabidopsis thaliana];gi|240254352|ref|NP_177292.4|Galactose-binding protein [Arabidopsis thaliana]/gi|1248310771|sp|F4I8I0.1|SUN4_ARATHRecName: Full=SUN domain-containing protein 4 Short=AtSUN4/gi|332197072|gb|AEE35193.1|Galactose-binding …	AAG51822;OAP18673;AEE35193/NP_177292/F4I8I0;NP_001320414/ANM57939;OAP13789;BAC43121/AAO64872;F4I316/AEE30301/NP_683323;AAB72170;BAF00612;OAO99219;NP_194126/F4JPE9/AEE84831;AEE84832/NP_001190819;CAB43895/CAB81313;AAB63627
up	37°C_1h	Pp3c21_2250	3.32211	0.00568165		tapetum determinant protein	2.1e-22	0.513	gi|79319075|ref|NP_001031128.1|tapetum determinant protein [Arabidopsis thaliana]/gi|1063689116|ref|NP_001322889.1|tapetum determinant protein [Arabidopsis thaliana]/gi|765684359|sp|Q1G3T1.1|TDL1_ARATHRecName: Full=TPD1 protein homolog 1 AltName: Full=TPD1-like protein 1 Short=AtTDL1 Flags: Precursor/gi|98961753|gb|ABF59206.1|unknown protein [Arabidopsis thaliana]/gi|332193386|gb|AEE31507.1|tapet…	AEE31507/Q1G3T1/ANM60616/OAP18591/NP_001031128/NP_001322889/ABF59206;OAO99333/NP_974612/Q6TLJ2/AAR25553/AEE84984;CAA16578/CAB79929;OAO96525;AEE86004/CAB79927/NP_194937/CAA16580;NP_680754/AAT41784/AAU29475/AEE86007;OAP00514
up	37°C_1h	Pp3c21_3210	3.70658	0.000958828		At5g24300	0	0.5434	gi|15223331|ref|NP_174566.1|UDP-Glycosyltransferase superfamily protein [Arabidopsis thaliana]/gi|29337142|sp|Q9MAQ0.1|SSG1_ARATHRecName: Full=Granule-bound starch synthase 1, chloroplastic/amyloplastic Short=AtGBS1 Short=AtGBSS1 AltName: Full=Granule-bound starch synthase I Short=GBSS-I Flags: Precursor/gi|6910568|gb|AAF31273.1|AC006424_2granule-bound starch synthase [Arabidopsis thaliana]/gi|20…	NP_174566/AAF31273/AAM74496/AHL38916/Q9MAQ0/AEE31537/AAN31102/OAP16967/AAM66076/AAM19783;AAL10494;OAP03251;NP_186767/AAO00915/AAF26156/AAK96659/AHL38788/Q9MAC8/AEE73621;AAF24126;Q9FNF2/BAE98960/AHL38608/BAB10396/AAM91082/AED93283/AED93282/NP_197818/NP_001190378;OAO95110;OAP00206;AEE84015/NP_193558/AID66007/BAE98723/Q0WVX5;CAA16796/CAB78826;ABD77100;NP_001184965/AEE28775/OAP13116;NP_172637/AEE2877…
up	37°C_1h	Pp3c21_4880	1.47754	0.0414064		aldehyde dehydrogenase 6B2	0	0.5782	gi|15225601|ref|NP_179032.1|aldehyde dehydrogenase 6B2 [Arabidopsis thaliana]/gi|118582304|sp|Q0WM29.2|MMSA_ARATHRecName: Full=Methylmalonate-semialdehyde dehydrogenase [acylating], mitochondrial Short=MM-ALDH Short=MMSDH Short=Malonate-semialdehyde dehydrogenase [acylating] AltName: Full=Aldehyde dehydrogenase family 6 member B2 Flags: Precursor/gi|4587685|gb|AAD25855.1|putative methylmalonate s…	Q0WM29/AAD25855/NP_179032/AEC06286;OAP07926;AEC06287/NP_001077887;NP_001077888/AEC06288;BAF01828;AAF23590/NP_178062/AAL16297/AAL07226/Q9SAK4/AEE36243;OAP14670;AAG51938/OAP13124/AAD55284/AAM64944/AEE35649/AAP68311/Q9S795/AAM13070/NP_565094;AEE76907/BAB01998/AAM27004/AAL08254/NP_566749/Q56YU0;OAP06675;AAD30232;NP_001185399/AEE35650;Q9STS1/NP_190400/AAL34161/AAK44148/AEE78376/CAB51064/OAP05530;OAP14…
up	37°C_1h	Pp3c21_5380	3.75808	0.0216652		---NA---
up	37°C_1h	Pp3c21_550	1.82421	0.0338178		Pentatricopeptide repeat (PPR) superfamily protein	3.5e-67	0.5798	gi|18415645|ref|NP_567622.1|Pentatricopeptide repeat (PPR) superfamily protein [Arabidopsis thaliana]/gi|75246109|sp|Q8LG95.1|PP332_ARATHRecName: Full=Pentatricopeptide repeat-containing protein At4g21190 AltName: Full=Protein EMBRYO DEFECTIVE 1417/gi|21618230|gb|AAM67280.1|unknown [Arabidopsis thaliana]/gi|51969238|dbj|BAD43311.1|putative protein [Arabidopsis thaliana]/gi|51971351|dbj|BAD44340.1…	BAD44347/AAM67280/NP_567622/BAD44340/AEE84417/Q8LG95/BAD43311;OAP00742;CAA17538/CAB79119;NP_001119009/Q2V3H0/NP_001190768/AEE84117/NP_567571/AEE84118/AEE84115;OAO99766;NP_001031667/AEE84116;CAA16754/CAB78899;OAO99768;NP_563712/AAK25945/OAP15499/AEE27718/AAK64092;AAB80628;NP_849590/AEE27719;OAO99767;AAT06467/BAD95227;AEC09069/NP_001189682;OAP07923;NP_001323666/ANM61449;O82178/AEC09068/AAC61823/NP_…
up	37°C_1h	Pp3c21_5590	3.3072	3.53e-05		---NA---
up	37°C_1h	Pp3c21_5600	3.78849	0.0104711		---NA---
up	37°C_1h	Pp3c21_6390	3.52935	0.000170071		---NA---
up	37°C_1h	Pp3c21_6470	2.78003	9.48e-07		ubiquitin activating enzyme	2.1e-124	0.5792	gi|1032281472|gb|OAO95800.1|hypothetical protein AXX17_AT5G49490 [Arabidopsis thaliana];gi|18423184|ref|NP_568741.1|SUMO activating enzyme 1B [Arabidopsis thaliana]/gi|30695915|ref|NP_568732.2|SUMO-activating enzyme 1B [Arabidopsis thaliana]/gi|384950747|sp|P0DI12.1|SA1B1_ARATHRecName: Full=SUMO-activating enzyme subunit 1B-1 AltName: Full=SUMO-activating enzyme subunit 1-2 AltName: Full=Ubiquiti…	OAO95800;AAM14034/NP_568741/BAE99099/BAB09143/NP_568732/AAM51305/BAA96981/AED95965/P0DI12/AED95978/P0DI13;AAN03850;AED95964/NP_001032050/NP_851162/AED95979;AAM63741;AAN15413/NP_567712/AAN03849/AEE84978/Q8VY78/AAM63631/AAL62367;OAO97031;CAB36736/CAB79403;BAF01354;P93028/NP_565693/AEC08346/AAB39246/AAC16961/OAP07769;AAP21171/AAL90910;AED91020/BAB08968/NP_568168/P92974/AAB37569/OAO92278;BAH56790;P42…
up	37°C_1h	Pp3c21_8500	4.60323	2.12e-07		Major facilitator superfamily protein	1.3e-83	0.5436	gi|18408153|ref|NP_564843.1|Major facilitator superfamily protein [Arabidopsis thaliana]/gi|75215762|sp|Q9XIQ7.1|FBT7_ARATHRecName: Full=Probable folate-biopterin transporter 7/gi|5042424|gb|AAD38263.1|AC006193_19Hypothetical Protein [Arabidopsis thaliana]/gi|26983800|gb|AAN86152.1|unknown protein [Arabidopsis thaliana]/gi|332196181|gb|AEE34302.1|Major facilitator superfamily protein [Arabidopsis…	NP_564843/Q9XIQ7/AAN86152/AEE34302/AAD38263;BAC41911;AAK76692;OAP13309;NP_001318340/O22780/AEC08809;OAP10566;F4I5Q2/NP_171951/AEE27716/OAP16700;BAC42421/AAO64851;ANM62933/NP_180886;AAB80646;NP_001320939/ANM58510;NP_001325055/ANM62934;AED96550/Q8RWQ5/NP_200297/AAM10323;AAB80629;OAO90297;BAB08765;ANM61640/NP_001323845;BAF00588/AAO64142;OAO89595;AAW70379/AED93394/Q5FV41/NP_197887
up	37°C_1h	Pp3c21_900	2.47843	0.0157732		F-box/RNI-like superfamily protein	5.9e-19	0.5403	gi|15233569|ref|NP_194671.1|F-box/RNI-like superfamily protein [Arabidopsis thaliana]/gi|75264516|sp|Q9M0E1.1|FBL77_ARATHRecName: Full=F-box/LRR-repeat protein At4g29420/gi|7269841|emb|CAB79700.1|hypothetical protein [Arabidopsis thaliana]/gi|109946621|gb|ABG48489.1|At4g29420 [Arabidopsis thaliana]/gi|332660229|gb|AEE85629.1|F-box/RNI-like superfamily protein [Arabidopsis thaliana]/gi|1032282520|…	Q9M0E1/NP_194671/AEE85629/CAB79700/OAO96847/ABG48489;BAC42265
up	37°C_1h	Pp3c21_9250	2.28923	0.000481703		global transcription factor group E4	9.1e-80	0.5394	gi|42571057|ref|NP_973602.1|Transcription factor GTE6 [Arabidopsis thaliana]/gi|330253942|gb|AEC09036.1|Transcription factor GTE6 [Arabidopsis thaliana];gi|30686240|ref|NP_181036.2|Transcription factor GTE6 [Arabidopsis thaliana]/gi|75148956|sp|Q84XV2.1|GTE1_ARATHRecName: Full=Transcription factor GTE1 AltName: Full=Bromodomain-containing protein GTE1 AltName: Full=Protein GLOBAL TRANSCRIPTION FA…	AEC09036/NP_973602;ABH04576/Q84XV2/BAF02232/AAO22056/AEC09037/NP_181036;OAP08649;BAD95432;AAC12830;AEE78925/Q9FT54/CAC07919/NP_190796/OAP03087;NP_001190072/AEE78926;AEE27966/AEE27965/OAP16520/NP_001184922/AAF80220/AEE27964/Q9LNC4/NP_172113/ANM60626/NP_849601/NP_001318932;ANM57828/NP_001320310;AAD55662/NP_177458/AAG52122/OAP13249/AEE35419/Q9S7T1/AAV84477;BAE99992;BAH19453;OAO96058;NP_001190308/AED…
up	37°C_1h	Pp3c21_9650	2.76218	9.73e-05		GDA1/CD39 nucleoside phosphatase family protein	1.7e-131	0.4718	gi|1032282347|gb|OAO96674.1|AtAPY7 [Arabidopsis thaliana];gi|42566949|ref|NP_567579.2|GDA1/CD39 nucleoside phosphatase family protein [Arabidopsis thaliana]/gi|1063723603|ref|NP_001329939.1|GDA1/CD39 nucleoside phosphatase family protein [Arabidopsis thaliana]/gi|1063723605|ref|NP_001329940.1|GDA1/CD39 nucleoside phosphatase family protein [Arabidopsis thaliana]/gi|426018924|sp|F4JSH1.1|APY7_ARAT…	OAO96674;ANM68162/F4JSH1/AEE84155/AFL69929/NP_001329939/NP_567579/NP_001329940/ANM68163/AEJ38088;CAA16707/CAB78920;BAD42898/AEE29131/AAQ65173/BAD43282/Q6NQA8/NP_172877/AEJ38086;AAK62457;AEC05650/O80612/OAP08246/AEJ38087/NP_565293/AAC32915;AEJ38084/NP_001117284/NP_172876/NP_973822/AAO64935/BAE99403/Q9XI62/OAP18605/AEE29130/BAH20006/AEE29128/AAD39311/AEE29127;AAN13015/OAP13463/NP_563942/Q8H1D8/AEJ3…
up	37°C_1h	Pp3c22_1220	1.72398	0.0427414		Protein kinase superfamily protein	4.7e-80	0.6298	gi|15240747|ref|NP_196345.1|Leucine-rich repeat transmembrane protein kinase [Arabidopsis thaliana]/gi|30913045|sp|Q9LYN8.1|EMS1_ARATHRecName: Full=Leucine-rich repeat receptor protein kinase EMS1 AltName: Full=Protein EXCESS MICROSPOROCYTES 1 AltName: Full=Protein EXTRA SPOROGENOUS CELLS Flags: Precursor/gi|7546706|emb|CAB87284.1|receptor-like protein kinase-like protein [Arabidopsis thaliana]/g…	Q9LYN8/CAB87284/NP_196345/ACN59364/AED91132/CAD32463;OAO93977;CAD42912;5LPV_A;5LPZ_A;BAF01223;5LPW_A/5LPB_A/5LPY_A;4OH4_B/4OH4_A;AAM15093;AAG50687;AEE79879/NP_191470/OAP01680/CAB86939;CAB88286;BAF01042;ACN59283/AEC05558/Q9ZVR7/NP_178330;OAP07882;NP_191428/AEE79818;OAP04935;ADU60070;AEE34828/AAM44925/NP_177036/Q9SX31/NP_001320812/NP_001320810/AAK59581/ANM58367/AAD49974/ANM58369;ANM60625/AAD50027/O…
up	37°C_1h	Pp3c22_12550	2.4656	0.00610624		Phosphate-responsive 1 family protein	3.7e-68	0.5503	gi|15237656|ref|NP_201231.1|EXORDIUM like 2 [Arabidopsis thaliana]/gi|75170014|sp|Q9FE06.1|EXOL2_ARATHRecName: Full=Protein EXORDIUM-like 2 Flags: Precursor/gi|11908088|gb|AAG41473.1|AF326891_1putative phi-1 protein [Arabidopsis thaliana]/gi|12642896|gb|AAK00390.1|AF339708_1putative phi-1 protein [Arabidopsis thaliana]/gi|14190477|gb|AAK55719.1|AF380638_1AT5g64260/MSJ1_10 [Arabidopsis thaliana]/g…	Q9FE06/AAG41473/AAK55719/AAM65190/AED97863/AAK00390/AAL15369/OAO94855/NP_201231/BAB09857;Q9ZPE7/AAM18526/CAB78019/AAK96677/AEE82700/NP_192634/AAD17365/AAM13294;OAO98956/AAM64992;Q9C6E4/AAG50598/NP_174746/AEE31758/AAM61396;OAP15930;AAM64823;AAL24269/AAM65358;AED96097/Q9FHM9/NP_199968/AAL16255/BAB08671/OAO92522;AAM65367/OAO93244/CAC05470/Q9FY71/AAM10122/NP_196506/AED91393/AAL38302;NP_565797/OAP1137…
up	37°C_1h	Pp3c22_12650	2.56621	0.000199095		---NA---
up	37°C_1h	Pp3c22_12710	2.24273	2.62e-06		phosphatase-like protein	5.6e-113	0.6205	gi|15237122|ref|NP_192865.1|phosphatase-like protein [Arabidopsis thaliana]/gi|75337692|sp|Q9SUT5.1|SGT1B_ARATHRecName: Full=Protein SGT1 homolog B Short=AtSGT1b AltName: Full=Protein ENHANCED DOWNY MILDEW 1 AltName: Full=Protein ENHANCER OF TIR1-1 AUXIN RESISTANCE 3 AltName: Full=Suppressor of G2 allele of SKP1 homolog B/gi|13877933|gb|AAK44044.1|AF370229_1unknown protein [Arabidopsis thaliana]/…	AEE82990/AAL33612/AAM62690/CAB81227/CAB51410/CAC85266/AAK44044/AAL16270/OAO98489/Q9SUT5/NP_192865/AAN12904;AAL33611/OAO97057;NP_194088/Q9SUR9/NP_849429/CAA23023/AAM20035/CAB79312/AAL36334/AEE84777/AEE84776;AEE84778/NP_001031704;CAC85267;2XCM_C/2XCM_D;2JKI_U/2JKI_S/2JKI_T;Q9LNB6/AAF79628/AAL38384/AEE28860/OAP19286/AAN18217/NP_172691;OAP14161;OAP15159;BAF00546/AAO64147;NP_176461/AAW70384/AAU95460/Q…
up	37°C_1h	Pp3c22_13190	4.77795	0.00970436		Late embryogenesis abundant protein	1.6e-48	0.5741	gi|15223413|ref|NP_171654.1|Late embryogenesis abundant protein [Arabidopsis thaliana]/gi|62286902|sp|O03983.1|LEA14_ARATHRecName: Full=Probable desiccation-related protein LEA14/gi|56554616|pdb|1XO8|AChain A, Solution Structure Of At1g01470 From Arabidopsis Thaliana/gi|8920585|gb|AAF81307.1|AC061957_3Contains similarity to a late embryogenesis abundant protein LEA14-A from Gossypium hirsutum gi|…	AAT71983/NP_171654/AAL75906/OAP12008/AEE27291/1XO8_A/O03983/CAA73311/AAF81307/CAA71174;O82355/AAO42224/AAC62908/AEC10648/NP_182137/AAO64093/OAP07279;1YYC_A;AAM63814;AAM64433;ABD59061/AAC23428/NP_181934/AEC10366/NP_850408/AEC10367/OAP08793
up	37°C_1h	Pp3c22_13750	2.18539	0.00156531		exostosin family protein	1.3e-95	0.5468	gi|591402212|gb|AHL38833.1|glycosyltransferase, partial [Arabidopsis thaliana];gi|75100064|sp|O81072.1|GT11_ARATHRecName: Full=Probable xyloglucan galactosyltransferase GT11 AltName: Full=Glycosyltransferase 11 Short=AtGT11/gi|3461844|gb|AAC33230.1|hypothetical protein [Arabidopsis thaliana]/gi|91806285|gb|ABE65870.1|exostosin family protein [Arabidopsis thaliana]/gi|1032293282|gb|OAP07608.1|hypo…	AHL38833;AAC33230/O81072/ABE65870/OAP07608;AEC08200/NP_180468;AAD21751;AAF19708/Q9SH31/OAP15058/NP_176534/AEE34101/AHL38894;AEC06999/NP_179627/AAZ23926/AHL38848/AAO39815/Q7XJ98;BAE98519;OAP09887;BAH19963;OAP07118;ANM62446/NP_001324603;AEC08732/AHL38817/NP_180834/O48842/AAC04488;AED97582/AHL38570/NP_201028/F4K6F1;OAO91173;BAA97186;NP_198941/Q9FHD8/AED94657/AHL38592/BAB11101;OAO92859;OAP00249;NP_00…
up	37°C_1h	Pp3c22_14280	7.93756	0.022302		---NA---
up	37°C_1h	Pp3c22_1440	3.78728	0.000792649		putative glucosyltransferase	0	0.6836	gi|15236004|ref|NP_194887.1|Cellulose-synthase-like C5 [Arabidopsis thaliana]/gi|75201904|sp|Q9SB75.1|CSLC5_ARATHRecName: Full=Probable xyloglucan glycosyltransferase 5 AltName: Full=Cellulose synthase-like protein C5 Short=AtCslC5/gi|3281868|emb|CAA19764.1|putative protein [Arabidopsis thaliana]/gi|7270062|emb|CAB79877.1|putative protein [Arabidopsis thaliana]/gi|28058784|gb|AAO29953.1|putative …	AAP37782/AHL38671/CAA19764/Q9SB75/CAB79877/NP_194887/OAO98344/AAO29953/AEE85933;OAP08872;Q9SJA2/NP_180039/ANM62729/AEC07606/NP_001318283/AAD23884/AHL38840;BAF01495;AAD15482/AAP68209/BAC43084/Q9ZQB9/OAO97845/AHL38705/NP_001328773/AAM64627/ANM66907/NP_192536/CAB77947/AEE82586;AAL49857/AAN13215/Q9SRT3/NP_187389/ANM64747/AEE74529/AAF02144/AHL38776/NP_001326755;OAP02438;AHL38749/Q9LJP4/NP_566835/BAB01…
up	37°C_1h	Pp3c22_1540	1.98231	0.000449955		---NA---
up	37°C_1h	Pp3c22_1560	1.99873	0.00449055		intracellular protein transporter USO1-like protein	4e-51	0.5684	gi|15223613|ref|NP_175481.1|actin cytoskeleton-regulatory complex pan-like protein [Arabidopsis thaliana]/gi|9454546|gb|AAF87869.1|AC012561_2Unknown protein [Arabidopsis thaliana]/gi|12322324|gb|AAG51180.1|AC079279_1unknown protein [Arabidopsis thaliana]/gi|332194455|gb|AEE32576.1|actin cytoskeleton-regulatory complex pan-like protein [Arabidopsis thaliana]/gi|1032303073|gb|OAP17398.1|hypothetica…	AEE32576/AAF87869/AAG51180/NP_175481/OAP17398;OAP06634;AAN72254/AEE75070/AAG51453/NP_566392;AAL06537;BAB02816;ACL13988/AEE76367/NP_188670;NP_001327584/ANM65629;OAP04570;NP_564826/AEE34205;OAO96025;OAP16515;AAU05473/AAU95428;BAF01422;AAF24581;ANM68947/NP_001330661/ANM68948/NP_001330662;AED94700/NP_198977/Q66GQ2/BAB11468;ANM68949/NP_001330663;OAP08061;AAL84931/AAC62881/BAD44604/NP_182148/AEC10665;A…
up	37°C_1h	Pp3c22_15730	2.10558	0.00194039		Galactose oxidase/kelch repeat superfamily protein	1.8e-25	0.416	gi|15242370|ref|NP_197075.1|Galactose oxidase/kelch repeat superfamily protein [Arabidopsis thaliana]/gi|1063732099|ref|NP_001318570.1|Galactose oxidase/kelch repeat superfamily protein [Arabidopsis thaliana]/gi|75263874|sp|Q9LFV5.1|FK111_ARATHRecName: Full=F-box/kelch-repeat protein At5g15710/gi|9755616|emb|CAC01770.1|putative protein [Arabidopsis thaliana]/gi|40823375|gb|AAR92279.1|At5g15710 [A…	AAR92279/NP_001318570/ANM69440/CAC01770/AED92195/BAF01114/NP_197075/Q9LFV5/OAO93628/AAS99683;AAF99732/ABF57281/AEE30808/OAP16855/Q9FZK1/NP_564278;AAM62697;Q9M310/CAB71089/AEE80227/OAP03392/AAN15373/NP_191718/AAK62439;NP_001319816/AEE80228/ANM65221/NP_001327207;ANM65222/NP_001327208;Q39090/AAY78626/BAH30325/NP_564368/AAF98199/AEE31296;CAA61508/OAP18214;Q9FGY4/BAB10775/OAO95619/ABG48381/NP_199772/A…
up	37°C_1h	Pp3c22_16576	7.41204	0.000203006		---NA---
up	37°C_1h	Pp3c22_16710	2.77675	0.000667827		Heavy metal transport/detoxification superfamily protein	2.2e-10	0.5979	gi|62321736|dbj|BAD95360.1|hypothetical protein [Arabidopsis thaliana];gi|186501250|ref|NP_849973.3|Heavy metal transport/detoxification superfamily protein [Arabidopsis thaliana]/gi|1100059545|sp|F4IQG4.1|HIP30_ARATHRecName: Full=Heavy metal-associated isoprenylated plant protein 30 Short=AtHIP30 AltName: Full=Protein NPCC11 Flags: Precursor/gi|330251644|gb|AEC06738.1|Heavy metal transport/detox…	BAD95360;F4IQG4/NP_849973/AEC06738/OAP07277;OAO93922;AAO41922/AAO63920/Q84J88/AED93715/NP_198121;OAP00264;NP_001318933/OAP16037/AEE27975;OAP02594;NP_001118849/B3H6D0/AEE79583;F4IC29;Q94BT9;AAF82161;NP_197247/Q9LF57/ABK32137/AED92427/CAC01889;OAP04531;AEE74348/Q9M8K5/AAG41481/AAK74043/AAN31116/NP_566273/AAK15566/AAF30306;NP_001154719/AED92652/NP_850851/AED92651;NP_564870/AEE34481/AAL76156/AAK64002…
up	37°C_1h	Pp3c22_16960	6.18402	1.84e-05		alpha/beta-Hydrolases superfamily protein	1.2e-123	0.6402	gi|18417885|ref|NP_568327.1|alpha/beta-Hydrolases superfamily protein [Arabidopsis thaliana]/gi|1063732180|ref|NP_001330024.1|alpha/beta-Hydrolases superfamily protein [Arabidopsis thaliana]/gi|13430614|gb|AAK25929.1|AF360219_1putative lipase [Arabidopsis thaliana]/gi|15293171|gb|AAK93696.1|putative lipase [Arabidopsis thaliana]/gi|332004865|gb|AED92248.1|alpha/beta-Hydrolases superfamily protein…	NP_001330024/AED92248/AAK25929/NP_568327/AAK93696/ANM68255/OAO94280;NP_001119234/AED92249;NP_001330025/ANM68256;CAC01853;OAP15542/AAM60954;NP_177867/AAG29195/AAG51674/BAC43476/AEE35976/AAO63836;AAM67523/AAL87258/AEC09673/NP_181474/OAP11513;AAC27833/AAK43921;NP_850316/AEC09671/AAC27832/OAP10460;AAM14375/AAK96466/AAK64054/AAN38681/AAC27831/NP_565903/AEC09669;OAP07525;NP_191845/AEE80403;AAC63619/AEC…
up	37°C_1h	Pp3c22_17160	2.60323	0.00219674		villin 3	0	0.6119	gi|18405794|ref|NP_565958.1|villin 2 [Arabidopsis thaliana]/gi|1063706515|ref|NP_001323674.1|villin 2 [Arabidopsis thaliana]/gi|25091521|sp|O81644.2|VILI2_ARATHRecName: Full=Villin-2/gi|19310558|gb|AAL85012.1|putative villin 2 protein [Arabidopsis thaliana]/gi|20196894|gb|AAC02774.2|putative villin 2 [Arabidopsis thaliana]/gi|22136974|gb|AAM91716.1|putative villin 2 protein [Arabidopsis thaliana]…	BAE98961/NP_001323674/O81644/AAL85012/AAM91716/OAP08984/ANM61457/AAC02774/NP_565958/AEC10027;AAC31606;OAP04518;NP_001325648/NP_001325649/NP_001325651/BAH56741/AEE79652/NP_001325645/NP_001325646/NP_001325647/NP_567048/ANM63566/ANM63567/ANM63568/ANM63569/O81645/ANM63570/ANM63572/NP_001319779/ANM63565;AAC31607;NP_001329918/O65570/ANM68140/NP_001329917/ANM68141/NP_194745/OAO98982/CAB52460/BAC41968/AA…
up	37°C_1h	Pp3c22_17220	4.62507	0.0312482		---NA---
up	37°C_1h	Pp3c22_1760	2.57758	2.47e-05		GC-rich sequence DNA-binding factor-like protein with Tuftelin interacting domain-containing protein	0	0.6833	gi|15220011|ref|NP_173150.1|GC-rich sequence DNA-binding factor-like protein with Tuftelin interacting domain-containing protein [Arabidopsis thaliana]/gi|75205540|sp|Q9SHG6.1|STIP1_ARATHRecName: Full=Septin and tuftelin-interacting protein 1 homolog 1 AltName: Full=Nineteen complex-related protein 1 homolog Short=AtNTR1 AltName: Full=Protein SPLICEOSOMAL TIMEKEEPER LOCUS 1/gi|5734758|gb|AAD50023…	NP_173150/AEE29537/Q9SHG6/AAD50023;OAP11872;NP_001078041/AEC10107/AEC10108/AAD23716/Q9SLC6/OAP09339/ANM62879/NP_181762/NP_001325005;BAD95266;AAM62572;AAM61019;OAO94348;BAF01516/AED93589/AED93588/NP_850884/NP_850885/ABG48425/NP_001190403/AED93590;AAC13593;OAP02474/AEE74821/AAF23251/NP_566359/AAN18212/AAL09738
up	37°C_1h	Pp3c22_17844	2.98157	0.0451008		---NA---
up	37°C_1h	Pp3c22_18520	1.76946	0.0278303		sigma factor E	2.6e-83	0.5246	gi|15237896|ref|NP_197800.1|sigma factor E [Arabidopsis thaliana]/gi|1063733633|ref|NP_001330408.1|sigma factor E [Arabidopsis thaliana]/gi|1063733635|ref|NP_001330409.1|sigma factor E [Arabidopsis thaliana]/gi|75267675|sp|Q9ZNX9.1|SIGE_ARATHRecName: Full=RNA polymerase sigma factor sigE, chloroplastic/mitochondrial Short=Sigma factor E Short=Sigma-E AltName: Full=RNA polymerase sigma factor sig5…	BAB11572/AED93259/NP_197800/NP_001330408/NP_001330409/OAO95674/ANM68680/ANM68681/Q9ZNX9/BAA78109/BAH19595/CAA77213;OAP17764;BAA24825/NP_172330/BAA22427/O22056/BAA82449/ABO38759/AAF22897/AAF99752/AEE28303/CAA75584;BAC43527;AAB69385;CAB60192;OAP11397;AAM14121/AAL24116/Q9LD95/CAB89775/AEC09332/NP_565856/BAA92288/AAD31584;AAM91534;BAA22215;BAA78110/AAC97954/BAB08700/NP_196877/Q9ZSL6/AED91933;O24621/B…
up	37°C_1h	Pp3c22_1880	3.85829	1.56e-05		Major facilitator superfamily protein	0	0.5381	gi|18402856|ref|NP_565734.1|Major facilitator superfamily protein [Arabidopsis thaliana]/gi|75206588|sp|Q9SKZ5.2|FBT1_ARATHRecName: Full=Folate-biopterin transporter 1, chloroplastic Flags: Precursor/gi|19698919|gb|AAL91195.1|unknown protein [Arabidopsis thaliana]/gi|20197619|gb|AAD15400.2|expressed protein [Arabidopsis thaliana]/gi|21553656|gb|AAM62749.1|unknown [Arabidopsis thaliana]/gi|2805903…	AAM62749/AAL91195/AAO29981/Q9SKZ5/AAD15400/NP_565734/OAP08098/AEC08625;ANM61640/NP_001323845;AED96550/Q8RWQ5/NP_200297/AAM10323;OAO89595;BAF00588/AAO64142;AAW70379/AED93394/Q5FV41/NP_197887;BAB08765;NP_001331109/F4KIL8/ANM69429;OAO91237;AAG52252/AAF68109/AEE36290/Q9SQN2/NP_178089/NP_001322738/OAP17289/ANM60453;NP_001190390/AED93392;NP_197886/AED93391;BAD44281;ANM60452/NP_001322737;AED91600/CAB968…
up	37°C_1h	Pp3c22_19509	4.00025	0.0274973		---NA---
up	37°C_1h	Pp3c22_20520	3.01875	0.000603961		Integrase-type DNA-binding superfamily protein	6.4e-12	0.6738	gi|15217490|ref|NP_177301.1|Integrase-type DNA-binding superfamily protein [Arabidopsis thaliana]/gi|75262233|sp|Q9C9I2.1|ERF21_ARATHRecName: Full=Ethylene-responsive transcription factor ERF021/gi|12323725|gb|AAG51821.1|AC016163_10putative TINY 48985-48434 [Arabidopsis thaliana]/gi|38564310|gb|AAR23734.1|At1g71450 [Arabidopsis thaliana]/gi|45592920|gb|AAS68114.1|At1g71450 [Arabidopsis thaliana]/…	AAS68114/AEE35202/AAR23734/Q9C9I2/NP_177301/AAG51821;OAO96126;NP_197480/AAT44921/AED92749/Q6J9S1;AAC49777;OAP12776;OAP06655/NP_190595/CAB62305/AEE78646/Q9SNE1/AAK73937/AAM10408;NP_179915/O22174/AEC07444/AAB87098/BAC43099/AAO39969;OAP07596;ABK28526;NP_181186/AAD24629/AAT44934/ABE65890/AEC09255/Q9SJR0;OAP09485;AAL15314;AEE85852/OAO96567/Q6NLD5/AAS88789/NP_567867/AAS65945/BAH30550;CAB16766/ABF83647/…
up	37°C_1h	Pp3c22_21950	3.70846	0.000145282		nitrate transmembrane transporter	2.5e-34	0.557	gi|13624657|emb|CAC36942.1|putative component of high affinity nitrate transporter [Arabidopsis thaliana];gi|15240632|ref|NP_199831.1|nitrate transmembrane transporter [Arabidopsis thaliana]/gi|30695854|ref|NP_851159.1|nitrate transmembrane transporter [Arabidopsis thaliana]/gi|30695856|ref|NP_851160.1|nitrate transmembrane transporter [Arabidopsis thaliana]/gi|75170479|sp|Q9FGS5.1|NRT31_ARATHRec…	CAC36942;NP_199831/CAC36292/AED95909/OAO91794/NP_851159/Q9FGS5/AED95910/NP_851160/AED95911/BAB09391;AAM62807;CAA22991/Q9SB67/CAB79382/OAO97280;NP_001190826/ANM66321;ABF59166
up	37°C_1h	Pp3c22_21953	4.26334	0.00386055		---NA---
up	37°C_1h	Pp3c22_3200	3.06827	0.00900283		alpha/beta-Hydrolases superfamily protein	1e-84	0.4847	gi|1032282039|gb|OAO96367.1|hypothetical protein AXX17_AT5G02140 [Arabidopsis thaliana];gi|15242576|ref|NP_195917.1|alpha/beta-Hydrolases superfamily protein [Arabidopsis thaliana]/gi|13605549|gb|AAK32768.1|AF361600_1AT5g02970/F9G14_280 [Arabidopsis thaliana]/gi|7413572|emb|CAB86051.1|putative protein [Arabidopsis thaliana]/gi|30102478|gb|AAP21157.1|At5g02970/F9G14_280 [Arabidopsis thaliana]/gi|3…	OAO96367;CAB86051/AAP21157/AAK32768/NP_195917/AED90541;AEE74798/AEE74799/BAE98461/AAF23299/NP_001030665/AAS55571/NP_187580;OAP04803;AEE77909/NP_001190008;OAP18707;AAM64611;AEE35575/NP_565082/AAG52411/AAP78930/BAE99534;NP_565841/AEC09227/AAD21437;OAP10332;ANM62228/NP_001324403;AAO42863/BAE99893;OAO96275;NP_177569/AAG52412/AEE35574;NP_851055/AAM20280/AED93029/NP_001332031/ANM70419/BAB08345/NP_19763…
up	37°C_1h	Pp3c22_3310	4.1706	3.35e-09		Translation elongation factor EFG/EF2 protein	4.5e-39	0.5246	gi|15225397|ref|NP_182029.1|Translation elongation factor EFG/EF2 protein [Arabidopsis thaliana]/gi|550540747|sp|F4IW10.1|EFGM2_ARATHRecName: Full=Elongation factor G-2, mitochondrial Short=EF-Gmt Short=mEF-G 1-2 AltName: Full=Elongation factor G1-2/gi|330255404|gb|AEC10498.1|Translation elongation factor EFG/EF2 protein [Arabidopsis thaliana]/gi|1032296560|gb|OAP10886.1|hypothetical protein AXX1…	NP_182029/F4IW10/AEC10498/OAP10886;Q9C641/AEE32115/NP_175135/AAG50635/OAP14693;BAE99343;AAN13104/DAA05753/AEE34000/OAP16109/NP_564801/AAF19548/Q9SI75;AAK64040;BAD95114;NP_001330039/ANM68273;AAM91119/AAM12957;OAO95842/AED91334/NP_196482/Q9FNM5;BAB10014;AAW30033/NP_198806/Q9FLE4/AED94489/BAB10215/AAV91331;OAO89944;ABR04170/ABR04181/ABR04180/ABR04172/ABR04183/ABR04171/ABR04182/ABR04174/ABR04185/ABR0…
up	37°C_1h	Pp3c22_3550	4.42373	0.0301223		expansin A14	2.1e-90	0.6751	gi|21593755|gb|AAM65722.1|expansin [Arabidopsis thaliana];gi|15241183|ref|NP_200443.1|expansin A14 [Arabidopsis thaliana]/gi|1063741594|ref|NP_001332569.1|expansin A14 [Arabidopsis thaliana]/gi|20137960|sp|Q9FMA0.1|EXP14_ARATHRecName: Full=Expansin-A14 Short=AtEXPA14 AltName: Full=Alpha-expansin-14 Short=At-EXP14 Short=AtEx14 AltName: Full=Ath-ExpAlpha-1.5 Flags: Precursor/gi|10177830|dbj|BAB1125…	AAM65722;Q9FMA0/BAF02076/BAB11259/OAO95460/NP_200443/ANM71008/AED96748/NP_001332569;NP_001332570/ANM71009;OAO93253/CAB85531/AED90451/AAK96777/AAM63290/Q9LZ99/NP_195846/AAL47389;OAP04664;AAK95263/AAL32761/NP_181500/O48818/AAM13337/AEC09708/AAB97125/OAP09077;AEE79393/NP_191109/Q9M2S9/CAB75908/BAD43638;NP_849869/BAH56770/AEE34943;Q9C554/AAG60095/NP_849868/AAK26001/OAP12986/NP_177112/AEE34944/AEE3494…
up	37°C_1h	Pp3c22_5270	2.02808	0.0342687		polyadenylate-binding protein 1-B-binding protein	8.3e-05	0.487	gi|18397813|ref|NP_564374.1|polyadenylate-binding protein 1-B-binding protein [Arabidopsis thaliana]/gi|13272451|gb|AAK17164.1|AF325096_1unknown protein [Arabidopsis thaliana]/gi|4512625|gb|AAD21694.1|ESTs gb|T20423, gb|AA712864, gb|H76323 and gb|Z25560 come from this gene [Arabidopsis thaliana]/gi|19698823|gb|AAL91147.1|unknown protein [Arabidopsis thaliana]/gi|21386969|gb|AAM47888.1|unknown pro…	NP_564374/AAM62660/AAM47888/OAP16953/AEE31315/AAK17164/AAL91147/AAD21694;CAB78995/CAA16603;AAU15139/AEE84250/NP_193728/AAT71917
up	37°C_1h	Pp3c22_7570	3.72529	0.00166239		chaperonin 20	4.7e-103	0.5992	gi|15242045|ref|NP_197572.1|chaperonin 20 [Arabidopsis thaliana]/gi|30687936|ref|NP_851045.1|chaperonin 20 [Arabidopsis thaliana]/gi|1063733088|ref|NP_001331898.1|chaperonin 20 [Arabidopsis thaliana]/gi|1063733090|ref|NP_001318614.1|chaperonin 20 [Arabidopsis thaliana]/gi|12643263|sp|O65282.2|CH10C_ARATHRecName: Full=20 kDa chaperonin, chloroplastic AltName: Full=Chaperonin 10 Short=Ch-CPN10 Shor…	NP_851045/AAL16296/AAK59484/ANM70274/CAA09368/AED92883/AED92881/AED92882/AAL33817/BAB61619/NP_001318614/AAL16269/AAG13931/NP_197572/OAO91759/NP_001331898/O65282;AAC14026;AAF31020/NP_563961/AAL36284/AAM14191/BAA13588/AAA32767/P34893/AEE29249/AAM63762;OAP18888;OAP02652/AAM65007/Q9M1C2/BAF00250/CAB75936/AAO64777/AEE80024/NP_191580;NP_001322728/ANM60442;AAO50554/NP_173723/AAM63283/OAP15689/AEE30336/B…
up	37°C_1h	Pp3c22_7600	3.02741	0.000223107		chaperonin 20	4.7e-103	0.5992	gi|15242045|ref|NP_197572.1|chaperonin 20 [Arabidopsis thaliana]/gi|30687936|ref|NP_851045.1|chaperonin 20 [Arabidopsis thaliana]/gi|1063733088|ref|NP_001331898.1|chaperonin 20 [Arabidopsis thaliana]/gi|1063733090|ref|NP_001318614.1|chaperonin 20 [Arabidopsis thaliana]/gi|12643263|sp|O65282.2|CH10C_ARATHRecName: Full=20 kDa chaperonin, chloroplastic AltName: Full=Chaperonin 10 Short=Ch-CPN10 Shor…	NP_851045/AAL16296/AAK59484/ANM70274/CAA09368/AED92883/AED92881/AED92882/AAL33817/BAB61619/NP_001318614/AAL16269/AAG13931/NP_197572/OAO91759/NP_001331898/O65282;AAC14026;AAF31020/NP_563961/AAL36284/AAM14191/BAA13588/AAA32767/P34893/AEE29249/AAM63762;OAP18888;OAP02652/AAM65007/Q9M1C2/BAF00250/CAB75936/AAO64777/AEE80024/NP_191580;NP_001322728/ANM60442;AAO50554/NP_173723/AAM63283/OAP15689/AEE30336/B…
up	37°C_1h	Pp3c22_7900	2.75533	0.00838502		protein phosphatase 5.2	2.1e-109	0.5138	gi|42562487|ref|NP_174606.2|Tetratricopeptide repeat (TPR)-like superfamily protein [Arabidopsis thaliana]/gi|332193468|gb|AEE31589.1|Tetratricopeptide repeat (TPR)-like superfamily protein [Arabidopsis thaliana];gi|1063690040|ref|NP_001321056.1|Tetratricopeptide repeat (TPR)-like superfamily protein [Arabidopsis thaliana]/gi|1039008512|gb|ANM58635.1|Tetratricopeptide repeat (TPR)-like superfamil…	AEE31589/NP_174606;NP_001321056/ANM58635;AAG51222;BAC42319/OAP16149;NP_001321057/ANM58636;OAP19161;5JJT_B/5JJT_A;NP_001323832/AAL31906/NP_565985/AEC10171/ANM61628/ANM61627/AAQ22649/OAP07275/AAD21727/NP_001323833;ANM61626/NP_001323831;NP_001031534/Q84XU2/AAO26216/AEC10172;OAP14161;AAF19538;BAF00546/AAO64147;OAP15159;NP_176461/AAW70384/AAU95460/Q5XEP2/AEE33999;OAP08917;AEE27668/OAP19259/AAL87273/NP…
up	37°C_1h	Pp3c22_810	3.29857	7.45e-07		Mitochondrial substrate carrier family protein	8.3e-102	0.4961	gi|15238301|ref|NP_199028.1|Mitochondrial substrate carrier family protein [Arabidopsis thaliana]/gi|75309103|sp|Q9FHX2.1|MFL1_ARATHRecName: Full=Protein MITOFERRINLIKE 1, chloroplastic Short=AtMFL1 Flags: Precursor/gi|9757958|dbj|BAB08446.1|mitochondrial carrier protein-like [Arabidopsis thaliana]/gi|332007388|gb|AED94771.1|Mitochondrial substrate carrier family protein [Arabidopsis thaliana]/gi…	Q9FHX2/OAO90064/NP_199028/AED94771/BAB08446;AAY34159/CAJ91124;F4HT41/NP_564436/AEE31668;NP_001322412/ANM60103;OAP16925;Q94AG6/AAL85080/OAO98957/NP_001328265/NP_001190968/AEE87075/CAJ91123/AEE87074/NP_568060/AAK76726/ANM66368/CAF29517;CAB80609/CAB44681;AAO63393/BAC41912;AEC07829/NP_180204/OAP09798;OAP09411;AEC09163/NP_850252/AAL36304/AAM20346;OAP00139;AEE83012/NP_001319903/NP_192883/ANM66149;AEE28…
up	37°C_1h	Pp3c22_820	5.17778	7.02e-11		Aldolase-type TIM barrel family protein	1.3e-89	0.6885	gi|30685384|ref|NP_567623.2|Aldolase-type TIM barrel family protein [Arabidopsis thaliana]/gi|75150997|sp|Q8GWL1.1|HSA32_ARATHRecName: Full=Protein HEAT-STRESS-ASSOCIATED 32 Short=Heat-stress-associated 32-kDa protein/gi|26452567|dbj|BAC43368.1|unknown protein [Arabidopsis thaliana]/gi|332659039|gb|AEE84439.1|Aldolase-type TIM barrel family protein [Arabidopsis thaliana]/gi|1032282717|gb|OAO97044…	OAO97044/Q8GWL1/AEE84439/NP_567623/BAC43368;CAB79131/CAA20197
up	37°C_1h	Pp3c22_840	3.60227	9.95e-09		Mitochondrial transcription termination factor family protein	4e-113	0.5428	gi|18406426|ref|NP_566005.1|Mitochondrial transcription termination factor family protein [Arabidopsis thaliana]/gi|3212859|gb|AAC23410.1|expressed protein [Arabidopsis thaliana]/gi|14532592|gb|AAK64024.1|unknown protein [Arabidopsis thaliana]/gi|19310761|gb|AAL85111.1|unknown protein [Arabidopsis thaliana]/gi|330255268|gb|AEC10362.1|Mitochondrial transcription termination factor family protein […	AAC23410/AEC10362/OAP07964/NP_566005/AAK64024/AAL85111;AAC79107/NP_001329662/Q9ZT96/CAB77784/AEE82257/NP_192208/ANM67864;OAP00083;NP_179763/F4IHL3/AEC07213;OAP07650;AAM10391/AEE86886/CAB37556/AAN18117/Q9SZL6/NP_195529/ANM66664/NP_001320159/CAB80481;OAO97687;NP_974703/AEE86887;NP_001190948/AEE86888;AAQ22615;AAM15397/AAD20391;NP_178014/OAP17919/BAF00147/AEE36180;AAC17072;NP_001330154/ANM68394;AAO37…
up	37°C_1h	Pp3c22_8560	2.35517	1.53e-07		RHOMBOID-like protein 6	2.7e-61	0.5213	gi|15240938|ref|NP_198667.1|Rhomboid-related intramembrane serine protease family protein [Arabidopsis thaliana]/gi|145334671|ref|NP_001078681.1|Rhomboid-related intramembrane serine protease family protein [Arabidopsis thaliana]/gi|1063734977|ref|NP_001330612.1|Rhomboid-related intramembrane serine protease family protein [Arabidopsis thaliana]/gi|75170315|sp|Q9FFX0.1|RBL9_ARATHRecName: Full=RHO…	AED94328/AED94327/NP_001078681/BAE98792/NP_198667/BAB10141/ANM68896/AAS99706/Q9FFX0/NP_001330612;OAO94262;OAP18305;AEE30603/NP_001185093;F86382;F4ICF4/AEE30602/NP_173900;AAG40087;OAP17482;Q9CAN1/AAO42103/NP_176500/AAG51610/AAO50654/BAE46871/AEE34058;AEE28923/AEE28921/NP_001322586/NP_001322584/NP_001322583/NP_172735/AAL38727/ANM60286/ANM60285/AAM14257/Q8VZ48/NP_001184975/ANM60288;OAP15977;AAF88090…
up	37°C_1h	Pp3c22_9250	3.49758	0.000274674		heat shock factor 3	7.8e-64	0.6742	gi|15220101|ref|NP_175142.1|heat shock transcription factor B4 [Arabidopsis thaliana]/gi|75308799|sp|Q9C635.1|HSFB4_ARATHRecName: Full=Heat stress transcription factor B-4 Short=AtHsfB4 AltName: Full=AtHsf-02/gi|12321016|gb|AAG50634.1|AC083835_19heat shock transcription factor, putative [Arabidopsis thaliana]/gi|225898010|dbj|BAH30337.1|hypothetical protein, partial [Arabidopsis thaliana]/gi|3321…	NP_175142/BAH30337/AEE32124/Q9C635/AAG50634;OAP15753;AAP40369/AED97552/BAH30646/NP_201008/Q9SCW4/BAB10163/OAO90897/AAP40470/BAF01530/CAB63802;CAB63803;Q9T0D3/CAB78209/AEE83036/AAM13205/AAP37830/CAB39937/NP_192903;OAO98860;OAO98496;AEE86732/CAB16764/AAO30002/Q96320/AAM53318/NP_195416/CAB80365/CAA74398/BAH30561;BAF01210;CAA53761;OAO98429;AEE83945/NP_193510/CAB10555/P41151/CAB78778;AAC31756;NP_17451…
up	37°C_1h	Pp3c23_10180	3.49216	0.000186849		inactive rhomboid protein	6.5e-13	0.6321	gi|1032275249|gb|OAO89577.1|hypothetical protein AXX17_AT5G12360 [Arabidopsis thaliana];gi|15239942|ref|NP_196797.1|inactive rhomboid protein [Arabidopsis thaliana]/gi|7630049|emb|CAB88257.1|putative protein [Arabidopsis thaliana]/gi|193870479|gb|ACF22896.1|At5g12930 [Arabidopsis thaliana]/gi|332004449|gb|AED91832.1|inactive rhomboid protein [Arabidopsis thaliana]	OAO89577;ACF22896/AED91832/CAB88257/NP_196797
up	37°C_1h	Pp3c23_11780	3.73187	0.0222389		Ribosomal protein S10p/S20e family protein	1.2e-09	0.9042	gi|7671404|emb|CAB89318.1|40S ribsomomal protein [Arabidopsis thaliana]/gi|8809643|dbj|BAA97194.1|40S ribosomal protein S20 [Arabidopsis thaliana]/gi|23198348|gb|AAN15701.1|40S ribosomal protein S20 [Arabidopsis thaliana];gi|15232789|ref|NP_190321.1|Ribosomal protein S10p/S20e family protein [Arabidopsis thaliana]/gi|30692858|ref|NP_850665.1|Ribosomal protein S10p/S20e family protein [Arabidopsis…	AAN15701/CAB89318/BAA97194;OAP03168/Q9STY6/NP_001030826/NP_850665/BAE99749/AAO23632/AEE78271/AEE78272/AAM66955/BAE99451/AEE78273/NP_190321/CAB51209;AAM45072/AAK43837/OAO95943/P49200/NP_201036/AEE77981/OAP02899/AAG40369/AED97593/NP_001078781/AED97594/AAM20143/NP_190089/AAM62892
up	37°C_1h	Pp3c23_13690	1.96977	8.11e-05		Got1/Sft2-like vescicle transport protein family	4.4e-84	0.6514	gi|18416771|ref|NP_567749.1|Got1/Sft2-like vescicle transport protein family [Arabidopsis thaliana]/gi|88196739|gb|ABD43012.1|At4g26550 [Arabidopsis thaliana]/gi|332659817|gb|AEE85217.1|Got1/Sft2-like vescicle transport protein family [Arabidopsis thaliana]/gi|1032283807|gb|OAO98134.1|hypothetical protein AXX17_AT4G30630 [Arabidopsis thaliana];gi|62321002|dbj|BAD94047.1|hypothetical protein [Arab…	NP_567749/OAO98134/ABD43012/AEE85217;BAD94047;OAO94475;AED96710/NP_001330101/BAB09284/NP_200413/ANM68337;AAT41731/AAU05517;CAA18215/CAB79510;ANM67052/NP_001328906;OAO92932;NP_197805/AAU15131/AED93267/AAT47791;BAA97245/BAC42201/NP_197746/AED93183/OAO92587/AAO50701;BAB08408
up	37°C_1h	Pp3c23_13750	6.60843	1.5e-05		Dormancy/auxin associated family protein	2.3e-09	0.4879	gi|1032305503|gb|OAP19828.1|hypothetical protein AXX17_AT1G50900 [Arabidopsis thaliana];gi|1063678737|ref|NP_001319252.1|Dormancy/auxin associated family protein [Arabidopsis thaliana]/gi|1039009672|gb|AEE33364.2|Dormancy/auxin associated family protein [Arabidopsis thaliana];gi|18396748|ref|NP_564305.1|dormancy-associated protein-like 1 [Arabidopsis thaliana]/gi|9795604|gb|AAF98422.1|AC021044_1d…	OAP19828;NP_001319252/AEE33364;AAL69521/OAP18998/AEE30954/NP_564305/AAK59827/AAF98422/AAC26202/AAC26203;BAH20086/Q8LD26/AEE33361/OAP19830/NP_564714/AAM64319;AAG50916/OAP19829;NP_849820/AEE33363;NP_001322032/ANM59692;AEE33362/NP_849819;NP_001154378/AEE30957;AEE30958/NP_001319096/ANM58145/NP_001320602;AAN72002/AAP21336;ABK28742;ABI49470/Q9FKV8/AED95091/ABE66220/OAO93269/BAB10115/NP_199243;AAM65806;…
up	37°C_1h	Pp3c23_14000	2.35257	0.000308706		2 iron, 2 sulfur cluster binding protein	3.5e-33	0.6705	gi|18423312|ref|NP_568764.1|2 iron, 2 sulfur cluster binding protein [Arabidopsis thaliana]/gi|75171468|sp|Q9FLI7.1|NEET_ARATHRecName: Full=CDGSH iron-sulfur domain-containing protein NEET Short=At-NEET/gi|13926265|gb|AAK49604.1|AF372888_1AT5g51720/MIO24_14 [Arabidopsis thaliana]/gi|10177871|dbj|BAB11241.1|unnamed protein product [Arabidopsis thaliana]/gi|16323224|gb|AAL15346.1|AT5g51720/MIO24_14…	NP_568764/Q9FLI7/BAB11241/AAL15346/OAO92810/AED96119/AAK49604;AAM63719;3S2Q_A/3S2Q_B;3S2R_A/3S2R_B
up	37°C_1h	Pp3c23_14360	3.50451	0.00219674		hypothetical protein AT5G67020	5.4e-59	0.6377	gi|15240167|ref|NP_201503.1|hypothetical protein AT5G67020 [Arabidopsis thaliana]/gi|9758547|dbj|BAB08941.1|unnamed protein product [Arabidopsis thaliana]/gi|115646816|gb|ABJ17128.1|At5g67020 [Arabidopsis thaliana]/gi|332010908|gb|AED98291.1|hypothetical protein AT5G67020 [Arabidopsis thaliana];gi|1032281438|gb|OAO95766.1|hypothetical protein AXX17_AT5G67060 [Arabidopsis thaliana];gi|15229727|ref…	BAB08941/ABJ17128/AED98291/NP_201503;OAO95766;OAP05544/NP_190603/CAB62313/BAE99549/AAO42875/AEE78655;OAP10486;ABK28197;AEC07354/ABE65459/AAC63590/NP_179864
up	37°C_1h	Pp3c23_14390	9.8803	0.00323946		HSP20-like chaperones superfamily protein	3.7e-23	0.5915	gi|1032304116|gb|OAP18441.1|hypothetical protein AXX17_AT1G47890 [Arabidopsis thaliana];gi|15220832|ref|NP_175759.1|HSP20-like chaperones superfamily protein [Arabidopsis thaliana]/gi|21264442|sp|P13853.2|HS17C_ARATHRecName: Full=17.6 kDa class I heat shock protein 3 AltName: Full=17.6 kDa heat shock protein 3 Short=AtHsp17.6C/gi|12324023|gb|AAG51972.1|AC024260_1017.6 kDa heat shock protein (AA 1…	OAP18441;P13853/AAG51972/CAA34208/NP_175759/ABD57522/AEE32954;AAM64758;NP_172220/AAM63903/AAF79569/BAC43437/AEE28120/Q9LNW0/AAO63844/OAP17453;BAD43028/Q9XIE3/AEE33629/BAD42911/OAP12941/AAD39328/ABD57519/NP_176195;AAF78436;CAA35182;P19036/CAB90950/AEE78138/NP_190209;AAK95252/AAN28742;OAP01990;AAM67156;CAA35183/BAB09509/AED97223/AAM67481/AAL49881/BAF00451/OAO91667/P19037/NP_200780;Q9FHQ3/AED94218/A…
up	37°C_1h	Pp3c23_14650	2.4223	3.48e-05		RNA-binding (RRM/RBD/RNP motifs) family protein	5.2e-104	0.7575	gi|15229308|ref|NP_187100.1|RNA-binding (RRM/RBD/RNP motifs) family protein [Arabidopsis thaliana]/gi|7547109|gb|AAF63781.1|unknown protein [Arabidopsis thaliana]/gi|26451670|dbj|BAC42931.1|unknown protein [Arabidopsis thaliana]/gi|28973333|gb|AAO63991.1|putative RRM-containing protein [Arabidopsis thaliana]/gi|332640568|gb|AEE74089.1|RNA-binding (RRM/RBD/RNP motifs) family protein [Arabidopsis t…	AAF63781/NP_187100/AEE74089/OAP05183/AAO63991/BAC42931;NP_001327712/ANM65765;NP_001327711/OAP05182/ANM65764;Q9LJH8/AAM98093/NP_188026/AAO42786/BAB02974/AEE75468;AAM65229/OAP05512;OAP13652;NP_175810/AAK15558/AAK32807/Q9SYG4/AAM91440/AAD25780/AEE33045;OAO97344/AAK96678/NP_567764/AAK44154/AAL34173/AEE85282/Q93W34/AAM13291;CAB79555/CAB36546
up	37°C_1h	Pp3c23_15260	3.04733	1.11e-07		SWAP (Suppressor-of-White-APricot)/surp domain-containing protein / ubiquitin family protein	0	0.6816	gi|7527720|gb|AAF63169.1|AC010657_5T5E21.13 [Arabidopsis thaliana];gi|19698893|gb|AAL91182.1|splicing factor, putative [Arabidopsis thaliana];gi|15223846|ref|NP_172917.1|SWAP (Suppressor-of-White-APricot)/surp domain-containing protein / ubiquitin family protein [Arabidopsis thaliana]/gi|186478492|ref|NP_001117289.1|SWAP (Suppressor-of-White-APricot)/surp domain-containing protein / ubiquitin fam…	AAF63169;AAL91182;NP_001117289/NP_001319005/NP_172917/OAP14279/AEE29197/BAE98583/AEE29196/ANM61051/Q8RXF1;NP_001319004/ANM59182/NP_172916/OAP19419/AEE29194;BAH56875;1WE6_A;OAO94608;NP_568261/CAC42889/AED91786;OAO98472;CAB78600/CAB10336
up	37°C_1h	Pp3c23_15270	4.78081	0.027754		ATPase E1-E2 type family protein / haloacid dehalogenase-like hydrolase family protein	1.1e-76	0.5655	gi|5080816|gb|AAD39325.1|AC007258_14Putative ATPase [Arabidopsis thaliana];gi|15218927|ref|NP_176191.1|aminophospholipid ATPase 3 [Arabidopsis thaliana]/gi|30316321|sp|Q9XIE6.2|ALA3_ARATHRecName: Full=Phospholipid-transporting ATPase 3 Short=AtALA3 AltName: Full=Aminophospholipid ATPase 3 AltName: Full=Aminophospholipid flippase 3 AltName: Full=Protein IRREGULAR TRICHOME BRANCH 2/gi|20147219|gb|A…	AAD39325;OAP17096/NP_176191/AEE33621/AAM10325/Q9XIE6;AAG50529;OAP17139;NP_001185096/AEE30653/ANM60111/NP_001322419/NP_001322420/ANM60112;AEE30652/P57792/AAG50692/NP_001319082;NP_568146/BAB11515/AED90805/AAG01899/P98204/OAO90624;ANM64920/NP_001326921;BAF00641;Q9LK90/BAB02533/AEE77374/NP_189425;OAP16543/ANM60519/NP_177414/ANM60518/Q9SGG3/AEE35362/NP_001322800/AAG51844/NP_001322799;AEE34830/NP_00132…
up	37°C_1h	Pp3c23_15410	2.81185	0.000369199		DNAJ heat shock N-terminal domain-containing protein	8.4e-129	0.6733	gi|18394951|ref|NP_564134.1|DNAJ heat shock N-terminal domain-containing protein [Arabidopsis thaliana]/gi|8886993|gb|AAF80653.1|AC012190_9Similar to a dnaJ-like protein from Arabidopsis thaliana gb|Y11969. It contains a DnaJ domain PF|00226. EST gb|H37613 comes from this gene [Arabidopsis thaliana]/gi|15028271|gb|AAK76724.1|unknown protein [Arabidopsis thaliana]/gi|332191939|gb|AEE30060.1|DNAJ h…	AEE30060/AAK76724/OAP13194/NP_564134/AAF80653;NP_001185052/AEE30062;AAF04450/AEE35877/NP_177796/Q8GYX8/OAP12484;BAC41997/AAO63414;NP_001190960/AEE87028/AEE87027/NP_001320165/CAB80578/AAL57670/AAM10367/CAB43630/OAP00436/NP_195626/ANM66127;AAM62670/NP_001318262/NP_179746/AEC07188/OAP08123/BAD95047/ANM62540/AAD23695;NP_001324691/ANM62542;NP_001324689/NP_001324690/ANM62541/OAP08122/ANM62539;CAA72705;…
up	37°C_1h	Pp3c23_17310	3.06623	1.48e-06		Cyclophilin-like peptidyl-prolyl cis-trans isomerase family protein	7e-55	0.6304	gi|1032291468|gb|OAP05795.1|CYP71 [Arabidopsis thaliana];gi|22331588|ref|NP_190046.2|cyclophilin71 [Arabidopsis thaliana]/gi|75331384|sp|Q8W4D0.1|CPY71_ARATHRecName: Full=Peptidyl-prolyl cis-trans isomerase CYP71 Short=PPIase CYP71 AltName: Full=Cyclophilin of 71 kDa AltName: Full=Cyclophilin-71/gi|17065154|gb|AAL32731.1|putative protein [Arabidopsis thaliana]/gi|30725438|gb|AAP37741.1|At3g44600 …	OAP05795;NP_190046/AAL32731/AAP37741/Q8W4D0/AEE77920;CAB88542;AAM61561;AAS75299/AAK63853/AAM26720/Q9SIH1/NP_181157/AEC09209/AAD26970;AAO42397/AAS75298/NP_171696/AAO22696/AEE27356/Q9LPC7/AAF76472;Q9C835/AAS75304/AEE74429/AAO63850/OAP04865/NP_001326512/AEE74430/NP_001326513/AEE74431/AAG50994/NP_187319/NP_974241/ANM64487/NP_974240/BAC42359/ANM64488;OAO95703;AAN46760/AAS75311/AED98356/BAB08461/Q9FJX0…
up	37°C_1h	Pp3c23_19470	5.25143	0.000402793		cold regulated protein 27	8.5e-05	0.4491	gi|79329624|ref|NP_001031998.1|cold regulated protein 27 [Arabidopsis thaliana]/gi|332007501|gb|AED94884.1|cold regulated protein 27 [Arabidopsis thaliana]/gi|1032276659|gb|OAO90987.1|COR27 [Arabidopsis thaliana];gi|30694165|ref|NP_851121.1|cold regulated protein 27 [Arabidopsis thaliana]/gi|79527969|ref|NP_568615.3|cold regulated protein 27 [Arabidopsis thaliana]/gi|21618075|gb|AAM67125.1|unknow…	NP_001031998/AED94884/OAO90987;NP_851121/AED94883/AED94882/AAO64019/NP_568615/BAC42723/BAD43343/AAM67125;BAB09191;OAO90986;OAO90985
up	37°C_1h	Pp3c23_20720	2.0803	0.0167597		Nucleotide-diphospho-sugar transferases superfamily protein	1.2e-13	0.4711	gi|18394881|ref|NP_564118.1|Nucleotide-diphospho-sugar transferases superfamily protein [Arabidopsis thaliana]/gi|75174728|sp|Q9LM93.1|DPM1_ARATHRecName: Full=Dolichol-phosphate mannosyltransferase subunit 1 AltName: Full=Dol-P-Man synthase1 AltName: Full=Dolichol-phosphate mannose synthase subunit 1 Short=DPM synthase subunit 1/gi|8886954|gb|AAF80640.1|AC069251_33F2D10.6 [Arabidopsis thaliana]/g…	BAE99453/AAF80640/OAP16459/AHL38937/AEE29989/NP_564118/AAO64810/Q9LM93/BAD43322;AAM63196;NP_181493/AEC09699/OAP09319/AAL77732/AAM14922/AHL38798/AAL07006;NP_001325171/ANM63058;NP_850318/AEC09700;AAF79605;OAO89068
up	37°C_1h	Pp3c23_21798	3.20583	0.000157158		---NA---
up	37°C_1h	Pp3c23_21800	3.37019	6.08e-05		cyclin-dependent kinase inhibitor SMR3-like protein	3.5e-11	0.5901	gi|21592354|gb|AAM64305.1|unknown [Arabidopsis thaliana];gi|15241794|ref|NP_195862.1|cyclin-dependent kinase inhibitor SMR3-like protein [Arabidopsis thaliana]/gi|75181194|sp|Q9LZ60.1|SMR3_ARATHRecName: Full=Cyclin-dependent protein kinase inhibitor SMR3 AltName: Full=Protein SIAMESE-RELATED 3/gi|7413631|emb|CAB85979.1|putative protein [Arabidopsis thaliana]/gi|332003087|gb|AED90470.1|cyclin-depe…	AAM64305;CAB85979/AED90470/NP_195862/Q9LZ60;OAO92304;AAM62581;ABF47121/AED90446/Q1JPP8/OAO93787/NP_568097;AEE76437/NP_001154630/F4IWB3;OAP05002;BAB01899
up	37°C_1h	Pp3c23_21860	3.20708	0.000767644		acyl-UDP-N-acetylglucosamine O-acyltransferase	2.5e-41	0.4433	gi|15235240|ref|NP_194555.1|acyl-UDP-N-acetylglucosamine O-acyltransferase [Arabidopsis thaliana]/gi|145334149|ref|NP_001078455.1|acyl-UDP-N-acetylglucosamine O-acyltransferase [Arabidopsis thaliana]/gi|7269680|emb|CAB79628.1|putative protein [Arabidopsis thaliana]/gi|110742700|dbj|BAE99261.1|hypothetical protein [Arabidopsis thaliana]/gi|332660060|gb|AEE85460.1|acyl-UDP-N-acetylglucosamine O-acy…	CAB79628/NP_194555/NP_001078455/AEE85460/AEE85461/BAE99261/OAO99640
up	37°C_1h	Pp3c23_22010	1.65282	0.0411755		QWRF motif protein (DUF566)	1.4e-53	0.5685	gi|30685396|ref|NP_850614.1|SNOWY COTYLEDON protein (DUF566) [Arabidopsis thaliana]/gi|75151191|sp|Q8GXD9.1|SCO3_ARATHRecName: Full=Protein SNOWY COTYLEDON 3 AltName: Full=QWRF motif-containing protein 1/gi|26451622|dbj|BAC42908.1|unknown protein [Arabidopsis thaliana]/gi|28973259|gb|AAO63954.1|unknown protein [Arabidopsis thaliana]/gi|332642739|gb|AEE76260.1|SNOWY COTYLEDON protein (DUF566) [Ara…	Q8GXD9/NP_850614/BAC42908/AAO63954/AEE76260;OAP03176;BAE99258/Q9SUH5/CAB52444/ANM68144/CAB79789/NP_194800/NP_001329921/AAO00896/AEE85799;NP_974642/AEE85800;ANM62401/NP_001031406/NP_179985/NP_001324560/F4INP9/AEC07526/AEC07525;OAP11029;NP_188591/AEE76259;BAB02541;NP_564558/OAP14526/Q94AI1/AEE32488/AAK76696/AAN41399;OAO99949;NP_001329922/ANM68145;AAG51768;AAG60167;F4K4M0;ANM64369/NP_001326401/NP_00…
up	37°C_1h	Pp3c23_2900	2.91057	5.31e-06		maternal effect embryo arrest 59	1.4e-16	0.5733	gi|1032282318|gb|OAO96645.1|MEE59 [Arabidopsis thaliana];gi|15235514|ref|NP_195447.1|maternal effect embryo arrest 59 [Arabidopsis thaliana]/gi|13877859|gb|AAK44007.1|AF370192_1unknown protein [Arabidopsis thaliana]/gi|2464852|emb|CAB16754.1|putative protein [Arabidopsis thaliana]/gi|7270713|emb|CAB80396.1|putative protein [Arabidopsis thaliana]/gi|14517512|gb|AAK62646.1|AT4g37300/C7A10_60 [Arabi…	OAO96645;CAB16754/NP_195447/AAL06813/CAB80396/AAK62646/AAL33781/AEE86779/AAK44007
up	37°C_1h	Pp3c23_680	2.35736	4.03e-05		ATPase E1-E2 type family protein / haloacid dehalogenase-like hydrolase family protein	0	0.6607	gi|15222212|ref|NP_172780.1|autoinhibited Ca2+/ATPase II [Arabidopsis thaliana]/gi|12229668|sp|Q9SAF5.1|ALA11_ARATHRecName: Full=Probable phospholipid-transporting ATPase 11 Short=AtALA11 AltName: Full=Aminophospholipid flippase 11/gi|4850404|gb|AAD31074.1|AC007357_23Similar to gb|AF038007 FIC1 gene from Homo sapiens and is a member of the PF|00122 E1-E2 ATPase family. ESTs gb|T45045 and gb|AA394…	NP_172780/AAD31074/AAM20713/AEE28985/Q9SAF5;OAP13744;ANM64920/NP_001326921;Q9LK90/BAB02533/AEE77374/NP_189425;OAP04994;ANM58270/NP_001320718;AEE34830/NP_001320717/AAD49973/ANM58269/NP_177038/Q9SX33;OAP14947;NP_189189/BAB03080/AEE77042/Q9LI83;OAP03756;NP_001319223/NP_001322413/AEE33075/NP_175830/OAP14724/ANM60105/ANM60104/Q9SLK6;AAG50529;AEE30652/P57792/AAG50692/NP_001319082;OAP17139;NP_001185096/…
up	37°C_1h	Pp3c23_7470	2.5637	0.00656784		Lateral organ boundaries (LOB) domain family protein	5e-38	0.7148	gi|9294470|dbj|BAB02689.1|unnamed protein product [Arabidopsis thaliana]/gi|1032291225|gb|OAP05552.1|LBD25 [Arabidopsis thaliana];gi|15228288|ref|NP_190371.1|LOB domain-containing protein 27 [Arabidopsis thaliana]/gi|29428052|sp|Q9STS6.1|LBD27_ARATHRecName: Full=LOB domain-containing protein 27 AltName: Full=ASYMMETRIC LEAVES 2-like protein 29 Short=AS2-like protein 29/gi|4741204|emb|CAB41870.1|p…	BAB02689/OAP05552;BAH10573/NP_190371/AEE78342/Q9STS6/CAB41870;OAP04851;OAP05553/Q8L8Q3/BAH10547/AAL38037/BAD12423/NP_566823/AEE77348;AAM67184;AAL38032/BAH10544/O04479/AEE34404/AEE34403/AEE34402/AEE34401/AAB60912/NP_176739/NP_001117553/AAS00609/ANM57892/ABE77401/OAP18109/NP_001320370/NP_001077777/BAB88693/NP_001077778;NP_851253/NP_851252/NP_851254/BAB10551/OAO94298/BAD12424/AAL40346/NP_201114/Q9FM…
up	37°C_1h	Pp3c23_8320	2.46221	0.00485305		plant/protein	2e-11	0.5758	gi|186509945|ref|NP_001118609.1|plant/protein [Arabidopsis thaliana]/gi|332641329|gb|AEE74850.1|plant/protein [Arabidopsis thaliana];gi|18398726|ref|NP_566365.1|plant/protein [Arabidopsis thaliana]/gi|6143874|gb|AAF04421.1|AC010927_14unknown protein [Arabidopsis thaliana]/gi|15081660|gb|AAK82485.1|AT3g10020/T22K18_16 [Arabidopsis thaliana]/gi|15529276|gb|AAK97732.1|AT3g10020/T22K18_16 [Arabidopsi…	NP_001118609/AEE74850;NP_566365/AAM10307/AAM66017/OAP01917/AAK97732/AAK82485/AEE74849/AAF04421/AAL06834
up	37°C_1h	Pp3c23_8390	1.67365	0.00105752		Pyridoxal phosphate (PLP)-dependent transferases superfamily protein	0	0.5223	gi|22329419|ref|NP_172325.2|chloroplastic NIFS-like cysteine desulfurase [Arabidopsis thaliana]/gi|75249321|sp|Q93WX6.1|CNIF1_ARATHRecName: Full=Cysteine desulfurase 1, chloroplastic AltName: Full=NIFS-like protein 1 Short=CpNifS1 AltName: Full=Plastid sufS-like protein AltName: Full=Protein AtCpNifS AltName: Full=Selenocysteine lyase Flags: Precursor/gi|16152176|gb|AAL14994.1|AF419347_1NIFS-like…	AAM19798/NP_172325/AAN31104/AAL14994/AEE28298/OAP16593/Q93WX6/AAL79956;4Q76_B/4Q76_A;4Q75_B/4Q75_A;AAF22900;AAK92811/O49543/CAA16686/AAM19999/AAK00758/OAO96021/ANM68565/NP_001318886/NP_201373/BAB10679/AED98094/CAB64727;NP_001078802/BAH19805/AED98095;NP_850886/BAF01228/AED93592/AED93591/Q3E6S9/NP_974838;OAP17845;OAP17844;AAL32595/ANM65747/NP_001327694/Q9M1R1/OAP05703/CAB71873/AAM63856/NP_191772/AE…
up	37°C_1h	Pp3c23_8610	2.32094	4.79e-06		vesicle-associated protein 1-4	5.5e-72	0.6869	gi|15225415|ref|NP_182039.1|plant VAP homolog 12 [Arabidopsis thaliana]/gi|75274628|sp|Q9SHC8.1|VAP12_ARATHRecName: Full=Vesicle-associated protein 1-2 AltName: Full=Plant VAP homolog 12 Short=AtPVA12 AltName: Full=VAMP-associated protein 1-2 Contains: RecName: Full=Vesicle-associated protein 1-2, N-terminally processed/gi|20260230|gb|AAM13013.1|putative VAMP-associated protein [Arabidopsis thali…	Q9SHC8/AAM13013/AEC10514/AAP13391/OAP11115/NP_182039/AAM65937;ANM62782/NP_001324913;AAM63134;Q8VZ95/AEE80086/NP_567101/AAQ63968/AAP13405/OAP03935/AAL38320;CAB82664;NP_001030904/AEE80088;NP_001030903/AEE80087;OAO99243/AEE81833/NP_567153/Q84WW5/AAN71916;AAM64824;AAC19312/CAB80775;AED95480/Q9LVU1/AED95481/AAL34205/NP_851144/AAM62506/OAO89641/BAA97151/AAK59664/NP_199529;NP_001321263/NP_001321260/ANM5…
up	37°C_1h	Pp3c24_11300	1.90281	0.000160658		nodulin-related protein 1	0.00012	0.5798	gi|1032296269|gb|OAP10595.1|NRP1 [Arabidopsis thaliana];gi|15227642|ref|NP_178443.1|nodulin-related protein 1 [Arabidopsis thaliana]/gi|75216186|sp|Q9ZQ80.1|NDRP1_ARATHRecName: Full=Nodulin-related protein 1 Short=AtNRP1 AltName: Full=RPS2-interacting protein 11/gi|4335755|gb|AAD17432.1|unknown protein [Arabidopsis thaliana]/gi|22531277|gb|AAM97142.1|unknown protein [Arabidopsis thaliana]/gi|3302…	OAP10595;NP_178443/Q9ZQ80/AAD17432/AAM97142/AEC05700;ABK28196;OAP10252;NP_179838/ABE97180/AEC07317/AAD22349
up	37°C_1h	Pp3c24_11830	3.08513	0.000234129		pointed first leaf	1.9e-49	0.5863	gi|18417346|ref|NP_568299.1|Ribosomal protein S13/S18 family [Arabidopsis thaliana]/gi|1173194|sp|P42732.1|RR13_ARATHRecName: Full=30S ribosomal protein S13, chloroplastic AltName: Full=CS13 Flags: Precursor/gi|16767|emb|CAA79013.1|chloroplast 30S ribosomal protein S13 (chloroplast) [Arabidopsis thaliana]/gi|662869|emb|CAA88028.1|chloroplast ribosomal protein S13 [Arabidopsis thaliana]/gi|1107483…	P42732/CAA63021/AAK96452/OAO91120/AAK62589/AED92016/NP_568299/CAA60413/CAA79013/CAA88028;CAB87771/T48605;AEE36017/OAP17645/NP_177898/Q9CA19/AAG51625/AAQ22655;NP_001119224/AED92017;AJD09709;OAP12454;AAL47385/AAK43840;ABP96586/ABP96585/CAB39647/ABP96584/ABP96583/ABP96582/ABP96581/ABP96580/CAA80684/ABP96589/ABP96588/ABP96587/OAP00728/AAL06471/NP_173692/AAV84519/ABP96590/ABF59028/AAL47500/OAP14104/NP…
up	37°C_1h	Pp3c24_12180	2.3603	0.000148494		TCP-1/cpn60 chaperonin family protein	0	0.7431	gi|15226314|ref|NP_180367.1|chaperonin-60alpha [Arabidopsis thaliana]/gi|2506276|sp|P21238.2|CPNA1_ARATHRecName: Full=Chaperonin 60 subunit alpha 1, chloroplastic Short=CPN-60 alpha 1 AltName: Full=Protein SCHLEPPERLESS AltName: Full=RuBisCO large subunit-binding protein subunit alpha 1 Flags: Precursor/gi|1223910|gb|AAA92061.1|chaperonin-60 alpha subunit [Arabidopsis thaliana]/gi|4510416|gb|AAD2…	AAO00801/P21238/AAA92061/AAD21502/AEC08068/OAP10795/NP_180367/AAP68223;AAM63618;AED92616/Q56XV8/NP_197383/BAD94998;OAO95308;ANM68686/NP_001330414;BAB11583;OAO94125/C0Z361/NP_001032083/BAH57140/AED96773/AED96774/NP_200461;AAD10647/P21240/NP_001320638/OAP14290/NP_001320639/NP_001320637/NP_175945/BAH19596/AAK62390/AAM10063/AEE33252/AEE33251/ANM58183/NP_849811/ANM58184/ANM58185;AEE75362/Q9LJE4/NP_187…
up	37°C_1h	Pp3c24_1230	1.82945	0.0284524		N-acetylglucosaminyl transferase component family protein / Gpi1 family protein	2.3e-86	0.5444	gi|1032289832|gb|OAP04159.1|hypothetical protein AXX17_AT3G51750 [Arabidopsis thaliana];gi|6911887|emb|CAB72187.1|putative protein [Arabidopsis thaliana];gi|42565988|ref|NP_191276.2|N-acetylglucosaminyl transferase component family protein / Gpi1 family protein [Arabidopsis thaliana]/gi|332646102|gb|AEE79623.1|N-acetylglucosaminyl transferase component family protein / Gpi1 family protein [Arabid…	OAP04159;CAB72187;NP_191276/AEE79623;ANM65380/NP_001327354;CAB68122;BAD94224
up	37°C_1h	Pp3c24_13960	4.84418	0.00428616		cytokinin oxidase/dehydrogenase 1	4.3e-161	0.6418	gi|1063702998|ref|NP_001318403.1|cytokinin oxidase/dehydrogenase 1 [Arabidopsis thaliana]/gi|66773809|sp|O22213.1|CKX1_ARATHRecName: Full=Cytokinin dehydrogenase 1 AltName: Full=Cytokinin oxidase 1 Short=AtCKX1 Short=CKO 1 Flags: Precursor/gi|2618686|gb|AAB84333.1|putative cytokinin oxidase [Arabidopsis thaliana]/gi|330254898|gb|AEC09992.1|cytokinin oxidase/dehydrogenase 1 [Arabidopsis thaliana]/…	NP_001318403/O22213/AAB84333/AEC09992/OAP07848;ANM62466/NP_181682;BAD44141/Q67YU0/AEE35721/NP_177678;AAG30909;Q9LY71/AEE80482/NP_191903;OAP07000;BAF00384;AEE35722/NP_001185402;AAO73882/Q9FUJ1/AED92951/AAG30908/NP_850863;OAO92914;2EXR_A/2Q4W_A;CAB87797;AAG13068;AED96828/NP_200507/AAG30906/ACE62889/Q9LTS3/BAA97027;AEC06889/Q9FUJ3/AAO42130/AAO64073/NP_565455/AAD10149;AAG30905;OAP17736;OAP17735;OAP09…
up	37°C_1h	Pp3c24_14160	4.80384	7.06e-10		ethylene-dependent gravitropism-deficient and yellow-green-like 2	0	0.4772	gi|15220875|ref|NP_173229.1|ethylene-dependent gravitropism-deficient and yellow-green-like 3 [Arabidopsis thaliana]/gi|75174833|sp|Q9LMU1.1|EGY3_ARATHRecName: Full=Probable zinc metallopeptidase EGY3, chloroplastic AltName: Full=Protein ETHYLENE-DEPENDENT GRAVITROPISM-DEFICIENT AND YELLOW-GREEN 3 Short=AtEGY3 Flags: Precursor/gi|9665065|gb|AAF97267.1|AC034106_10F2H15.10 [Arabidopsis thaliana]/gi…	Q9LMU1/AEE29646/NP_173229/AAF97267;BAE98423;OAP17009;OAO90486;AAN71977/NP_198372/AAK92744/Q949Y5/AED93947;BAA98209;OAO96353;OAO96354;AED90917/NP_974736;NP_001190232/AED90919;NP_196193/Q9FFK3/AED90918/BAB09668;OAO95694;F4JYC8;OAO95695;NP_001318674/AED93945;OAO95696
up	37°C_1h	Pp3c24_15800	4.204	1.61e-10		RNA-dependent RNA polymerase family protein	0	0.4959	gi|15223906|ref|NP_172932.1|RNA-dependent RNA polymerase 1 [Arabidopsis thaliana]/gi|75335341|sp|Q9LQV2.1|RDR1_ARATHRecName: Full=RNA-dependent RNA polymerase 1 Short=AtRDRP1 AltName: Full=RNA-directed RNA polymerase 1/gi|8778232|gb|AAF79241.1|AC006917_26F10B6.19 [Arabidopsis thaliana]/gi|110737376|dbj|BAF00633.1|putative RNA-directed RNA polymerase [Arabidopsis thaliana]/gi|332191105|gb|AEE29226…	AAF79241/NP_172932/AEE29226/OAP18817/Q9LQV2/BAF00633;AAN64409;AEE82976/CAB43048/O82504/NP_192851/AAC35535/CAB81214;OAO97258;OAP06163;NP_001327618/NP_001327617/AAG52184/NP_001327619/AAF73959/NP_001327620/NP_190519/CAB71285/ANM65668/ANM65667/ANM65669/AEE78550/ANM65670/Q9SG02;AAF74208;CAA09894;OAP06162;OAP06164;AEC06944/NP_179583/O82188;NP_001325338/ANM63235;ANM63236/NP_001325339;OAP09635;ANM61578/N…
up	37°C_1h	Pp3c24_16930	2.62874	0.00290594		TPX2 (targeting protein for Xklp2) protein family	6.9e-33	0.6559	gi|18417986|ref|NP_567893.1|TPX2 (targeting protein for Xklp2) protein family [Arabidopsis thaliana]/gi|186515493|ref|NP_001119094.1|TPX2 (targeting protein for Xklp2) protein family [Arabidopsis thaliana]/gi|1063726276|ref|NP_001328200.1|TPX2 (targeting protein for Xklp2) protein family [Arabidopsis thaliana]/gi|75165193|sp|Q94C48.1|WDL5_ARATHRecName: Full=Protein WVD2-like 5/gi|14334556|gb|AAK5…	AAM44942/NP_567893/NP_001119094/NP_001328200/ANM66294/AAK59686/OAO97434/AEE86042/AEE86040/Q94C48;AEE86041/NP_974659;NP_001324900/ANM62767/AAD20707;OAP08250;BAE99750/AEC07706/NP_180118/Q0WSZ8;OAP08249;OAP08453;AAM98231/NP_565829/ANM63304/ANM63305/AAL14415/AAD21469/NP_001325399/Q9SJ62/NP_001325400/AEC09173;BAE99628/Q84WL6/AAO23648/AEE76715/NP_188950;ANM64992/NP_001326992;OAP02680;NP_001326991/ANM64…
up	37°C_1h	Pp3c24_18710	2.28669	2.17e-05		RNA-binding KH domain-containing protein	1.4e-145	0.798	gi|15241622|ref|NP_196459.1|RNA-binding KH domain-containing protein [Arabidopsis thaliana]/gi|13878039|gb|AAK44097.1|AF370282_1putative rev interacting protein mis3 [Arabidopsis thaliana]/gi|10178284|emb|CAC08342.1|rev interacting protein mis3-like [Arabidopsis thaliana]/gi|23296614|gb|AAN13132.1|putative rev interacting protein mis3 [Arabidopsis thaliana]/gi|332003916|gb|AED91299.1|RNA-binding …	AAK44097/OAO93540/CAC08342/AED91299/AAN13132/NP_196459;AAM64563
up	37°C_1h	Pp3c24_20230	4.69187	0.00511214		hypothetical protein AXX17_ATUG03430	4.9e-21	0.4084	gi|1032274853|gb|OAO89196.1|hypothetical protein AXX17_ATUG03430 [Arabidopsis thaliana]	OAO89196
up	37°C_1h	Pp3c24_20380	3.03597	0.00178205		NAD(P)-binding Rossmann-fold superfamily protein	2.6e-177	0.7437	gi|15236988|ref|NP_192834.1|UDP-D-glucose/UDP-D-galactose 4-epimerase 5 [Arabidopsis thaliana]/gi|209572746|sp|Q9SN58.3|UGE5_ARATHRecName: Full=UDP-glucose 4-epimerase 5 Short=AtUGE5 AltName: Full=UDP-galactose 4-epimerase 5/gi|4539370|emb|CAB40064.1|UDP-galactose 4-epimerase-like protein [Arabidopsis thaliana]/gi|7267794|emb|CAB81197.1|UDP-galactose 4-epimerase-like protein [Arabidopsis thaliana…	AAM51255/Q9SN58/CAB40064/AAL38795/NP_192834/CAB81197/AAM98214/AEE82951;AAC33955;AAM62752;OAO99690;ABD85153/AAM63099/AEE34065/BAC42551/NP_564811/Q8LDN8/OAP18097;AAG51599;OAO99932;NP_194123/CAB43892/AEE84827/Q9T0A7/BAC43316/CAB81310/AAP40366;Q42605/AAM53267/AAL06868/AAG50102/AAN15351/AEE28928/OAP19884/AAF78483/NP_172738;AAM61178;CAA90941;AAS76249/OAP14266/AEE34241/NP_176625/AAG51709/Q9C7W7/AAR92262…
up	37°C_1h	Pp3c24_3610	7.42539	0.00127803		---NA---
up	37°C_1h	Pp3c24_4050	2.43673	3.66e-05		YbaK/aminoacyl-tRNA synthetase-associated domain-containing protein	2.2e-91	0.6839	gi|18414678|ref|NP_567502.1|YbaK/aminoacyl-tRNA synthetase-associated domain-containing protein [Arabidopsis thaliana]/gi|15451034|gb|AAK96788.1|Unknown protein [Arabidopsis thaliana]/gi|18377536|gb|AAL66934.1|unknown protein [Arabidopsis thaliana]/gi|332658362|gb|AEE83762.1|YbaK/aminoacyl-tRNA synthetase-associated domain-containing protein [Arabidopsis thaliana]/gi|1032282231|gb|OAO96558.1|hypo…	AAL66934/AEE83762/OAO96558/NP_567502/AAK96788;ANM66408/NP_001328304;OAO96559;CAB10427/CAB78693
up	37°C_1h	Pp3c24_4390	10.4249	7.13e-07		HSP20-like chaperones superfamily protein	8.8e-20	0.5809	gi|1032304116|gb|OAP18441.1|hypothetical protein AXX17_AT1G47890 [Arabidopsis thaliana];gi|15220832|ref|NP_175759.1|HSP20-like chaperones superfamily protein [Arabidopsis thaliana]/gi|21264442|sp|P13853.2|HS17C_ARATHRecName: Full=17.6 kDa class I heat shock protein 3 AltName: Full=17.6 kDa heat shock protein 3 Short=AtHsp17.6C/gi|12324023|gb|AAG51972.1|AC024260_1017.6 kDa heat shock protein (AA 1…	OAP18441;P13853/AAG51972/CAA34208/NP_175759/ABD57522/AEE32954;AAF78436;NP_172220/AAM63903/AAF79569/BAC43437/AEE28120/Q9LNW0/AAO63844/OAP17453;BAD43028/Q9XIE3/AEE33629/BAD42911/OAP12941/AAD39328/ABD57519/NP_176195;AAM64758;CAA35183/BAB09509/AED97223/AAM67481/AAL49881/BAF00451/OAO91667/P19037/NP_200780;AAM67156;Q9FHQ3/AED94218/ABD67504/OAO90045/BAB08313/BAC43412/AAO63869/NP_198583;CAA35182;P19036/C…
up	37°C_1h	Pp3c24_4410	2.8552	0.000292541		Protein kinase superfamily protein	1.6e-143	0.6095	gi|30696480|ref|NP_568809.2|Protein kinase superfamily protein [Arabidopsis thaliana]/gi|1063741236|ref|NP_001332565.1|Protein kinase superfamily protein [Arabidopsis thaliana]/gi|1063741239|ref|NP_001318798.1|Protein kinase superfamily protein [Arabidopsis thaliana]/gi|75262528|sp|Q9FIU5.1|CRLK1_ARATHRecName: Full=Calcium/calmodulin-regulated receptor-like kinase 1 Short=AtCRLK1/gi|9758951|dbj|B…	OAO94675/NP_001332565/Q9FIU5/NP_001318798/NP_568809/AED96515/ANM71003/BAB09338/ANM71004;Q9LFV3/NP_001078591/AED92199/OAO94387/NP_001331208/ANM69538/CAC01772;BAD93743;NP_568320/AAM63603/AED92198;CAB38831;NP_566630/BAB02454/AEE76221/OAP06098/AAU94380/AAV59270;NP_851189/AED96514;AAL11616/AED94334/AAL77688/Q9FFW5/BAB10146/AAM47347/NP_198672;OAO95512;AEE34687/NP_564904/C0LGI2/ACN59267;AAC33224;CAB6202…
up	37°C_1h	Pp3c24_4450	3.3972	0.00703963		---NA---
up	37°C_1h	Pp3c24_5010	1.43041	0.0163341		vesicle-associated protein 1-4	7.4e-73	0.6946	gi|15225415|ref|NP_182039.1|plant VAP homolog 12 [Arabidopsis thaliana]/gi|75274628|sp|Q9SHC8.1|VAP12_ARATHRecName: Full=Vesicle-associated protein 1-2 AltName: Full=Plant VAP homolog 12 Short=AtPVA12 AltName: Full=VAMP-associated protein 1-2 Contains: RecName: Full=Vesicle-associated protein 1-2, N-terminally processed/gi|20260230|gb|AAM13013.1|putative VAMP-associated protein [Arabidopsis thali…	Q9SHC8/AAM13013/AEC10514/AAP13391/OAP11115/NP_182039/AAM65937;ANM62782/NP_001324913;AAM63134;Q8VZ95/AEE80086/NP_567101/AAQ63968/AAP13405/OAP03935/AAL38320;OAO99243/AEE81833/NP_567153/Q84WW5/AAN71916;AAM64824;CAB82664;NP_001030904/AEE80088;NP_001030903/AEE80087;AAC19312/CAB80775;AED95480/Q9LVU1/AED95481/AAL34205/NP_851144/AAM62506/OAO89641/BAA97151/AAK59664/NP_199529;NP_001329892/ANM68115;NP_00132…
up	37°C_1h	Pp3c24_5140	4.68889	0.0314657		---NA---
up	37°C_1h	Pp3c24_6290	1.51581	0.0294363		---NA---
up	37°C_1h	Pp3c24_6920	3.07656	3.53e-05		---NA---
up	37°C_1h	Pp3c24_8070	4.24173	2.82e-08		SMAD/FHA domain-containing protein	5.2e-80	0.6011	gi|1032290936|gb|OAP05263.1|hypothetical protein AXX17_AT3G07210 [Arabidopsis thaliana];gi|15231425|ref|NP_187378.1|SMAD/FHA domain-containing protein [Arabidopsis thaliana]/gi|75204585|sp|Q9SFV2.1|FHA2_ARATHRecName: Full=FHA domain-containing protein FHA2 AltName: Full=Protein FORKHEAD-ASSOCIATED DOMAIN 2 Short=AtFHA2/gi|6642643|gb|AAF20224.1|AC012395_11unknown protein [Arabidopsis thaliana]/gi|…	OAP05263;AAF20224/AEE74516/NP_187378/Q9SFV2/OAP04403;BAC42952;Q9SFV6/NP_187382/AAF20220/AEE74519
up	37°C_1h	Pp3c24_8110	3.9747	0.0204356		Phosphatidylinositol-4-phosphate 5-kinase family protein	2.1e-23	0.5051	gi|1063710187|ref|NP_001325990.1|Phosphatidylinositol-4-phosphate 5-kinase family protein [Arabidopsis thaliana]/gi|1063710192|ref|NP_001325989.1|Phosphatidylinositol-4-phosphate 5-kinase family protein [Arabidopsis thaliana]/gi|1039014287|gb|ANM63929.1|Phosphatidylinositol-4-phosphate 5-kinase family protein [Arabidopsis thaliana]/gi|1039014288|gb|ANM63930.1|Phosphatidylinositol-4-phosphate 5-ki…	NP_001325989/ANM63930/ANM63929/NP_001325990;ANM63931/NP_001325991;Q9SFB8/AEE74625/OAP02656/NP_187453/BAF01445/AAF21206/AAP40421;AEE36006/NP_177889/OAP12585/AAG51667/BAF01839;NP_193441/AEE83846/AAM78092/OAO98560/AAO23593;NP_181654/Q9SLG9/OAP08620/AAK49397/AAM14925/AEC09944;OAP07054;NP_001319773/CAB72166/NP_191255/ANM63864/Q9M1K2/AEE79593;O48709/AEC07835/NP_001318292/AAC14492;ANM61997/ANM61996/NP_0…
up	37°C_1h	Pp3c24_9060	4.93624	1.76e-11		Clp ATPase	0	0.706	gi|1032276719|gb|OAO91047.1|CLPB3 [Arabidopsis thaliana];gi|18417676|ref|NP_568314.1|casein lytic proteinase B3 [Arabidopsis thaliana]/gi|75174044|sp|Q9LF37.1|CLPB3_ARATHRecName: Full=Chaperone protein ClpB3, chloroplastic AltName: Full=ATP-dependent Clp protease ATP-binding subunit ClpB homolog 3 AltName: Full=Casein lytic proteinase B3 AltName: Full=Protein ALBINO OR PALE GREEN 6 Flags: Precurs…	OAO91047;Q9LF37/CAC01744/AED92162/NP_568314;OAP07963;Q8VYJ7/AEC07662/AAN72234/AAL50064/NP_565586;AEE35576/AAG52410/AAF26423/NP_565083/P42730;AAA67927;ANM58052/NP_001320516/OAP14154;OAP02478;NP_001190035/AEE78467;NP_001325472/NP_001325473/ANM63380/ANM63381/Q9SXJ7/AEE78466/NP_566912/BAA82062;CAB87915;Q9FI56/BAB08738/BAE99213/AED96011/NP_568746/OAO92068/AAM26692;AAC04687;D71409;CAB46061/CAB78509;NP_…
up	37°C_1h	Pp3c24_9090	1.80451	0.0356966		Sec23/Sec24 protein transport family protein	0	0.4575	gi|18411740|ref|NP_567217.1|Sec23/Sec24 protein transport family protein [Arabidopsis thaliana]/gi|1063720491|ref|NP_001329286.1|Sec23/Sec24 protein transport family protein [Arabidopsis thaliana]/gi|1063720493|ref|NP_001329285.1|Sec23/Sec24 protein transport family protein [Arabidopsis thaliana]/gi|27754215|gb|AAO22561.1|putative protein transport factor [Arabidopsis thaliana]/gi|332656680|gb|AE…	NP_001329286/NP_001329285/NP_567217/AEE82080/AAO22561/ANM67456/ANM67457;OAO99549;AAK59590;CAB80674/AAD22643;AAQ56788/NP_179757/AAD23642/AAM20606/AEC07205/OAP07543;BAB02785/OAP04068/AAO50656/AAO22730/AEE76796/NP_189008;CAB10195/CAB78458;NP_193152/AAM67461/AEE83387/OAO98571/AAL67087;NP_849541/AEE83385;AAM10394;AEE76797/NP_001189956;AAN72246/AEE27848/NP_563741/OAP14216;AAL08282;AAF79733;OAO93036;AAQ…
up	37°C_1h	Pp3c24_9310	6.86852	1.85e-06		Translation initiation factor eIF3 subunit	9.9e-41	0.6264	gi|30693092|ref|NP_850918.1|Translation initiation factor eIF3 subunit [Arabidopsis thaliana]/gi|1063734806|ref|NP_001330000.1|Translation initiation factor eIF3 subunit [Arabidopsis thaliana]/gi|1063734808|ref|NP_001330001.1|Translation initiation factor eIF3 subunit [Arabidopsis thaliana]/gi|23306418|gb|AAN17436.1|Unknown protein [Arabidopsis thaliana]/gi|24899745|gb|AAN65087.1|Unknown protein …	NP_001330000/AED94192/NP_001330001/NP_850918/BAC42979/AAN17436/OAO94386/ANM68228/ANM68229/AAN65087;AAM14229/OAP16309/AEE34459/AAG51301/AAL36101/AEE34458/NP_564865/NP_001185326;BAD94278
up	37°C_1h	Pp3c24_9700	2.62947	0.00579385		GTP-binding RAB2A like protein	2.3e-138	0.7097	gi|15235981|ref|NP_193450.1|RAB GTPase homolog B1C [Arabidopsis thaliana]/gi|75279776|sp|P92963.1|RAB1C_ARATHRecName: Full=Ras-related protein RABB1c Short=AtRABB1c AltName: Full=Ras-related protein Rab2A Short=AtRab2A/gi|1765896|emb|CAA70498.1|Rab2-like protein [Arabidopsis thaliana]/gi|5281023|emb|CAB45962.1|GTP-binding RAB2A like protein [Arabidopsis thaliana]/gi|7268468|emb|CAB80988.1|GTP-bin…	NP_193450/CAB80988/P92963/CAB45962/OAP00678/AAP13359/CAA70498/AEE83857/AAO00873;AAL38738/NP_195311/Q38922/AAM51423/AAM62968/AAA87883/AEE86581/CAA21472/CAB81495;CAB10497/CAB80987/OAO97702/O23561/AEE83856/NP_193449/AAY78799;NP_001078499/AEE86582;BAC43265/AED97387/Q9FJH0/AAO63302/OAO89655/NP_200894/BAB10106;CAB78845/OAO99083/AEE84045/AAR24711/O49513/AAS47651/NP_193578/CAA16723;AED95292/Q9FK68/AAK440…
up	37°C_1h	Pp3c25_1090	1.85004	0.000449554		DNA-binding protein with MIZ/SP-RING zinc finger, PHD-finger and SAP domain-containing protein	2.1e-68	0.5461	gi|79527303|ref|NP_198973.3|RING/U-box superfamily protein [Arabidopsis thaliana]/gi|961512637|sp|F4JYG0.1|PIAL2_ARATHRecName: Full=E4 SUMO-protein ligase PIAL2 AltName: Full=Protein INHIBITOR OF ACTIVATED STAT-LIKE 2/gi|332007311|gb|AED94694.1|RING/U-box superfamily protein [Arabidopsis thaliana]/gi|1032278069|gb|OAO92397.1|hypothetical protein AXX17_AT5G39340 [Arabidopsis thaliana];gi|110738352…	NP_198973/OAO92397/AED94694/F4JYG0;BAF01103;OAO92396;AIY68679/A0A0A7EPL0;NP_172366/AEE28366;BAB11464;OAP19431;OAP19432;AAB70421;BAH19443;NP_001032108/BAD43576/AED97326/BAD94544/BAH19679/BAD95283;BAD94301;NP_001332003/BAD94016/AAM98074/AED97325/AAU00414/BAB08225/NP_200849/AAO42788/ANM70389;NP_974969/AED97328/NP_001119465/AED97324;OAO90655;NP_001032109/AED97327/Q680Q4/BAD93882;BAD43867;OAP16397
up	37°C_1h	Pp3c25_11150	4.82274	2.95e-06		Heavy metal transport/detoxification superfamily protein	2.7e-13	0.5513	gi|1032285936|gb|OAP00264.1|hypothetical protein AXX17_AT4G11730 [Arabidopsis thaliana];gi|145333005|ref|NP_001078368.1|Heavy metal transport/detoxification superfamily protein [Arabidopsis thaliana]/gi|1100059655|sp|F4JMB8.1|HIP44_ARATHRecName: Full=Heavy metal-associated isoprenylated plant protein 44 Short=AtHIP44 Flags: Precursor/gi|332657486|gb|AEE82886.1|Heavy metal transport/detoxification…	OAP00264;NP_001078368/F4JMB8/AEE82886;ABF59244;BAD95360;F4IQG4/NP_849973/AEC06738/OAP07277;NP_197247/Q9LF57/ABK32137/AED92427/CAC01889;CAB87423/O82089/AAM62878/OAP02457/AEE79500/AAK32872/ANM64077/NP_001326128/AAC33510/AAL47423/NP_191183;AED93327/Q9FLU5/NP_568449/AAL59894/BAB11210/AAM91769/ANM70314/NP_001331936;NP_001154734/AED93329;AED93328/NP_974830;ANM70313/NP_001331935;AAV97803/NP_564713/Q9C7J…
up	37°C_1h	Pp3c25_11300	3.55603	0.013224		Heavy metal transport/detoxification superfamily protein	4.5e-07	0.5128	gi|1063678848|ref|NP_001318933.1|Heavy metal transport/detoxification superfamily protein [Arabidopsis thaliana]/gi|1032301712|gb|OAP16037.1|hypothetical protein AXX17_AT1G05920 [Arabidopsis thaliana]/gi|1039010245|gb|AEE27975.2|Heavy metal transport/detoxification superfamily protein [Arabidopsis thaliana];gi|1100059544|sp|F4IC29.1|HIP28_ARATHRecName: Full=Heavy metal-associated isoprenylated pl…	NP_001318933/OAP16037/AEE27975;F4IC29;AAF82161
up	37°C_1h	Pp3c25_11311	4.6474	0.0150962		---NA---
up	37°C_1h	Pp3c25_11320	2.12345	0.0362295		Heavy metal transport/detoxification superfamily protein	3.1e-08	0.5529	gi|8927670|gb|AAF82161.1|AC068143_3Contains similarity to a copper homeostasis factor (CCM) mRNA from Arabidopsis thaliana gb|U88711 and contains a heavy-metal-associated PF|00403 domain [Arabidopsis thaliana];gi|1100059544|sp|F4IC29.1|HIP28_ARATHRecName: Full=Heavy metal-associated isoprenylated plant protein 28 Short=AtHIP28 Flags: Precursor;gi|1063678848|ref|NP_001318933.1|Heavy metal transpor…	AAF82161;F4IC29;NP_001318933/OAP16037/AEE27975;NP_001321479/ANM59087;OAP18999;AEE31042/NP_174205/Q9LP41/AAF88133
up	37°C_1h	Pp3c25_11400	2.42713	0.0182008		Heavy metal transport/detoxification superfamily protein	3.5e-11	0.6033	gi|98961829|gb|ABF59244.1|unknown protein [Arabidopsis thaliana];gi|145333005|ref|NP_001078368.1|Heavy metal transport/detoxification superfamily protein [Arabidopsis thaliana]/gi|1100059655|sp|F4JMB8.1|HIP44_ARATHRecName: Full=Heavy metal-associated isoprenylated plant protein 44 Short=AtHIP44 Flags: Precursor/gi|332657486|gb|AEE82886.1|Heavy metal transport/detoxification superfamily protein [A…	ABF59244;NP_001078368/F4JMB8/AEE82886;OAP00264;F4IC29;NP_001318933/OAP16037/AEE27975;AAF82161;BAD95360;F4IQG4/NP_849973/AEC06738/OAP07277;OAP18999;NP_001321479/ANM59087;AAM60879;AAK55741/AAL06983/AAG40028/AAG41463/AEE86950/AAK00383/CAB80522/ANM67729/NP_001320160/Q9SZN7/OAP00180/CAB37514/NP_195570;AAG51694/AAM65427/AAO39894/BAC42520/OAP12895/Q9C9A3/NP_177261/AEE35156;OAP16886/AAK96563/AEE30319/Q93…
up	37°C_1h	Pp3c25_14630	10.983	3.74e-06		HSP20-like chaperones superfamily protein	4.1e-38	0.6112	gi|15222395|ref|NP_172220.1|HSP20-like chaperones superfamily protein [Arabidopsis thaliana]/gi|75311415|sp|Q9LNW0.1|HS178_ARATHRecName: Full=17.8 kDa class I heat shock protein AltName: Full=17.8 kDa heat shock protein Short=AtHsp17.8/gi|8778561|gb|AAF79569.1|AC022464_27F22G5.25 [Arabidopsis thaliana]/gi|21555637|gb|AAM63903.1|heat shock protein, putative [Arabidopsis thaliana]/gi|26452709|dbj|B…	NP_172220/AAM63903/AAF79569/BAC43437/AEE28120/Q9LNW0/AAO63844/OAP17453;AAM64758;BAD43028/Q9XIE3/AEE33629/BAD42911/OAP12941/AAD39328/ABD57519/NP_176195;P13853/AAG51972/CAA34208/NP_175759/ABD57522/AEE32954;OAP18441;AAM67156;CAA35183/BAB09509/AED97223/AAM67481/AAL49881/BAF00451/OAO91667/P19037/NP_200780;CAA35182;P19036/CAB90950/AEE78138/NP_190209;AAK95252/AAN28742;OAP01990;AAF78436;OAO99628;AAC95188…
up	37°C_1h	Pp3c25_14860	1.46567	0.0245052		---NA---
up	37°C_1h	Pp3c25_5260	2.27906	0.000715542		CBS domain protein with a domain protein (DUF21)	9.9e-168	0.7049	gi|186511761|ref|NP_193160.3|CBS domain protein with a domain protein (DUF21) [Arabidopsis thaliana]/gi|75253981|sp|Q67XQ0.1|Y4424_ARATHRecName: Full=DUF21 domain-containing protein At4g14240 AltName: Full=CBS domain-containing protein CBSDUF1/gi|51971733|dbj|BAD44531.1|unnamed protein product [Arabidopsis thaliana]/gi|332657999|gb|AEE83399.1|CBS domain protein with a domain protein (DUF21) [Arab…	AEE83399/NP_193160/OAO99583/Q67XQ0/BAD44531;Q9ZVS8/OAP12211/NP_171826/AEE27552;BAD43519/NP_001031633/BAD43459/AEE83400/BAD43894;AAU05525;AAC72127;Q4V3C7/AEE83398/AAY56420/BAE98582/NP_193159/OAO96617;ANM66327/NP_001328231;CAB10203/CAB78466;NP_001324217/ANM62034;OAP01176/Q8VZI2/AAL36056/AEE86267/NP_195096/AAM26645;AEC06308/NP_179058/Q9ZQR4/OAP07530/ANM62035/NP_001324218;NP_200091/Q9LTD8/AED96260;OA…
up	37°C_1h	Pp3c25_5770	2.06383	0.0032527		emp24/gp25L/p24 family/GOLD family protein	3.9e-75	0.5052	gi|21595553|gb|AAM66112.1|putative coated vesicle membrane protein [Arabidopsis thaliana]/gi|1032288363|gb|OAP02690.1|p24beta2 [Arabidopsis thaliana];gi|15231496|ref|NP_187425.1|emp24/gp25L/p24 family/GOLD family protein [Arabidopsis thaliana]/gi|75313041|sp|Q9S7M9.1|P24B2_ARATHRecName: Full=Transmembrane emp24 domain-containing protein p24beta2 AltName: Full=p24 family protein beta1 Short=p24bet…	OAP02690/AAM66112;NP_187425/AAF21178/AAK64137/AAF13086/Q9S7M9/AAK25978/AEE74586;AAL50082/Q9LIL4/NP_188924/AAM10366/AEE76683/OAP06197/BAB03029;NP_001327224/ANM65240;BAC42161/AAO50705/AAM62962/AEE33445/NP_176075/Q9FVU0/AAG50754;OAP18647;BAC43132/AAO39961;Q6IDL4/AAR24197/NP_172429/AEE28465/OAP16386;AAM67291;Q9LQY3/OAP17693/AAF87046/AEE30721/NP_564256;AAT85744/AAU15163;OAP10959;AAM15035/AEC05684/NP_1…
up	37°C_1h	Pp3c25_5890	2.13005	0.00273827		RING/FYVE/PHD zinc finger superfamily protein	7.6e-44	0.5811	gi|1032286455|gb|OAP00783.1|hypothetical protein AXX17_AT4G11930 [Arabidopsis thaliana];gi|15235176|ref|NP_192798.1|RING/FYVE/PHD zinc finger superfamily protein [Arabidopsis thaliana]/gi|1063721604|ref|NP_001319895.1|RING/FYVE/PHD zinc finger superfamily protein [Arabidopsis thaliana]/gi|4539438|emb|CAB40026.1|hypothetical protein [Arabidopsis thaliana]/gi|7267757|emb|CAB78183.1|hypothetical pro…	OAP00783;NP_192798/NP_001319895/CAB40026/CAB78183/AEE82905/ANM66600;BAC42335;AEE31531/AAF31272/NP_001077646/OAP12558;AAD03428;AAF25973;AEE31592/Q9C810/AAG51204/AAK59559/NP_564424/OAP14041/AAK93738;NP_001321155/ANM58741;AAD12714/NP_178290/Q9ZUA9/AEC05502;OAP09437;1WEE_A;AAG51303;OAP18009;NP_176791/Q7X6Y7/AEE34471/AAO16873/AAP69944;NP_197618/BAB08324/Q9FMS5/AED93002;CAC69664/CAC69663/OAO94719
up	37°C_1h	Pp3c25_6240	1.94653	0.0182008		P-loop containing nucleoside triphosphate hydrolases superfamily protein	0	0.5604	gi|30697428|ref|NP_200884.2|P-loop containing nucleoside triphosphate hydrolases superfamily protein [Arabidopsis thaliana]/gi|75171045|sp|Q9FJH9.1|LPAH1_ARATHRecName: Full=P-loop NTPase domain-containing protein LPA1 homolog 1 AltName: Full=Protein LOW PHYTIC ACID 1 homolog 1/gi|10176904|dbj|BAB10097.1|unnamed protein product [Arabidopsis thaliana]/gi|27754621|gb|AAO22756.1|unknown protein [Arab…	Q9FJH9/AAO22756/NP_200884/AED97374/AAO42372/BAB10097;OAO95245;OAP06041;CAB72147;Q93ZS1/AEE77991/AAM20312/AAL07147/NP_566873;NP_974387/AEE77990;ANM69710/NP_001331370;BAB10444/NP_200953/AED97470;OAO94025;AAN65041;AAK62454
up	37°C_1h	Pp3c25_6580	2.63208	0.0094702		polyubiquitin 10	3.1e-106	0.9709	gi|18412785|ref|NP_567286.1|ubiquitin 11 [Arabidopsis thaliana]/gi|30679296|ref|NP_849291.1|Ubiquitin family protein [Arabidopsis thaliana]/gi|79325001|ref|NP_001031585.1|ubiquitin 11 [Arabidopsis thaliana]/gi|186511479|ref|NP_567247.2|Ubiquitin family protein [Arabidopsis thaliana]/gi|186511546|ref|NP_001118936.1|ubiquitin 11 [Arabidopsis thaliana]/gi|302595976|sp|P0CH33.1|UBQ11_ARATHRecName: Fu…	P0CH33/NP_849291/AAD48980/AAL09770/AAL06940/AAN65052/AFP43343/AEE82244/BAE98552/AAK96565/AAM19968/NP_567247/AEE82470/CAB81047/AEE82469/NP_001118936/NP_567286/AEE82245/NP_001031585/AEE82468;AAO43307;AAK68824;AED90576/AED90575/BAB08384/NP_001031824/ABF85770/AED90574/NP_001332370/AAO00780/ANM70788/BAH19791/NP_568112/CAB86091/Q1EC66/NP_851029;NP_849292/ANM67151/OAP01203/NP_974516/NP_001328998/BAH1955…
up	37°C_1h	Pp3c25_6940	3.02056	0.0279234		K-box region and MADS-box transcription factor family protein	3.8e-25	0.6306	gi|4559367|gb|AAD23028.1|putative MADS-box protein [Arabidopsis thaliana]/gi|194272620|gb|ACF37253.1|MADS box protein AGL61 [Arabidopsis thaliana]/gi|225898140|dbj|BAH30402.1|hypothetical protein, partial [Arabidopsis thaliana];gi|15239333|ref|NP_200852.1|AGAMOUS-like 62 [Arabidopsis thaliana]/gi|75309162|sp|Q9FKK2.1|AGL62_ARATHRecName: Full=Agamous-like MADS-box protein AGL62/gi|9757746|dbj|BAB0…	BAH30402/ACF37253/AAD23028;Q9FKK2/ACA25224/AED97331/NP_200852/BAB08227;OAO91881;NP_850058/AAY78694/Q4PSU4/AEC07635;NP_195377/AEE86675/CAB80325/OAO98953/AAN52798/ABE66117/AAM64257/CAB16834;ABK28669;OAP10403;AED91941/AAA65653/NP_196883/Q38847/OAO90583/BAB10600;AAN52800;OAP08901/AAC26702/AEC08974/NP_180991/ABE65885/AAM14943/O64703;AAN52773/NP_001319775/AEE79630;NP_849351/AAM91672/AAL38765/AEE82816;A…
up	37°C_1h	Pp3c25_8200	2.92197	0.0082906		GA20ox1	1.1e-56	0.4983	gi|1032282887|gb|OAO97214.1|GA2OX8 [Arabidopsis thaliana];gi|145340471|ref|NP_193852.2|gibberellin 2-oxidase 8 [Arabidopsis thaliana]/gi|259016235|sp|O49561.2|G2OX8_ARATHRecName: Full=Gibberellin 2-beta-dioxygenase 8 AltName: Full=GA 2-oxidase 8 AltName: Full=Gibberellin 2-beta-hydroxylase 8 AltName: Full=Gibberellin 2-oxidase 8/gi|91806706|gb|ABE66080.1|oxidoreductase 2OG-Fe(II) oxygenase family…	OAO97214;O49561/AEE84420/ABE66080/NP_193852;ABK28642;AGW24319;AGW24312;2116434A;AAC39313;AGW24305/CAA58293/OAO97207;AGW24316/CAB45519/AGW24315/AGW24329/AGW24306/AEE85055/AGW24311/AGW24325/Q39110/CAB81353/AGW24309/NP_194272;BAD94705;AAC39314;AGW24333;AGW24323;AGW24320;AGW24332;AGW24310;AGW24317;AGW24331;AGW24324;AAO64035/AED91121/NP_196337/Q39112/AAO42308/CAA58295/CAB87276
up	37°C_1h	Pp3c25_8490	1.46987	0.0343588		A20/AN1-like zinc finger family protein	5.7e-41	0.586	gi|15234402|ref|NP_192941.1|A20/AN1-like zinc finger family protein [Arabidopsis thaliana]/gi|30682006|ref|NP_849364.1|A20/AN1-like zinc finger family protein [Arabidopsis thaliana]/gi|73921296|sp|Q9SZ69.1|SAP7_ARATHRecName: Full=Zinc finger A20 and AN1 domain-containing stress-associated protein 7 Short=AtSAP7/gi|13272445|gb|AAK17161.1|AF325093_1putative protein [Arabidopsis thaliana]/gi|1360549…	Q9SZ69/AEE83089/AAK17161/CAB78247/AAL87373/AAM65767/NP_192941/OAO98562/CAB40945/AEE83090/NP_849364/AAK32743;Q6NNI8/AAR24191/AAR92335/OAP14755/NP_001321241/AEE28882/ANM58832/NP_172706/NP_849652/AEE28883;BAH19860;AAF79653;AAD21434/Q9SJM6/AAM64415/NP_565844/ABI49428/AEC09232;OAP09081;OAP12648/AAD30634/AEE32635/AEE32636/Q8H0X0/AEE32633/AEE32634/AAL08301/NP_001185194/NP_001185193/NP_001077694/NP_56458…
up	37°C_1h	Pp3c25_8540	2.47512	0.00877099		CRE1	0	0.6047	gi|13359157|dbj|BAB33311.1|cytokinin receptor CRE1b [Arabidopsis thaliana];gi|13359155|dbj|BAB33310.1|cytokinin receptor CRE1a [Arabidopsis thaliana];gi|1063699525|ref|NP_001324427.1|CHASE domain containing histidine kinase protein [Arabidopsis thaliana]/gi|1039012464|gb|ANM62255.1|CHASE domain containing histidine kinase protein [Arabidopsis thaliana];gi|30677959|ref|NP_849925.1|CHASE domain con…	BAB33311;BAB33310;ANM62255/NP_001324427;NP_849925/BAB40776/AEC05505/Q9C5U0;CAC18522/OAP11155/NP_001324429/CAC18521/NP_001324428/CAC18523/ANM62257/NP_565277/NP_973396/AEC05507/AAD21777/AEC05506/ANM62256;OAO91262;BAB40774/NP_568532/Q9C5U2/AED94014;BAB09274;NP_564276/OAP18987/BAB40775/Q9C5U1/AEE30806;AAF99730;AAP37766/AAO00890;3T4O_B/3T4O_A/3T4L_B/3T4K_B/3T4L_A/3T4J_B/3T4K_A/3T4J_A/3T4T_B/3T4S_B/3T4…
up	37°C_1h	Pp3c25_8880	4.63077	0.00300417		HSP20-like chaperones superfamily protein	2.2e-44	0.6488	gi|1032304116|gb|OAP18441.1|hypothetical protein AXX17_AT1G47890 [Arabidopsis thaliana];gi|15220832|ref|NP_175759.1|HSP20-like chaperones superfamily protein [Arabidopsis thaliana]/gi|21264442|sp|P13853.2|HS17C_ARATHRecName: Full=17.6 kDa class I heat shock protein 3 AltName: Full=17.6 kDa heat shock protein 3 Short=AtHsp17.6C/gi|12324023|gb|AAG51972.1|AC024260_1017.6 kDa heat shock protein (AA 1…	OAP18441;P13853/AAG51972/CAA34208/NP_175759/ABD57522/AEE32954;NP_172220/AAM63903/AAF79569/BAC43437/AEE28120/Q9LNW0/AAO63844/OAP17453;AAF78436;AAM67156;CAA35183/BAB09509/AED97223/AAM67481/AAL49881/BAF00451/OAO91667/P19037/NP_200780;AAM64758;BAD43028/Q9XIE3/AEE33629/BAD42911/OAP12941/AAD39328/ABD57519/NP_176195;CAA35182;P19036/CAB90950/AEE78138/NP_190209;AAK95252/AAN28742;OAP01990;AAC95188/ABD57517…
up	37°C_1h	Pp3c25_9580	2.84287	0.000688709		Galactose oxidase/kelch repeat superfamily protein	6.4e-12	0.4181	gi|15242370|ref|NP_197075.1|Galactose oxidase/kelch repeat superfamily protein [Arabidopsis thaliana]/gi|1063732099|ref|NP_001318570.1|Galactose oxidase/kelch repeat superfamily protein [Arabidopsis thaliana]/gi|75263874|sp|Q9LFV5.1|FK111_ARATHRecName: Full=F-box/kelch-repeat protein At5g15710/gi|9755616|emb|CAC01770.1|putative protein [Arabidopsis thaliana]/gi|40823375|gb|AAR92279.1|At5g15710 [A…	AAR92279/NP_001318570/ANM69440/CAC01770/AED92195/BAF01114/NP_197075/Q9LFV5/OAO93628/AAS99683;AAF99732/ABF57281/AEE30808/OAP16855/Q9FZK1/NP_564278;AAM62697;ABJ17143;AEE86185/NP_001320121/Q9SMZ3;NP_567915/ANM67439;CAB36790/CAB80033;NP_191317/AEE79675/AAT44973/BAD94124/AAU84693/Q6ICX6;CAB41197
up	37°C_1h	Pp3c25_9600	3.83135	2.72e-07		Galactose oxidase/kelch repeat superfamily protein	1.2e-10	0.4082	gi|18396298|ref|NP_564278.1|Galactose oxidase/kelch repeat superfamily protein [Arabidopsis thaliana]/gi|75263270|sp|Q9FZK1.1|FBX6_ARATHRecName: Full=F-box only protein 6/gi|9802530|gb|AAF99732.1|AC004557_11F17L21.13 [Arabidopsis thaliana]/gi|95147292|gb|ABF57281.1|At1g27340 [Arabidopsis thaliana]/gi|332192687|gb|AEE30808.1|Galactose oxidase/kelch repeat superfamily protein [Arabidopsis thaliana]…	AAF99732/ABF57281/AEE30808/OAP16855/Q9FZK1/NP_564278;AAM62697;AAR92279/NP_001318570/ANM69440/CAC01770/AED92195/BAF01114/NP_197075/Q9LFV5/OAO93628/AAS99683;NP_174618/AEE31603/Q9C800/AAG51205;OAP15915;NP_172747/Q9LPW2/AEE28941;AAF78503
up	37°C_1h	Pp3c26_10400	2.21622	0.000704071		Nuclear transport factor 2 (NTF2) family protein with RNA binding (RRM-RBD-RNP motifs) domain-containing protein	1.2e-68	0.5256	gi|1032288096|gb|OAP02423.1|hypothetical protein AXX17_AT3G27150 [Arabidopsis thaliana];gi|30697452|ref|NP_851235.1|Nuclear transport factor 2 (NTF2) family protein with RNA binding (RRM-RBD-RNP motifs) domain-containing protein [Arabidopsis thaliana]/gi|1063742474|ref|NP_001331369.1|Nuclear transport factor 2 (NTF2) family protein with RNA binding (RRM-RBD-RNP motifs) domain-containing protein […	OAP02423;NP_851235/AED97406/NP_001331369/ANM69709;AAL32982/ANM69708/AAO23575/NP_001331368/BAB10647/AED97407/NP_200906;OAP02424;AAM47313/AEE76984/NP_189151/AAL50074;OAO90219;AAM62628;OAO90218;NP_001189969/AEE76985;BAB02073;AEE29061/AAF81299/AAP31925/NP_001323252/AAM98180/NP_563932/AAL25583/ANM61007/OAP17673;BAB10698;AAO22681/NP_199676/AAO64060/AED95702;OAO91241;ANM61230/AEC05729/NP_001323460/BAC43…
up	37°C_1h	Pp3c26_10600	3.39565	8.47e-06		Heat shock protein 70 (Hsp 70) family protein	0	0.7353	gi|15240578|ref|NP_199802.1|chloroplast heat shock protein 70-2 [Arabidopsis thaliana]/gi|75311568|sp|Q9LTX9.1|HSP7G_ARATHRecName: Full=Heat shock 70 kDa protein 7, chloroplastic AltName: Full=Chloroplast heat shock protein 70-2 Short=cpHsc70-2 AltName: Full=Heat shock protein 70-7 Short=AtHsp70-7 Flags: Precursor/gi|8777422|dbj|BAA97012.1|heat shock protein 70 [Arabidopsis thaliana]/gi|24030296|…	BAA97012/NP_199802/AED95870/Q9LTX9/AAN41319;AAF27639;CAB45063/AEE84884/AAL59960/OAP00058/NP_194159/CAB79338/Q9STW6/AAN71949;OAO90771;OAO95919;AED91413/Q9LDZ0/NP_196521/CAB89371/AAF27638/ACI49796;CAB80456/CAB37531;ANM66081/AEE86852/NP_001328002/Q8GUM2/NP_195504/AAO00750/AAP37789/OAP00648;NP_001331824/ANM70194;AED94755/OAO92234/Q39043/BAB08435/NP_851119/AAO00752/AAP37765;BAA12348;BAA13948;AED93812/…
up	37°C_1h	Pp3c26_10790	9.02128	0.000260667		BCL-2-associated athanogene 6	9.8e-13	0.5636	gi|15225945|ref|NP_182147.1|BCL-2-associated athanogene 6 [Arabidopsis thaliana]/gi|75220240|sp|O82345.1|BAG6_ARATHRecName: Full=BAG family molecular chaperone regulator 6 AltName: Full=Bcl-2-associated athanogene 6 AltName: Full=CaM-binding protein 1 Contains: RecName: Full=Cleaved BAG6/gi|3702325|gb|AAC62882.1|hypothetical protein [Arabidopsis thaliana]/gi|330255570|gb|AEC10664.1|BCL-2-associat…	O82345/AAC62882/AEC10664/NP_182147;OAP08564;O65373/AAC17606/NP_172670/AEE28831/OAP16205;OAO94465;AAM13077/AED97603/AAM91166/NP_201045/Q9LVA0/BAA97203
up	37°C_1h	Pp3c26_1170	2.0875	9.83e-05		GSH-induced LITAF domain protein	9.6e-44	0.6739	gi|18416986|ref|NP_568286.1|GSH-induced LITAF domain protein [Arabidopsis thaliana]/gi|75165231|sp|Q94CD4.1|GILP_ARATHRecName: Full=GSH-induced LITAF domain protein Short=AtGILP/gi|14334510|gb|AAK59452.1|unknown protein [Arabidopsis thaliana]/gi|17104547|gb|AAL34162.1|unknown protein [Arabidopsis thaliana]/gi|21593874|gb|AAM65841.1|unknown [Arabidopsis thaliana]/gi|332004479|gb|AED91862.1|GSH-ind…	AAK59452/AAM65841/AED91862/Q94CD4/OAO92257/AAL34162/NP_568286;CAB86626;NP_001330776/ANM69073
up	37°C_1h	Pp3c26_11890	5.90164	2.54e-11		ubiquinone biosynthesis protein (Protein of unknown function, DUF547)	1.2e-103	0.5821	gi|22331037|ref|NP_187906.2|ubiquinone biosynthesis protein (Protein of unknown function, DUF547) [Arabidopsis thaliana]/gi|15795132|dbj|BAB02510.1|unnamed protein product [Arabidopsis thaliana]/gi|20260518|gb|AAM13157.1|unknown protein [Arabidopsis thaliana]/gi|31711976|gb|AAP68344.1|At3g13000 [Arabidopsis thaliana]/gi|332641754|gb|AEE75275.1|ubiquinone biosynthesis protein (Protein of unknown f…	NP_187906/BAB02510/AAP68344/AEE75275/AAM13157;BAD95282/OAP01687/AEE75274/NP_974297/BAH20166/ANM65653/NP_001327605;OAP01688;AEE29492/AAM83216/AAN46838/NP_564005;OAP12735;AAM67295;AAG09084;NP_001321519/ANM59130;OAO95165;NP_001330056/ANM68292;NP_001119510/AED98234;BAB10936/NP_001119511/NP_001318890/AED98233/NP_001330062/AED98235/ANM68298/NP_001330064/AED98236/ANM68300/NP_201461/AAX55207;AAV68891;AEC…
up	37°C_1h	Pp3c26_120	3.14374	0.0371838		---NA---
up	37°C_1h	Pp3c26_12010	2.02108	0.0166944		annexin 2	4.3e-58	0.5024	gi|12324083|gb|AAG52011.1|AC012563_21putative annexin 23616-24948 [Arabidopsis thaliana];gi|18408941|ref|NP_564920.1|annexin 5 [Arabidopsis thaliana]/gi|134035062|sp|Q9C9X3.2|ANXD5_ARATHRecName: Full=Annexin D5 AltName: Full=AnnAt5/gi|91806049|gb|ABE65753.1|annexin 5 [Arabidopsis thaliana]/gi|332196627|gb|AEE34748.1|annexin 5 [Arabidopsis thaliana];gi|116831001|gb|ABK28456.1|unknown, partial [Ara…	AAG52011;Q9C9X3/NP_564920/ABE65753/AEE34748;ABK28456;AAG61154;NP_568271/CDJ79777/Q94CK4/AED91803;OAO92647;AED91509/NP_196584/ABE66149/Q9LX08/CAB92063;ABK28695;BAD43404/BAD43335/BAD43655;NP_201307/AAM20227/AAD34237/Q9XEE2/AED97986/AAM62931/BAA97314/AAL49896;OAO94056;AAG61155;NP_196585/AED91510/ABJ98558/Q9LX07/CAB92064;2Q4C_A/2Q4C_B/1YCN_B/1YCN_A;AAL61954/OAP17610/NP_174810/AAD34236/AEE31825/Q9SYT0…
up	37°C_1h	Pp3c26_12620	3.67381	2.5e-08		---NA---
up	37°C_1h	Pp3c26_1784	3.65962	0.0407322		---NA---
up	37°C_1h	Pp3c26_210	2.39431	0.00545704		Tetratricopeptide repeat (TPR)-like superfamily protein	2.2e-10	0.6238	gi|1032295482|gb|OAP09808.1|hypothetical protein AXX17_AT2G25850 [Arabidopsis thaliana];gi|1032291004|gb|OAP05331.1|hypothetical protein AXX17_AT3G41010 [Arabidopsis thaliana];gi|15232725|ref|NP_190292.1|Tetratricopeptide repeat (TPR)-like superfamily protein [Arabidopsis thaliana]/gi|6522589|emb|CAB61954.1|putative protein [Arabidopsis thaliana]/gi|14532664|gb|AAK64060.1|unknown protein [Arabido…	OAP09808;OAP05331;AAL85131/CAB61954/NP_190292/AAK64060/AEE78241;AAM20290/OAP09806/NP_565685/AAL67032/AAK53044/ANM63162/NP_001325269/AAC35237/AAN18208/AEC08290;BAC43604;OAP11893;AAL57695/AAM91404/NP_172208/AEE28101/NP_001030984/AEE28100/NP_001117242/AEE28102;AAF79562;BAH57022
up	37°C_1h	Pp3c26_2180	4.3711	1.86e-09		TCP-1/cpn60 chaperonin family protein	0	0.7656	gi|15229559|ref|NP_189041.1|heat shock protein 60 [Arabidopsis thaliana]/gi|12644189|sp|P29197.2|CH60A_ARATHRecName: Full=Chaperonin CPN60, mitochondrial AltName: Full=HSP60 Flags: Precursor/gi|9294668|dbj|BAB03017.1|chaperonin hsp60, mitochondrial precursor (HSP60) [Arabidopsis thaliana]/gi|20466256|gb|AAM20445.1|mitochondrial chaperonin hsp60 [Arabidopsis thaliana]/gi|34098917|gb|AAQ56841.1|At3…	P29197/AAM20445/OAP03825/NP_189041/AAQ56841/BAB03017/AEE76842;CAA77646;OAP07145;AAM97026/Q8L7B5/AAN15422/AEC08799/BAD43178/NP_850203;AEC08800/NP_001189665;AAC04902;OAP06962;BAB02911/AEE75427/Q93ZM7/NP_566466/AAM19824/AAU95459;AAL09728;BAB11583;OAO94125/C0Z361/NP_001032083/BAH57140/AED96773/AED96774/NP_200461;BAF00280;AAM63618;OAP05431;AAO00801/P21238/AAA92061/AAD21502/AEC08068/OAP10795/NP_180367/…
up	37°C_1h	Pp3c26_2490	2.18399	0.0204356		---NA---
up	37°C_1h	Pp3c26_2580	3.65837	0.00557335		---NA---
up	37°C_1h	Pp3c26_3830	3.20813	9.26e-05		---NA---
up	37°C_1h	Pp3c26_4720	2.16212	0.0121279		---NA---
up	37°C_1h	Pp3c26_5090	4.97274	0.0241608		WRKY DNA-binding protein 57	9.7e-33	0.7458	gi|15236785|ref|NP_193551.1|WRKY DNA-binding protein 28 [Arabidopsis thaliana]/gi|29839578|sp|Q8VWJ2.1|WRK28_ARATHRecName: Full=Probable WRKY transcription factor 28 AltName: Full=WRKY DNA-binding protein 28/gi|17064158|gb|AAL35286.1|AF442393_1WRKY transcription factor 28 [Arabidopsis thaliana]/gi|17979528|gb|AAL50099.1|AT4g18170/T9A21_10 [Arabidopsis thaliana]/gi|21435999|gb|AAM51577.1|AT4g18170…	NP_193551/OAP00331/AAM51577/Q8VWJ2/AAL50099/AAL35286/AEE84006;AEE34908/NP_974112/Q9C983/ANM59178/NP_001321561/AAG52498/AAL61859/NP_177090/ABG48413/BAH30367/AEE34909;OAP14911;NP_566025/AEC10462/Q93WY4/ABE65906/AAK96195/ABI93901;ABK28536;OAP07211;AEC10821/AAL11008/NP_182248/AAP12887/O22900/AAB63826/BAC42556;AAM61221/OAP07203;BAH30597/NP_197989/Q8VWQ5/AAL61857/AED93532;CAA16788/CAB78819;AAL35290/NP_…
up	37°C_1h	Pp3c26_7530	5.89477	0.045806		---NA---
up	37°C_1h	Pp3c26_8300	2.68583	1.27e-06		ATPase, AAA-type, CDC48 protein	0	0.707	gi|1032281093|gb|OAO95421.1|AtCDC48C [Arabidopsis thaliana];gi|18414193|ref|NP_568114.1|ATPase, AAA-type, CDC48 protein [Arabidopsis thaliana]/gi|28201771|sp|Q9LZF6.2|CD48E_ARATHRecName: Full=Cell division control protein 48 homolog E Short=AtCDC48e AltName: Full=Transitional endoplasmic reticulum ATPase E/gi|26449352|dbj|BAC41803.1|putative transitional endoplasmic reticulum ATPase [Arabidopsis …	OAO95421;AED90587/NP_568114/Q9LZF6/BAC41803/AAP21293/BAC43171;T48355/CAB83290;AEE74820/OAP01791/AAL38252/P54609/AAF23260/AAM19807/NP_187595/AAC49120/BAH20422;Q9SCN8/CAB64226/NP_190891/AEE79050/BAF00697;OAP03527;OAP18796;AAF01545;ANM64084/NP_001326134;AAN72146;Q9SS94/AEE73695/AAM97108/OAP01256/NP_186810;OAP11070/Q9ZPR1/AAD20084/AEC05734/NP_178463/AAP37730/AAL32521;ANM62914/NP_001325037;OAP16443/AE…
up	37°C_1h	Pp3c27_1720	2.18028	0.000119473		Transducin/WD40 repeat-like superfamily protein	0	0.4676	gi|1063708320|ref|NP_001319681.1|histone chaperone HIRA-like protein [Arabidopsis thaliana]/gi|357528806|sp|Q9LXN4.2|HIRA_ARATHRecName: Full=Protein HIRA AltName: Full=Histone regulator protein/gi|1032288861|gb|OAP03188.1|HIRA [Arabidopsis thaliana]/gi|1039014362|gb|AEE77911.2|histone chaperone HIRA-like protein [Arabidopsis thaliana];gi|186510672|ref|NP_190039.2|histone chaperone HIRA-like prote…	OAP03188/AEE77911/NP_001319681/Q9LXN4;NP_190039/AEE77910;CAB88535;NP_001326052/ANM63998;ANM63999/NP_001326053;AED97930/BAB11430/NP_974991/BAA77766/Q9SXY1;AAK53019/AAL69523/AED97929/NP_568990;OAO92979;AED97928/NP_974992;AAR28022/NP_197897/Q6S7B0/AED93406;OAO94309;ANM68500/NP_001330252;Q9FN19/AAL15328/AAN28871/NP_201533/BAB09017/AED98328/OAO96406;ANM67256/NP_001329096;Q9SZQ5/OAO98979/AEE85683/AAP37…
up	37°C_1h	Pp3c27_1970	2.42286	0.000481703		---NA---
up	37°C_1h	Pp3c27_2580	1.73772	0.0480937		Histidine kinase-, DNA gyrase B-, and HSP90-like ATPase family protein	0	0.6113	gi|42562162|ref|NP_173344.2|Histidine kinase-, DNA gyrase B-, and HSP90-like ATPase family protein [Arabidopsis thaliana]/gi|75218041|sp|Q56Y74.1|MORC6_ARATHRecName: Full=Protein MICRORCHIDIA 6 Short=AtMORC6 AltName: Full=Protein CRT1-homolog 6 Short=CRT1-h6 AltName: Full=Protein DEFECTIVE IN MERISTEM SILENCING 11/gi|62320246|dbj|BAD94510.1|hypothetical protein [Arabidopsis thaliana]/gi|332191681…	Q56Y74/BAD94510/AEE29802/NP_173344;OAP17676;AAO22768;AEE86643/Q5FV35/AAW70385/NP_195351;AEE86644/Q84WV6/NP_568000/AAN71939;AAK26024;OAO98345;OAO96633;F4KAF2;NP_001331717/ANM70082;OAO93562;AED95991/NP_199891;BAA96991;OAP00987;NP_194227/F4JRS4/AEE84983;OAP00988;CAC05441;AED91854/OAO94346/F4K2G3/NP_196817;NP_001190300/AED91855;F4JPP0
up	37°C_1h	Pp3c27_290	3.52395	2.01e-08		Protein phosphatase 2C family protein	1e-76	0.6271	gi|1063725507|ref|NP_001328079.1|Protein phosphatase 2C family protein [Arabidopsis thaliana]/gi|1039016726|gb|ANM66167.1|Protein phosphatase 2C family protein [Arabidopsis thaliana];gi|18417190|ref|NP_567808.1|Protein phosphatase 2C family protein [Arabidopsis thaliana]/gi|75163673|sp|Q93YW5.1|P2C58_ARATHRecName: Full=Probable protein phosphatase 2C 58 Short=AtPP2C58/gi|16604585|gb|AAL24149.1|pu…	NP_001328079/ANM66167;Q93YW5/AEE85481/OAO97667/AAL24149/AAM14211/NP_567808;BAD95097/AEC07050/BAB84701/BAD43690/BAD44077/OAP07828/AAL06477/BAD43023/AAD21710/BAD43962/BAD43942/BAD42876/BAD42912/AAM10409/NP_565480;BAD43676;NP_001323238/NP_974168/AEE36080/AEE36081/AAM91393/Q8L7I4/BAH19970/NP_565172/OAP16023/ANM60992;CAA16879/CAB79642;NP_973490/AEC07049/Q9SIU8;BAB02155/AAP40359/AEE75637/BAC42144/AEE75…
up	37°C_1h	Pp3c27_3020	3.83314	6.96e-07		hikeshi-like protein	4.6e-88	0.7895	gi|15218916|ref|NP_176782.1|hikeshi-like protein [Arabidopsis thaliana]/gi|12322612|gb|AAG51306.1|AC026480_13hypothetical protein [Arabidopsis thaliana]/gi|33589792|gb|AAQ22662.1|At1g66080 [Arabidopsis thaliana]/gi|110738834|dbj|BAF01340.1|hypothetical protein [Arabidopsis thaliana]/gi|332196339|gb|AEE34460.1|hikeshi-like protein [Arabidopsis thaliana]/gi|1032298980|gb|OAP13305.1|hypothetical pro…	OAP13305/NP_176782/AAQ22662/AEE34460/AAG51306/BAF01340
up	37°C_1h	Pp3c27_3040	3.54879	1.01e-07		Ubiquitin-conjugating enzyme/RWD-like protein	2.7e-107	0.5792	gi|18399596|ref|NP_566423.1|Ubiquitin-conjugating enzyme/RWD-like protein [Arabidopsis thaliana]/gi|75273254|sp|Q9LHG8.1|ELC_ARATHRecName: Full=Protein ELC Short=AtELC AltName: Full=ESCRT-I complex subunit VPS23 homolog 1 AltName: Full=Protein VACUOLAR PROTEIN SORTING 23A AltName: Full=Vacuolar protein-sorting-associated protein 23 homolog 1/gi|12321968|gb|AAG51025.1|AC069474_24unknown protein 81…	BAB03147/AAL07132/AAM91713/AEE75193/AAM65318/NP_566423/Q9LHG8/AAG51025/OAP03649;NP_001327159/ANM65170;ANM65171/NP_001327160;Q9FFY6/BAB11114/AED91951/OAO90307/NP_196890;NP_181417/AEC09592/OAP08257;AAD25564/AAS76212/AAS88762
up	37°C_1h	Pp3c27_3260	2.98894	4.68e-06		spermine synthase	7.8e-147	0.6199	gi|18150150|dbj|BAB83645.1|spermine synthase [Arabidopsis thaliana];gi|145334519|ref|NP_001078605.1|S-adenosyl-L-methionine-dependent methyltransferases superfamily protein [Arabidopsis thaliana]/gi|332005339|gb|AED92722.1|S-adenosyl-L-methionine-dependent methyltransferases superfamily protein [Arabidopsis thaliana];gi|18150158|dbj|BAB83649.1|spermine synthase [Arabidopsis thaliana]/gi|18150160|…	BAB83645;AED92722/NP_001078605;BAB83653/BAB83649/BAB83652/BAB83651/BAB83650/OAO96167;AED92721/Q9S7X6/AAM65477/BAB83639/AAN72265/BAB83638/NP_568376/BAB83637/BAB83636/AAM83230/BAB83635/BAB83646/BAB83634/BAB83633/BAB83644/BAB83643/BAB83642/BAB83641/BAB83640/AAF01311/AAF01312;BAB83648;BAB83647;BAH57100;NP_973900/AEE30435;BAA24536;OAP18932/AAK52993/AAC18808/CAB61615/AAV85715/NP_177188/O48661/AEE35044;…
up	37°C_1h	Pp3c27_3620	2.45912	0.0337527		---NA---
up	37°C_1h	Pp3c27_5100	2.34441	7.03e-05		centrosomal protein	1.5e-35	0.7232	gi|18412355|ref|NP_565207.1|centrosomal protein [Arabidopsis thaliana]/gi|4835770|gb|AAD30237.1|AC007202_19EST gb|F19962 comes from this gene [Arabidopsis thaliana]/gi|11692844|gb|AAG40025.1|AF324674_1At1g79390 [Arabidopsis thaliana]/gi|11908092|gb|AAG41475.1|AF326893_1unknown protein [Arabidopsis thaliana]/gi|12642900|gb|AAK00392.1|AF339710_1unknown protein [Arabidopsis thaliana]/gi|110743670|db…	AEE36237/AAG41475/AAD30237/BAE99672/AAK00392/NP_565207/AAG40025/OAP15892
up	37°C_1h	Pp3c27_5110	2.47617	2.15e-06		TCP-1/cpn60 chaperonin family protein	0	0.8134	gi|15222729|ref|NP_175945.1|chaperonin 60 beta [Arabidopsis thaliana]/gi|30695947|ref|NP_849811.1|chaperonin 60 beta [Arabidopsis thaliana]/gi|1063694799|ref|NP_001320638.1|chaperonin 60 beta [Arabidopsis thaliana]/gi|1063694802|ref|NP_001320637.1|chaperonin 60 beta [Arabidopsis thaliana]/gi|1063694804|ref|NP_001320639.1|chaperonin 60 beta [Arabidopsis thaliana]/gi|27735252|sp|P21240.3|CPNB1_ARAT…	AAD10647/P21240/NP_001320638/OAP14290/NP_001320639/NP_001320637/NP_175945/BAH19596/AAK62390/AAM10063/AEE33252/AEE33251/ANM58183/NP_849811/ANM58184/ANM58185;OAP05431;AEE75362/Q9LJE4/NP_187956/BAB01754;OAO94125/C0Z361/NP_001032083/BAH57140/AED96773/AED96774/NP_200461;BAF00280;BAB11583;NP_173947/AEE30663/OAP17630/Q9C667/AAG50688;BAD95277;ANM59894/NP_001185097;NP_001322215/ANM59892;NP_001319083/AEE30…
up	37°C_1h	Pp3c27_5834	4.63234	0.00895986		---NA---
up	37°C_1h	Pp3c27_7260	2.1536	2.22e-05		glycine-rich protein	0	0.6563	gi|1063728768|ref|NP_001318544.1|ephrin type-B receptor [Arabidopsis thaliana]/gi|1032276467|gb|OAO90795.1|hypothetical protein AXX17_AT5G11430 [Arabidopsis thaliana]/gi|1039019534|gb|AED91712.2|ephrin type-B receptor [Arabidopsis thaliana];gi|334187623|ref|NP_196731.2|ephrin type-B receptor [Arabidopsis thaliana]/gi|332004328|gb|AED91711.1|ephrin type-B receptor [Arabidopsis thaliana];gi|7573384…	NP_001318544/OAO90795/AED91712;NP_196731/AED91711;CAB87688;OAO97913;NP_001190894/NP_001190893/AEE86146/NP_567910/AEE86145/AEE86144;OAO93305;NP_199513/AED95458;BAB10241;OAO97911;CAB80009/CAA21201;BAE99045;AAL15264/AAN72267;AAL36055/AAM52245/BAF01407;OAO97912
up	37°C_1h	Pp3c3_1164	4.05576	1.78e-11		myeloid leukemia factor	1.8e-31	0.4916	gi|1032296192|gb|OAP10518.1|hypothetical protein AXX17_AT2G42970 [Arabidopsis thaliana];gi|1063706862|ref|NP_001325130.1|myeloid leukemia factor [Arabidopsis thaliana]/gi|227204447|dbj|BAH57075.1|AT2G45380 [Arabidopsis thaliana]/gi|1039013288|gb|ANM63013.1|myeloid leukemia factor [Arabidopsis thaliana];gi|21554195|gb|AAM63274.1|unknown [Arabidopsis thaliana];gi|18415996|ref|NP_567666.1|glycine-ri…	OAP10518;NP_001325130/ANM63013/BAH57075;AAM63274;AAM51278/NP_567666/AAL06902/AAL85981/AEE84647/NP_849421/AEE84646/OAP00748;NP_001325131/ANM63014;OAP10519;BAH19985;NP_850433/AEC10544;AEC10545/NP_001031542;AAB82626;CAB79229/CAA16559
up	37°C_1h	Pp3c3_11730	3.07416	3.03e-06		alpha/beta-Hydrolases superfamily protein	1.9e-111	0.5435	gi|15235567|ref|NP_195463.1|alpha/beta-Hydrolases superfamily protein [Arabidopsis thaliana]/gi|75337914|sp|Q9SZU7.1|KAI2_ARATHRecName: Full=Probable esterase KAI2 AltName: Full=Protein DWARF-14-like Short=Protein D14-like AltName: Full=Protein HYPOSENSITIVE TO LIGHT AltName: Full=Protein KARRIKIN INSENSITIVE 2/gi|444302309|pdb|4IH1|AChain A, Crystal Structure Of Karrikin Insensitive 2 (kai2) Fro…	NP_195463/CAB38214/OAO98902/4IH1_A/4JYP_B/AAL07039/AEE86798/AAM14286/Q9SZU7/4JYM_A/4JYM_B/CAB80412/4JYP_A;3W06_A;4HRY_A/4HRX_A/4HTA_A;AAM65892;4IH4_A/AAF05858/4IH4_D/Q9SQR3/4IH4_B/4IH4_C/AAL36052/OAP05728/AEE74023/NP_566220/5HZG_A/5HZG_E/AAM19918;BAF01081/AEE76896/NP_189085/BAB02943/AAU05452/AAU94402;OAP02803;NP_001326689/ANM64677;AAM51432/AEE74264/NP_187211/AAF26137/AAL49778;OAP05539;AAO63388/BA…
up	37°C_1h	Pp3c3_1210	2.91963	0.00549911		Glucose-6-phosphate/phosphate translocator-like protein	9.6e-149	0.666	gi|21554690|gb|AAM63660.1|glucose-6-phosphate/phosphate translocator [Arabidopsis thaliana];gi|18423670|ref|NP_568812.1|glucose 6-phosphate/phosphate translocator 1 [Arabidopsis thaliana]/gi|62900335|sp|Q9M5A9.1|GPT1_ARATHRecName: Full=Glucose-6-phosphate/phosphate translocator 1, chloroplastic Flags: Precursor/gi|7229675|gb|AAF42936.1|AF233658_1glucose 6 phosphate/phosphate translocator [Arabido…	AAM63660;AAF42936/AAN72224/NP_568812/AED96542/Q9M5A9/OAO94483/BAE98621/AAL15310;OAP12842;BAB08759;NP_564785/AEE33888/Q94B38;AAK68814/AAM10041;NP_001320539/AAC28500/ANM58076;OAP12843;AAN18155/AAK50101;AED92450/Q9LF61/NP_197265/CAC01907/OAO89529;AAG48163;NP_192304/O81514/AEE82360;OAO90857/AAM65042;AED95341/NP_001078720;AAM14353/AAK92746/Q9ZSR7/NP_851138/AAK59796/AED95338/AAC83815/AAO11599;BAB08256;…
up	37°C_1h	Pp3c3_12240	1.84932	0.000975725		ARM repeat superfamily protein	1.1e-90	0.4701	gi|15223037|ref|NP_177765.1|ARM repeat superfamily protein [Arabidopsis thaliana]/gi|145327715|ref|NP_001077833.1|ARM repeat superfamily protein [Arabidopsis thaliana]/gi|75265798|sp|Q9SFX2.1|PUB43_ARATHRecName: Full=U-box domain-containing protein 43 AltName: Full=Plant U-box protein 43 AltName: Full=RING-type E3 ubiquitin transferase PUB43/gi|6554480|gb|AAF16662.1|AC012394_11hypothetical protei…	NP_177765/AEE35833/AEE35834/Q9SFX2/AAF16662/OAP15968/NP_001077833;NP_001323169/NP_564125/Q9LM76/AAF80621/OAP14647/ANM60922/ANM60921/AEE30021/NP_001323170;AAG51587/Q9CAA7;NP_001319352/AEE34865;OAP12680;AEE34867/NP_001154461;AEE34866/NP_001319353;AAL24123/AAM20387;BAB10475;AED94798/Q681N2/NP_199049;OAO93976;BAD43348;AAK68731/AEE78167/Q9SNC6/NP_190235/CAB62321/AAM91213;OAP02233;OAO94567;BAB09019;AED…
up	37°C_1h	Pp3c3_12330	6.72338	0.000692051		Ribulose bisphosphate carboxylase (small chain) family protein	1e-60	0.695	gi|15219826|ref|NP_176880.1|ribulose bisphosphate carboxylase small chain 1A [Arabidopsis thaliana]/gi|27735223|sp|P10795.2|RBS1A_ARATHRecName: Full=Ribulose bisphosphate carboxylase small chain 1A, chloroplastic Short=RuBisCO small subunit 1A Flags: Precursor/gi|11762170|gb|AAG40363.1|AF325011_1000C10C11 [Arabidopsis thaliana]/gi|15294200|gb|AAK95277.1|AF410291_1F1O19.10/F1O19.10 [Arabidopsis th…	AAL06849/AAL24219/AAD10655/P10795/AAL24422/AAM19882/BAE98610/BAE98874/BAE98685/AAG40363/AEE34594/AAM13387/AAK95277/AAK96772/BAE98695/AAL32690/OAP15425/AAM13379/NP_176880/AAL32789/AAL38277/AAN15681/AAN72087;AAG40356;AIF75283;CAA31948;CAA32700/AED94315/NP_198659/5IU0_I/NP_001318696/5IU0_J/AAK95269/BAB09355/AAN28753/P10796/ANM69887;OAO93794;OAO96413/BAB09353/NP_198657/AED94311/AAN31863/P10798/AAK937…
up	37°C_1h	Pp3c3_12530	4.82724	1.09e-06		Ribulose bisphosphate carboxylase (small chain) family protein	1.3e-59	0.6988	gi|15219826|ref|NP_176880.1|ribulose bisphosphate carboxylase small chain 1A [Arabidopsis thaliana]/gi|27735223|sp|P10795.2|RBS1A_ARATHRecName: Full=Ribulose bisphosphate carboxylase small chain 1A, chloroplastic Short=RuBisCO small subunit 1A Flags: Precursor/gi|11762170|gb|AAG40363.1|AF325011_1000C10C11 [Arabidopsis thaliana]/gi|15294200|gb|AAK95277.1|AF410291_1F1O19.10/F1O19.10 [Arabidopsis th…	AAL06849/AAL24219/AAD10655/P10795/AAL24422/AAM19882/BAE98610/BAE98874/BAE98685/AAG40363/AEE34594/AAM13387/AAK95277/AAK96772/BAE98695/AAL32690/OAP15425/AAM13379/NP_176880/AAL32789/AAL38277/AAN15681/AAN72087;AAG40356;AIF75283;CAA31948;CAA32700/AED94315/NP_198659/5IU0_I/NP_001318696/5IU0_J/AAK95269/BAB09355/AAN28753/P10796/ANM69887;OAO93794;OAO96413/BAB09353/NP_198657/AED94311/AAN31863/P10798/AAK937…
up	37°C_1h	Pp3c3_13670	4.71664	0.0037828		---NA---
up	37°C_1h	Pp3c3_1500	2.15716	0.00170543		P-loop containing nucleoside triphosphate hydrolases superfamily protein	6.1e-88	0.6427	gi|10086478|gb|AAG12538.1|AC015446_19Similar to AIG1 protein [Arabidopsis thaliana]/gi|10092443|gb|AAG12846.1|AC079286_3disease resistance protein AIG1 5333-4002 [Arabidopsis thaliana]/gi|21593218|gb|AAM65167.1|AIG1-like protein, 5' partial [Arabidopsis thaliana];gi|18399081|ref|NP_564431.1|P-loop containing nucleoside triphosphate hydrolases superfamily protein [Arabidopsis thaliana]/gi|79319145…	AAG12538/AAG12846/AAM65167;AEE31649/AEE31648/NP_564431/F4HT21/AEE31652/NP_001185134/NP_001031136/NP_001077647/AEE31651;AAN60299;OAP16825;AAG52214;AEE31650/NP_001031137;OAP17895/AEE31638/Q9C8U7/AAG52208/NP_174652;AAC49282/AAG52213/NP_174658/AEE31647/P54120/BAD44392;NP_001322563/ANM60264;OAP13824;AAG12845;OAP15833;OAO99260;AAG52215/Q9C8V2/NP_001319142/AAY78635/AEE31645;Q9T0F4/CAB39619/NP_192733/AEE…
[truncated: 4,463 more rows]

## Sheet: Total_Down
Supplementary Table S1.
[truncated: 6,772 more rows]
