# Supplementary material for: Dynamics of the Transcriptome Response to Heat in the Moss, Physcomitrella patens
Source: Int J Mol Sci. 2020 Feb 22;21(4):1512. doi: 10.3390/ijms21041512 (PMC7073223; doi:10.3390/ijms21041512)
Supplement: Supplementary file 1 [file ijms-21-01512-s001.zip › Supplementary Table S2.xlsx]

## Sheet: Up-regulated genes_37°C
Supplementary Table S2. Enrichment in Go terms within Up and Down regulated genes in mild heat treatment (30°C) and high heat treatment (37°C) compared tocontrol treatment (24°C)
GO Category : BIOLOGICAL_PROCESS
Sheet #1 Up-regulated in 37°C vs 24°C
UP_regulated at 1H37°C					UP_regulated at 6h37°C					UP_regulated at 12h37°C					UP_regulated at 24h37°C
	GO ID	GO Name	FDR			GO ID	GO Name	FDR			GO ID	GO Name	FDR			GO ID	GO Name	FDR
UP_1h37°C	GO:0006457	protein folding	1.95444e-35		UP_6h37°C	GO:0006457	protein folding	2.16e-17		UP_12h37°C	GO:0006457	protein folding	2.69e-15		UP_24h37°C	GO:0006457	protein folding	1.07e-06
UP_1h37°C	GO:0009408	response to heat	1.92359e-13		UP_6h37°C	GO:0006950	response to stress	7.22e-06		UP_12h37°C	GO:0006950	response to stress	4.05e-06		UP_24h37°C	GO:0009408	response to heat	7.12e-06
UP_1h37°C	GO:0042542	response to hydrogen peroxide	1.9756e-11		UP_6h37°C	GO:0033554	cellular response to stress	1.12e-05		UP_12h37°C	GO:0009408	response to heat	9.27e-06		UP_24h37°C	GO:0006950	response to stress	4.1e-05
UP_1h37°C	GO:0034976	response to endoplasmic reticulum stress	1.01892e-10		UP_6h37°C	GO:0009266	response to temperature stimulus	7.21e-05		UP_12h37°C	GO:0042542	response to hydrogen peroxide	0.00082		UP_24h37°C	GO:0033554	cellular response to stress	0.000144
UP_1h37°C	GO:0009266	response to temperature stimulus	2.71837e-09		UP_6h37°C	GO:0009408	response to heat	0.000101		UP_12h37°C	GO:0034976	response to endoplasmic reticulum stress	0.000885		UP_24h37°C	GO:0042542	response to hydrogen peroxide	0.000152
UP_1h37°C	GO:0000302	response to reactive oxygen species	1.65821e-08		UP_6h37°C	GO:0042542	response to hydrogen peroxide	0.000267		UP_12h37°C	GO:0042026	protein refolding	0.00185979		UP_24h37°C	GO:0006259	DNA metabolic process	0.00359496
UP_1h37°C	GO:0009644	response to high light intensity	1.76708e-08		UP_6h37°C	GO:0034976	response to endoplasmic reticulum stress	0.000563		UP_12h37°C	GO:0009266	response to temperature stimulus	0.00240961		UP_24h37°C	GO:0006839	mitochondrial transport	0.00359496
UP_1h37°C	GO:0006950	response to stress	2.07394e-08		UP_6h37°C	GO:0009642	response to light intensity	0.00329498		UP_12h37°C	GO:0009628	response to abiotic stimulus	0.00464766		UP_24h37°C	GO:0090304	nucleic acid metabolic process	0.00423192
UP_1h37°C	GO:0009628	response to abiotic stimulus	1.10952e-07		UP_6h37°C	GO:0006281	DNA repair	0.00329498		UP_12h37°C	GO:0033554	cellular response to stress	0.00751087		UP_24h37°C	GO:0009644	response to high light intensity	0.0109534
UP_1h37°C	GO:0009642	response to light intensity	7.81742e-07		UP_6h37°C	GO:0009628	response to abiotic stimulus	0.00379524		UP_12h37°C	GO:0009553	embryo sac development	0.0310873		UP_24h37°C	GO:0010035	response to inorganic substance	0.0123362
UP_1h37°C	GO:0010035	response to inorganic substance	3.53768e-06		UP_6h37°C	GO:0042026	protein refolding	0.00497971		UP_12h37°C	GO:0050896	response to stimulus	0.0403042		UP_24h37°C	GO:0051276	chromosome organization	0.0195077
UP_1h37°C	GO:0046677	response to antibiotic	4.76164e-06		UP_6h37°C	GO:0009644	response to high light intensity	0.00529417							UP_24h37°C	GO:0006281	DNA repair	0.0195077
UP_1h37°C	GO:0050896	response to stimulus	1.77925e-05		UP_6h37°C	GO:0006974	cellular response to DNA damage stimulus	0.00937212							UP_24h37°C	GO:0034976	response to endoplasmic reticulum stress	0.0195077
UP_1h37°C	GO:0009636	response to toxic substance	3.39652e-05		UP_6h37°C	GO:0010035	response to inorganic substance	0.0102619							UP_24h37°C	GO:0042221	response to chemical	0.0205751
UP_1h37°C	GO:1901700	response to oxygen-containing compound	5.08455e-05		UP_6h37°C	GO:0050896	response to stimulus	0.0125182							UP_24h37°C	GO:0000302	response to reactive oxygen species	0.0212695
UP_1h37°C	GO:0042026	protein refolding	8.23417e-05		UP_6h37°C	GO:0000302	response to reactive oxygen species	0.0125182							UP_24h37°C	GO:1901700	response to oxygen-containing compound	0.0212695
UP_1h37°C	GO:0006979	response to oxidative stress	0.000227857		UP_6h37°C	GO:0046677	response to antibiotic	0.0221699							UP_24h37°C	GO:0090305	nucleic acid phosphodiester bond hydrolysis	0.0212695
UP_1h37°C	GO:0042493	response to drug	0.00198267		UP_6h37°C	GO:0006259	DNA metabolic process	0.0225123							UP_24h37°C	GO:0046677	response to antibiotic	0.0227956
UP_1h37°C	GO:0009416	response to light stimulus	0.0143394		UP_6h37°C	GO:1901700	response to oxygen-containing compound	0.0287838							UP_24h37°C	GO:0009266	response to temperature stimulus	0.0227956
UP_1h37°C	GO:0032781	positive regulation of ATPase activity	0.0206332		UP_6h37°C	GO:0006996	organelle organization	0.031804							UP_24h37°C	GO:0006974	cellular response to DNA damage stimulus	0.0227956
UP_1h37°C	GO:0043462	regulation of ATPase activity	0.0206332		UP_6h37°C	GO:0009553	embryo sac development	0.046287							UP_24h37°C	GO:0010629	negative regulation of gene expression	0.0399142
UP_1h37°C	GO:0033554	cellular response to stress	0.0206332		UP_6h37°C	GO:0046483	heterocycle metabolic process	0.0468834							UP_24h37°C	GO:0032259	methylation	0.047458
UP_1h37°C	GO:0009314	response to radiation	0.0252042

## Sheet: Down-regulated genes_37°C
Supplementary Table S2. Enrichment in Go terms within Up and Down regulated genes in mild heat treatment (30°C) and high heat treatment (37°C) compared tocontrol treatment (24°C)
GO Category : BIOLOGICAL_PROCESS
Sheet #2 Down-regulated in 37°C vs 24°C
Down_regulated at 6h37°C					Down_regulated at 12h37°C					Down_regulated at 24h37°C
	GO ID	GO Name	FDR			GO ID	GO Name	FDR			GO ID	GO Name	FDR
Down_6h37°C	GO:0015977	carbon fixation	2.2e-08		Down_12h37°C	GO:0015979	photosynthesis	1.59e-34		Down_24h37°C	GO:0015979	photosynthesis	5.22e-25
Down_6h37°C	GO:0015979	photosynthesis	1.51e-06		Down_12h37°C	GO:0019684	photosynthesis, light reaction	8.23e-20		Down_24h37°C	GO:0015977	carbon fixation	9.55e-19
Down_6h37°C	GO:0005975	carbohydrate metabolic process	0.00023		Down_12h37°C	GO:0006091	generation of precursor metabolites and energy	1.63e-12		Down_24h37°C	GO:0019253	reductive pentose-phosphate cycle	2.93e-13
Down_6h37°C	GO:0019685	photosynthesis, dark reaction	0.00023		Down_12h37°C	GO:0015977	carbon fixation	4.71e-12		Down_24h37°C	GO:0019685	photosynthesis, dark reaction	3.94e-13
Down_6h37°C	GO:0019253	reductive pentose-phosphate cycle	0.00023		Down_12h37°C	GO:0009767	photosynthetic electron transport chain	1.61e-11		Down_24h37°C	GO:0019682	glyceraldehyde-3-phosphate metabolic process	1.98e-12
Down_6h37°C	GO:0044262	cellular carbohydrate metabolic process	0.000338		Down_12h37°C	GO:0006720	isoprenoid metabolic process	7.15e-11		Down_24h37°C	GO:0009657	plastid organization	2.05e-12
Down_6h37°C	GO:0009767	photosynthetic electron transport chain	0.000535		Down_12h37°C	GO:0008299	isoprenoid biosynthetic process	7.51e-11		Down_24h37°C	GO:0006081	cellular aldehyde metabolic process	1.78e-11
Down_6h37°C	GO:0044042	glucan metabolic process	0.00152347		Down_12h37°C	GO:0009773	photosynthetic electron transport in photosystem I	1.78e-10		Down_24h37°C	GO:0008299	isoprenoid biosynthetic process	5.86e-11
Down_6h37°C	GO:0006073	cellular glucan metabolic process	0.00152347		Down_12h37°C	GO:0019682	glyceraldehyde-3-phosphate metabolic process	1e-09		Down_24h37°C	GO:0006720	isoprenoid metabolic process	9.74e-11
Down_6h37°C	GO:0007018	microtubule-based movement	0.00156624		Down_12h37°C	GO:0006721	terpenoid metabolic process	2.53e-09		Down_24h37°C	GO:0009767	photosynthetic electron transport chain	2.1e-10
Down_6h37°C	GO:0009773	photosynthetic electron transport in photosystem I	0.00156624		Down_12h37°C	GO:0016108	tetraterpenoid metabolic process	2.53e-09		Down_24h37°C	GO:0009773	photosynthetic electron transport in photosystem I	2.1e-10
Down_6h37°C	GO:0006720	isoprenoid metabolic process	0.00209364		Down_12h37°C	GO:0016116	carotenoid metabolic process	2.53e-09		Down_24h37°C	GO:0019684	photosynthesis, light reaction	2.1e-10
Down_6h37°C	GO:0008299	isoprenoid biosynthetic process	0.00301403		Down_12h37°C	GO:0019253	reductive pentose-phosphate cycle	4.47e-09		Down_24h37°C	GO:0010207	photosystem II assembly	9.5e-10
Down_6h37°C	GO:0005976	polysaccharide metabolic process	0.00814735		Down_12h37°C	GO:0016114	terpenoid biosynthetic process	7.38e-09		Down_24h37°C	GO:0042440	pigment metabolic process	2.81e-09
Down_6h37°C	GO:0019682	glyceraldehyde-3-phosphate metabolic process	0.00814735		Down_12h37°C	GO:0019685	photosynthesis, dark reaction	7.38e-09		Down_24h37°C	GO:0009853	photorespiration	2.81e-09
Down_6h37°C	GO:0044264	cellular polysaccharide metabolic process	0.00814735		Down_12h37°C	GO:0009765	photosynthesis, light harvesting	1.54e-08		Down_24h37°C	GO:0022900	electron transport chain	4.27e-09
Down_6h37°C	GO:0006928	movement of cell or subcellular component	0.00814735		Down_12h37°C	GO:0016117	carotenoid biosynthetic process	1.54e-08		Down_24h37°C	GO:0009639	response to red or far red light	7.38e-09
Down_6h37°C	GO:0055114	oxidation-reduction process	0.0097507		Down_12h37°C	GO:0016109	tetraterpenoid biosynthetic process	1.54e-08		Down_24h37°C	GO:0051156	glucose 6-phosphate metabolic process	1.32e-08
Down_6h37°C	GO:0000070	mitotic sister chromatid segregation	0.013897		Down_12h37°C	GO:0055114	oxidation-reduction process	3.07e-08		Down_24h37°C	GO:0006098	pentose-phosphate shunt	1.32e-08
Down_6h37°C	GO:0009250	glucan biosynthetic process	0.013897		Down_12h37°C	GO:0022900	electron transport chain	3.07e-08		Down_24h37°C	GO:0035303	regulation of dephosphorylation	2.75e-08
Down_6h37°C	GO:0006721	terpenoid metabolic process	0.01543		Down_12h37°C	GO:0018298	protein-chromophore linkage	1.49e-07		Down_24h37°C	GO:0035304	regulation of protein dephosphorylation	2.75e-08
Down_6h37°C	GO:0016108	tetraterpenoid metabolic process	0.01543		Down_12h37°C	GO:0000023	maltose metabolic process	1.55e-07		Down_24h37°C	GO:0046148	pigment biosynthetic process	2.75e-08
Down_6h37°C	GO:0016116	carotenoid metabolic process	0.01543		Down_12h37°C	GO:0005984	disaccharide metabolic process	1.94e-07		Down_24h37°C	GO:0006739	NADP metabolic process	2.77e-08
Down_6h37°C	GO:0007017	microtubule-based process	0.0161549		Down_12h37°C	GO:0005975	carbohydrate metabolic process	2.06e-07		Down_24h37°C	GO:0019750	chloroplast localization	2.8e-08
Down_6h37°C	GO:0031577	spindle checkpoint	0.0161549		Down_12h37°C	GO:0010207	photosystem II assembly	2.22e-07		Down_24h37°C	GO:0051644	plastid localization	2.8e-08
Down_6h37°C	GO:0034637	cellular carbohydrate biosynthetic process	0.0161549		Down_12h37°C	GO:0006081	cellular aldehyde metabolic process	2.49e-07		Down_24h37°C	GO:0051667	establishment of plastid localization	2.8e-08
Down_6h37°C	GO:0007094	mitotic spindle assembly checkpoint	0.0161549		Down_12h37°C	GO:0019288	isopentenyl diphosphate biosynthetic process, methylerythritol 4-phosphate pathway	5.91e-07		Down_24h37°C	GO:0009902	chloroplast relocation	2.8e-08
Down_6h37°C	GO:0009853	photorespiration	0.0161549		Down_12h37°C	GO:0046490	isopentenyl diphosphate metabolic process	1.11e-06		Down_24h37°C	GO:0019288	isopentenyl diphosphate biosynthetic process, methylerythritol 4-phosphate pathway	5.48e-08
Down_6h37°C	GO:0051985	negative regulation of chromosome segregation	0.0161549		Down_12h37°C	GO:0009240	isopentenyl diphosphate biosynthetic process	1.11e-06		Down_24h37°C	GO:0009637	response to blue light	6.08e-08
Down_6h37°C	GO:0009590	detection of gravity	0.0161549		Down_12h37°C	GO:0009311	oligosaccharide metabolic process	1.29e-06		Down_24h37°C	GO:0009416	response to light stimulus	7.27e-08
Down_6h37°C	GO:0071554	cell wall organization or biogenesis	0.0161549		Down_12h37°C	GO:0046148	pigment biosynthetic process	1.67e-06		Down_24h37°C	GO:0043094	cellular metabolic compound salvage	7.27e-08
Down_6h37°C	GO:0071555	cell wall organization	0.0161549		Down_12h37°C	GO:0005982	starch metabolic process	2.08e-06		Down_24h37°C	GO:0046490	isopentenyl diphosphate metabolic process	7.53e-08
Down_6h37°C	GO:0045229	external encapsulating structure organization	0.0161549		Down_12h37°C	GO:0006090	pyruvate metabolic process	2.89e-06		Down_24h37°C	GO:0009240	isopentenyl diphosphate biosynthetic process	7.53e-08
Down_6h37°C	GO:1902100	negative regulation of metaphase/anaphase transition of cell cycle	0.0161549		Down_12h37°C	GO:0042440	pigment metabolic process	4.05e-06		Down_24h37°C	GO:0051656	establishment of organelle localization	7.76e-08
Down_6h37°C	GO:0045839	negative regulation of mitotic nuclear division	0.0161549		Down_12h37°C	GO:0009657	plastid organization	4.35e-06		Down_24h37°C	GO:0010114	response to red light	8.82e-08
Down_6h37°C	GO:0019684	photosynthesis, light reaction	0.0161549		Down_12h37°C	GO:0019252	starch biosynthetic process	4.37e-06		Down_24h37°C	GO:0010218	response to far red light	1.48e-07
Down_6h37°C	GO:0045841	negative regulation of mitotic metaphase/anaphase transition	0.0161549		Down_12h37°C	GO:0008610	lipid biosynthetic process	6.62e-06		Down_24h37°C	GO:0006091	generation of precursor metabolites and energy	1.61e-07
Down_6h37°C	GO:0033048	negative regulation of mitotic sister chromatid segregation	0.0161549		Down_12h37°C	GO:0044042	glucan metabolic process	7.05e-06		Down_24h37°C	GO:0019637	organophosphate metabolic process	1.7e-07
Down_6h37°C	GO:0033046	negative regulation of sister chromatid segregation	0.0161549		Down_12h37°C	GO:0006073	cellular glucan metabolic process	7.05e-06		Down_24h37°C	GO:0051186	cofactor metabolic process	1.88e-07
Down_6h37°C	GO:1905819	negative regulation of chromosome separation	0.0161549		Down_12h37°C	GO:0010016	shoot system morphogenesis	1.18e-05		Down_24h37°C	GO:0055114	oxidation-reduction process	1.88e-07
Down_6h37°C	GO:0022900	electron transport chain	0.0161549		Down_12h37°C	GO:0044262	cellular carbohydrate metabolic process	1.68e-05		Down_24h37°C	GO:0009314	response to radiation	1.89e-07
Down_6h37°C	GO:2000816	negative regulation of mitotic sister chromatid separation	0.0161549		Down_12h37°C	GO:0016051	carbohydrate biosynthetic process	3.49e-05		Down_24h37°C	GO:0006733	oxidoreduction coenzyme metabolic process	2.45e-07
Down_6h37°C	GO:0019255	glucose 1-phosphate metabolic process	0.0161549		Down_12h37°C	GO:0006739	NADP metabolic process	4.5e-05		Down_24h37°C	GO:0072524	pyridine-containing compound metabolic process	2.75e-07
Down_6h37°C	GO:0140014	mitotic nuclear division	0.0161549		Down_12h37°C	GO:0046496	nicotinamide nucleotide metabolic process	5.74e-05		Down_24h37°C	GO:0006732	coenzyme metabolic process	3.8e-07
Down_6h37°C	GO:0071174	mitotic spindle checkpoint	0.0161549		Down_12h37°C	GO:0019362	pyridine nucleotide metabolic process	6.16e-05		Down_24h37°C	GO:0046496	nicotinamide nucleotide metabolic process	4.88e-07
Down_6h37°C	GO:0071173	spindle assembly checkpoint	0.0161549		Down_12h37°C	GO:0035303	regulation of dephosphorylation	6.52e-05		Down_24h37°C	GO:0019362	pyridine nucleotide metabolic process	5.11e-07
Down_6h37°C	GO:0019388	galactose catabolic process	0.0161549		Down_12h37°C	GO:0035304	regulation of protein dephosphorylation	6.52e-05		Down_24h37°C	GO:0006364	rRNA processing	7.72e-07
Down_6h37°C	GO:0016051	carbohydrate biosynthetic process	0.0196544		Down_12h37°C	GO:0008654	phospholipid biosynthetic process	7.53e-05		Down_24h37°C	GO:0031399	regulation of protein modification process	1.23e-06
Down_6h37°C	GO:0008610	lipid biosynthetic process	0.0280209		Down_12h37°C	GO:0042742	defense response to bacterium	0.000118		Down_24h37°C	GO:0016072	rRNA metabolic process	1.41e-06
Down_6h37°C	GO:0000271	polysaccharide biosynthetic process	0.0283505		Down_12h37°C	GO:0051156	glucose 6-phosphate metabolic process	0.000122		Down_24h37°C	GO:0006470	protein dephosphorylation	1.52e-06
Down_6h37°C	GO:0016114	terpenoid biosynthetic process	0.0299998		Down_12h37°C	GO:0072524	pyridine-containing compound metabolic process	0.000122		Down_24h37°C	GO:0006090	pyruvate metabolic process	1.66e-06
Down_6h37°C	GO:0019252	starch biosynthetic process	0.0323753		Down_12h37°C	GO:0006098	pentose-phosphate shunt	0.000122		Down_24h37°C	GO:0051174	regulation of phosphorus metabolic process	2.02e-06
Down_6h37°C	GO:0005982	starch metabolic process	0.0336128		Down_12h37°C	GO:0034637	cellular carbohydrate biosynthetic process	0.000168		Down_24h37°C	GO:0019220	regulation of phosphate metabolic process	2.02e-06
Down_6h37°C	GO:0005977	glycogen metabolic process	0.0351502		Down_12h37°C	GO:0009637	response to blue light	0.000177		Down_24h37°C	GO:0015994	chlorophyll metabolic process	2.22e-06
Down_6h37°C	GO:0008654	phospholipid biosynthetic process	0.0351502		Down_12h37°C	GO:0015995	chlorophyll biosynthetic process	0.000177		Down_24h37°C	GO:0008610	lipid biosynthetic process	2.58e-06
Down_6h37°C	GO:0006112	energy reserve metabolic process	0.0351502		Down_12h37°C	GO:0044264	cellular polysaccharide metabolic process	0.000177		Down_24h37°C	GO:1901135	carbohydrate derivative metabolic process	2.87e-06
Down_6h37°C	GO:0019288	isopentenyl diphosphate biosynthetic process, methylerythritol 4-phosphate pathway	0.0354929		Down_12h37°C	GO:0006733	oxidoreduction coenzyme metabolic process	0.000217		Down_24h37°C	GO:0015995	chlorophyll biosynthetic process	2.91e-06
Down_6h37°C	GO:0016117	carotenoid biosynthetic process	0.0414381		Down_12h37°C	GO:0009617	response to bacterium	0.000233		Down_24h37°C	GO:0008654	phospholipid biosynthetic process	2.91e-06
Down_6h37°C	GO:0016109	tetraterpenoid biosynthetic process	0.0414381		Down_12h37°C	GO:0009250	glucan biosynthetic process	0.000265		Down_24h37°C	GO:0009628	response to abiotic stimulus	3e-06
Down_6h37°C	GO:0033692	cellular polysaccharide biosynthetic process	0.0414381		Down_12h37°C	GO:0019750	chloroplast localization	0.000266		Down_24h37°C	GO:0044281	small molecule metabolic process	5.22e-06
Down_6h37°C	GO:0005978	glycogen biosynthetic process	0.0437752		Down_12h37°C	GO:0051644	plastid localization	0.000266		Down_24h37°C	GO:0051640	organelle localization	7.07e-06
Down_6h37°C	GO:0046490	isopentenyl diphosphate metabolic process	0.0441221		Down_12h37°C	GO:0051667	establishment of plastid localization	0.000266		Down_24h37°C	GO:0006793	phosphorus metabolic process	9.11e-06
Down_6h37°C	GO:0009240	isopentenyl diphosphate biosynthetic process	0.0441221		Down_12h37°C	GO:0009902	chloroplast relocation	0.000266		Down_24h37°C	GO:0006796	phosphate-containing compound metabolic process	9.11e-06
Down_6h37°C	GO:0051784	negative regulation of nuclear division	0.0442829		Down_12h37°C	GO:0009069	serine family amino acid metabolic process	0.000268		Down_24h37°C	GO:0009658	chloroplast organization	9.39e-06
Down_6h37°C	GO:2001251	negative regulation of chromosome organization	0.0442829		Down_12h37°C	GO:0015994	chlorophyll metabolic process	0.000274		Down_24h37°C	GO:0006644	phospholipid metabolic process	9.94e-06
					Down_12h37°C	GO:0006812	cation transport	0.000379		Down_24h37°C	GO:0043436	oxoacid metabolic process	1.26e-05
					Down_12h37°C	GO:0005976	polysaccharide metabolic process	0.000404		Down_24h37°C	GO:0006082	organic acid metabolic process	1.46e-05
					Down_12h37°C	GO:0051186	cofactor metabolic process	0.000424		Down_24h37°C	GO:0016117	carotenoid biosynthetic process	1.73e-05
					Down_12h37°C	GO:0006644	phospholipid metabolic process	0.000477		Down_24h37°C	GO:0016109	tetraterpenoid biosynthetic process	1.73e-05
					Down_12h37°C	GO:0010218	response to far red light	0.000488		Down_24h37°C	GO:0090407	organophosphate biosynthetic process	2.24e-05
					Down_12h37°C	GO:0006811	ion transport	0.000558		Down_24h37°C	GO:0016051	carbohydrate biosynthetic process	2.67e-05
					Down_12h37°C	GO:1904062	regulation of cation transmembrane transport	0.000602		Down_24h37°C	GO:0016108	tetraterpenoid metabolic process	2.82e-05
					Down_12h37°C	GO:0010155	regulation of proton transport	0.000602		Down_24h37°C	GO:0016116	carotenoid metabolic process	2.82e-05
					Down_12h37°C	GO:0044255	cellular lipid metabolic process	0.000732		Down_24h37°C	GO:0016311	dephosphorylation	2.88e-05
					Down_12h37°C	GO:0051656	establishment of organelle localization	0.000775		Down_24h37°C	GO:0042254	ribosome biogenesis	4.17e-05
					Down_12h37°C	GO:0016072	rRNA metabolic process	0.00081		Down_24h37°C	GO:0032787	monocarboxylic acid metabolic process	4.17e-05
					Down_12h37°C	GO:0006364	rRNA processing	0.000923		Down_24h37°C	GO:0019752	carboxylic acid metabolic process	4.22e-05
					Down_12h37°C	GO:0046484	oxazole or thiazole metabolic process	0.000995		Down_24h37°C	GO:0009668	plastid membrane organization	5.01e-05
					Down_12h37°C	GO:0018131	oxazole or thiazole biosynthetic process	0.000995		Down_24h37°C	GO:0010027	thylakoid membrane organization	5.01e-05
					Down_12h37°C	GO:0052838	thiazole metabolic process	0.000995		Down_24h37°C	GO:0006778	porphyrin-containing compound metabolic process	5.23e-05
					Down_12h37°C	GO:0052837	thiazole biosynthetic process	0.000995		Down_24h37°C	GO:1901617	organic hydroxy compound biosynthetic process	7.84e-05
					Down_12h37°C	GO:0010114	response to red light	0.00119568		Down_24h37°C	GO:0006779	porphyrin-containing compound biosynthetic process	7.94e-05
					Down_12h37°C	GO:0006779	porphyrin-containing compound biosynthetic process	0.00150176		Down_24h37°C	GO:0034660	ncRNA metabolic process	8.04e-05
					Down_12h37°C	GO:0015840	urea transport	0.00214165		Down_24h37°C	GO:0017144	drug metabolic process	8.04e-05
					Down_12h37°C	GO:0031399	regulation of protein modification process	0.00217398		Down_24h37°C	GO:0044255	cellular lipid metabolic process	8.11e-05
					Down_12h37°C	GO:0006629	lipid metabolic process	0.00222106		Down_24h37°C	GO:0033013	tetrapyrrole metabolic process	8.69e-05
					Down_12h37°C	GO:0006732	coenzyme metabolic process	0.00227668		Down_24h37°C	GO:0005982	starch metabolic process	8.78e-05
					Down_12h37°C	GO:0006778	porphyrin-containing compound metabolic process	0.0025229		Down_24h37°C	GO:0032268	regulation of cellular protein metabolic process	9.07e-05
					Down_12h37°C	GO:0051640	organelle localization	0.00357461		Down_24h37°C	GO:0044283	small molecule biosynthetic process	0.000112
					Down_12h37°C	GO:0051174	regulation of phosphorus metabolic process	0.00366701		Down_24h37°C	GO:0032958	inositol phosphate biosynthetic process	0.00014
					Down_12h37°C	GO:0009853	photorespiration	0.00366701		Down_24h37°C	GO:0010264	myo-inositol hexakisphosphate biosynthetic process	0.00014
					Down_12h37°C	GO:0033014	tetrapyrrole biosynthetic process	0.00366701		Down_24h37°C	GO:0033517	myo-inositol hexakisphosphate metabolic process	0.00014
					Down_12h37°C	GO:0046351	disaccharide biosynthetic process	0.00366701		Down_24h37°C	GO:0033014	tetrapyrrole biosynthetic process	0.000151
					Down_12h37°C	GO:0019220	regulation of phosphate metabolic process	0.00366701		Down_24h37°C	GO:0051246	regulation of protein metabolic process	0.000182
					Down_12h37°C	GO:0071668	plant-type cell wall assembly	0.00395954		Down_24h37°C	GO:0034470	ncRNA processing	0.000183
					Down_12h37°C	GO:0070726	cell wall assembly	0.00395954		Down_24h37°C	GO:0019252	starch biosynthetic process	0.000201
					Down_12h37°C	GO:0010215	cellulose microfibril organization	0.00395954		Down_24h37°C	GO:0046173	polyol biosynthetic process	0.000215
					Down_12h37°C	GO:0000271	polysaccharide biosynthetic process	0.0041809		Down_24h37°C	GO:0006629	lipid metabolic process	0.00042
					Down_12h37°C	GO:0032787	monocarboxylic acid metabolic process	0.00434323		Down_24h37°C	GO:0010374	stomatal complex development	0.000438
					Down_12h37°C	GO:0009664	plant-type cell wall organization	0.00461504		Down_24h37°C	GO:0005984	disaccharide metabolic process	0.000441
					Down_12h37°C	GO:0033013	tetrapyrrole metabolic process	0.00461504		Down_24h37°C	GO:0010200	response to chitin	0.000509
					Down_12h37°C	GO:0009668	plastid membrane organization	0.00468447		Down_24h37°C	GO:0022613	ribonucleoprotein complex biogenesis	0.000598
					Down_12h37°C	GO:0010027	thylakoid membrane organization	0.00468447		Down_24h37°C	GO:0000023	maltose metabolic process	0.000598
					Down_12h37°C	GO:0033692	cellular polysaccharide biosynthetic process	0.00468447		Down_24h37°C	GO:0055086	nucleobase-containing small molecule metabolic process	0.000598
					Down_12h37°C	GO:0043085	positive regulation of catalytic activity	0.00468447		Down_24h37°C	GO:0016114	terpenoid biosynthetic process	0.000772
					Down_12h37°C	GO:0006470	protein dephosphorylation	0.00509089		Down_24h37°C	GO:0044262	cellular carbohydrate metabolic process	0.00089
					Down_12h37°C	GO:0044093	positive regulation of molecular function	0.00516008		Down_24h37°C	GO:0010243	response to organonitrogen compound	0.000907
					Down_12h37°C	GO:0098542	defense response to other organism	0.00525151		Down_24h37°C	GO:0019693	ribose phosphate metabolic process	0.000943
					Down_12h37°C	GO:0019637	organophosphate metabolic process	0.00649226		Down_24h37°C	GO:0043647	inositol phosphate metabolic process	0.000963
					Down_12h37°C	GO:0009070	serine family amino acid biosynthetic process	0.00649226		Down_24h37°C	GO:0009311	oligosaccharide metabolic process	0.00100043
					Down_12h37°C	GO:0001763	morphogenesis of a branching structure	0.00737636		Down_24h37°C	GO:0009117	nucleotide metabolic process	0.00104524
					Down_12h37°C	GO:0019755	one-carbon compound transport	0.00737636		Down_24h37°C	GO:0006753	nucleoside phosphate metabolic process	0.00117179
					Down_12h37°C	GO:0010223	secondary shoot formation	0.00737636		Down_24h37°C	GO:0006721	terpenoid metabolic process	0.0013029
					Down_12h37°C	GO:0010346	shoot axis formation	0.00737636		Down_24h37°C	GO:0034637	cellular carbohydrate biosynthetic process	0.00132738
					Down_12h37°C	GO:0034765	regulation of ion transmembrane transport	0.00774687		Down_24h37°C	GO:0051188	cofactor biosynthetic process	0.00154103
					Down_12h37°C	GO:0034762	regulation of transmembrane transport	0.00774687		Down_24h37°C	GO:0046394	carboxylic acid biosynthetic process	0.00180912
					Down_12h37°C	GO:0061024	membrane organization	0.00839502		Down_24h37°C	GO:1901615	organic hydroxy compound metabolic process	0.00186721
					Down_12h37°C	GO:0043436	oxoacid metabolic process	0.0090188		Down_24h37°C	GO:0005975	carbohydrate metabolic process	0.00186924
					Down_12h37°C	GO:0019752	carboxylic acid metabolic process	0.00975169		Down_24h37°C	GO:0016053	organic acid biosynthetic process	0.00191496
					Down_12h37°C	GO:0006082	organic acid metabolic process	0.010741		Down_24h37°C	GO:0051606	detection of stimulus	0.00202435
					Down_12h37°C	GO:0019344	cysteine biosynthetic process	0.0109109		Down_24h37°C	GO:0042742	defense response to bacterium	0.00206969
					Down_12h37°C	GO:0006534	cysteine metabolic process	0.0109227		Down_24h37°C	GO:0050896	response to stimulus	0.00208314
					Down_12h37°C	GO:0016119	carotene metabolic process	0.0113409		Down_24h37°C	GO:0019751	polyol metabolic process	0.00440194
					Down_12h37°C	GO:0030003	cellular cation homeostasis	0.012499		Down_24h37°C	GO:0009595	detection of biotic stimulus	0.00479087
					Down_12h37°C	GO:0010103	stomatal complex morphogenesis	0.0134297		Down_24h37°C	GO:0044042	glucan metabolic process	0.00534694
					Down_12h37°C	GO:0030001	metal ion transport	0.0144155		Down_24h37°C	GO:0006073	cellular glucan metabolic process	0.00534694
					Down_12h37°C	GO:0031577	spindle checkpoint	0.0153315		Down_24h37°C	GO:0009617	response to bacterium	0.0054753
					Down_12h37°C	GO:0007094	mitotic spindle assembly checkpoint	0.0153315		Down_24h37°C	GO:0010103	stomatal complex morphogenesis	0.00547947
					Down_12h37°C	GO:0051985	negative regulation of chromosome segregation	0.0153315		Down_24h37°C	GO:0005985	sucrose metabolic process	0.00557525
					Down_12h37°C	GO:0000070	mitotic sister chromatid segregation	0.0153315		Down_24h37°C	GO:0046351	disaccharide biosynthetic process	0.00557525
					Down_12h37°C	GO:1902100	negative regulation of metaphase/anaphase transition of cell cycle	0.0153315		Down_24h37°C	GO:0061024	membrane organization	0.00684698
					Down_12h37°C	GO:0045839	negative regulation of mitotic nuclear division	0.0153315		Down_24h37°C	GO:0042793	plastid transcription	0.00718405
					Down_12h37°C	GO:1901600	strigolactone metabolic process	0.0153315		Down_24h37°C	GO:0010016	shoot system morphogenesis	0.00739047
					Down_12h37°C	GO:1901601	strigolactone biosynthetic process	0.0153315		Down_24h37°C	GO:0009697	salicylic acid biosynthetic process	0.00793942
					Down_12h37°C	GO:0046394	carboxylic acid biosynthetic process	0.0153315		Down_24h37°C	GO:0009696	salicylic acid metabolic process	0.00793942
					Down_12h37°C	GO:0045841	negative regulation of mitotic metaphase/anaphase transition	0.0153315		Down_24h37°C	GO:2000377	regulation of reactive oxygen species metabolic process	0.00793942
					Down_12h37°C	GO:0033048	negative regulation of mitotic sister chromatid segregation	0.0153315		Down_24h37°C	GO:0046189	phenol-containing compound biosynthetic process	0.00793942
					Down_12h37°C	GO:0033046	negative regulation of sister chromatid segregation	0.0153315		Down_24h37°C	GO:0046165	alcohol biosynthetic process	0.00793942
					Down_12h37°C	GO:1905819	negative regulation of chromosome separation	0.0153315		Down_24h37°C	GO:0098542	defense response to other organism	0.00803504
					Down_12h37°C	GO:2000816	negative regulation of mitotic sister chromatid separation	0.0153315		Down_24h37°C	GO:0048585	negative regulation of response to stimulus	0.00820315
					Down_12h37°C	GO:1901334	lactone metabolic process	0.0153315		Down_24h37°C	GO:0042537	benzene-containing compound metabolic process	0.00820315
					Down_12h37°C	GO:1901336	lactone biosynthetic process	0.0153315		Down_24h37°C	GO:0043085	positive regulation of catalytic activity	0.00849254
					Down_12h37°C	GO:0071174	mitotic spindle checkpoint	0.0153315		Down_24h37°C	GO:0018958	phenol-containing compound metabolic process	0.0088171
					Down_12h37°C	GO:0071173	spindle assembly checkpoint	0.0153315		Down_24h37°C	GO:0044093	positive regulation of molecular function	0.00895332
					Down_12h37°C	GO:0043094	cellular metabolic compound salvage	0.0156931		Down_24h37°C	GO:1901700	response to oxygen-containing compound	0.00969254
					Down_12h37°C	GO:0016053	organic acid biosynthetic process	0.0158313		Down_24h37°C	GO:0006546	glycine catabolic process	0.0101358
					Down_12h37°C	GO:0030388	fructose 1,6-bisphosphate metabolic process	0.0158313		Down_24h37°C	GO:0010310	regulation of hydrogen peroxide metabolic process	0.0101358
					Down_12h37°C	GO:0042135	neurotransmitter catabolic process	0.0158313		Down_24h37°C	GO:0006636	unsaturated fatty acid biosynthetic process	0.011156
					Down_12h37°C	GO:0009071	serine family amino acid catabolic process	0.0158313		Down_24h37°C	GO:0030388	fructose 1,6-bisphosphate metabolic process	0.0116932
					Down_12h37°C	GO:0009965	leaf morphogenesis	0.0162372		Down_24h37°C	GO:0046499	S-adenosylmethioninamine metabolic process	0.0116932
					Down_12h37°C	GO:0050790	regulation of catalytic activity	0.0169514		Down_24h37°C	GO:0006557	S-adenosylmethioninamine biosynthetic process	0.0116932
					Down_12h37°C	GO:0065009	regulation of molecular function	0.0170727		Down_24h37°C	GO:0006597	spermine biosynthetic process	0.0116932
					Down_12h37°C	GO:0090407	organophosphate biosynthetic process	0.0202486		Down_24h37°C	GO:0008215	spermine metabolic process	0.0116932
					Down_12h37°C	GO:0044283	small molecule biosynthetic process	0.0208912		Down_24h37°C	GO:0072330	monocarboxylic acid biosynthetic process	0.0121012
					Down_12h37°C	GO:0098655	cation transmembrane transport	0.0226858		Down_24h37°C	GO:0033559	unsaturated fatty acid metabolic process	0.0121255
					Down_12h37°C	GO:0098662	inorganic cation transmembrane transport	0.0226858		Down_24h37°C	GO:0005976	polysaccharide metabolic process	0.0124524
					Down_12h37°C	GO:0043269	regulation of ion transport	0.0226858		Down_24h37°C	GO:0009626	plant-type hypersensitive response	0.0148122
					Down_12h37°C	GO:0012501	programmed cell death	0.0227044		Down_24h37°C	GO:0034050	host programmed cell death induced by symbiont	0.0148122
					Down_12h37°C	GO:0034470	ncRNA processing	0.0241987		Down_24h37°C	GO:0009862	systemic acquired resistance, salicylic acid mediated signaling pathway	0.0148773
					Down_12h37°C	GO:0042724	thiamine-containing compound biosynthetic process	0.0251336		Down_24h37°C	GO:0042135	neurotransmitter catabolic process	0.0148773
					Down_12h37°C	GO:0009228	thiamine biosynthetic process	0.0251336		Down_24h37°C	GO:0009071	serine family amino acid catabolic process	0.0148773
					Down_12h37°C	GO:0042254	ribosome biogenesis	0.0258623		Down_24h37°C	GO:1901606	alpha-amino acid catabolic process	0.01564
					Down_12h37°C	GO:0042214	terpene metabolic process	0.0273056		Down_24h37°C	GO:0009069	serine family amino acid metabolic process	0.016805
					Down_12h37°C	GO:0009312	oligosaccharide biosynthetic process	0.0275835		Down_24h37°C	GO:0009250	glucan biosynthetic process	0.0170407
					Down_12h37°C	GO:0140014	mitotic nuclear division	0.0282347		Down_24h37°C	GO:0001505	regulation of neurotransmitter levels	0.0205616
					Down_12h37°C	GO:0051188	cofactor biosynthetic process	0.0295989		Down_24h37°C	GO:0042133	neurotransmitter metabolic process	0.0205616
					Down_12h37°C	GO:0006546	glycine catabolic process	0.0307346		Down_24h37°C	GO:1901576	organic substance biosynthetic process	0.0205616
					Down_12h37°C	GO:0044281	small molecule metabolic process	0.0309755		Down_24h37°C	GO:0034622	cellular protein-containing complex assembly	0.0211727
					Down_12h37°C	GO:0098660	inorganic ion transmembrane transport	0.0315801		Down_24h37°C	GO:0009063	cellular amino acid catabolic process	0.0211727
					Down_12h37°C	GO:0030198	extracellular matrix organization	0.0322842		Down_24h37°C	GO:0009312	oligosaccharide biosynthetic process	0.0216373
					Down_12h37°C	GO:0043062	extracellular structure organization	0.0322842		Down_24h37°C	GO:0009058	biosynthetic process	0.0227749
					Down_12h37°C	GO:0009734	auxin-activated signaling pathway	0.032381		Down_24h37°C	GO:0044264	cellular polysaccharide metabolic process	0.0238162
					Down_12h37°C	GO:0071365	cellular response to auxin stimulus	0.032381		Down_24h37°C	GO:0009751	response to salicylic acid	0.0242836
					Down_12h37°C	GO:0016311	dephosphorylation	0.032381		Down_24h37°C	GO:0043900	regulation of multi-organism process	0.0275308
					Down_12h37°C	GO:0015672	monovalent inorganic cation transport	0.0356435		Down_24h37°C	GO:0006544	glycine metabolic process	0.031055
					Down_12h37°C	GO:0006873	cellular ion homeostasis	0.03657		Down_24h37°C	GO:0006811	ion transport	0.0312197
					Down_12h37°C	GO:1902600	proton transmembrane transport	0.0366499		Down_24h37°C	GO:0009753	response to jasmonic acid	0.0338577
					Down_12h37°C	GO:0006796	phosphate-containing compound metabolic process	0.0370223		Down_24h37°C	GO:0006979	response to oxidative stress	0.0363865
					Down_12h37°C	GO:0071555	cell wall organization	0.0373033		Down_24h37°C	GO:0065008	regulation of biological quality	0.0376381
					Down_12h37°C	GO:0034660	ncRNA metabolic process	0.0384137		Down_24h37°C	GO:1901659	glycosyl compound biosynthetic process	0.0392068
					Down_12h37°C	GO:0008219	cell death	0.0387386		Down_24h37°C	GO:0051193	regulation of cofactor metabolic process	0.0422191
					Down_12h37°C	GO:0045229	external encapsulating structure organization	0.0400018		Down_24h37°C	GO:1904062	regulation of cation transmembrane transport	0.0422191
					Down_12h37°C	GO:0010374	stomatal complex development	0.043789		Down_24h37°C	GO:0031348	negative regulation of defense response	0.0422191
					Down_12h37°C	GO:0019464	glycine decarboxylation via glycine cleavage system	0.0445767		Down_24h37°C	GO:0010155	regulation of proton transport	0.0422191
					Down_12h37°C	GO:0051784	negative regulation of nuclear division	0.0445767		Down_24h37°C	GO:0010363	regulation of plant-type hypersensitive response	0.0422824
					Down_12h37°C	GO:2001251	negative regulation of chromosome organization	0.0445767		Down_24h37°C	GO:0012501	programmed cell death	0.0437395
					Down_12h37°C	GO:0055082	cellular chemical homeostasis	0.0453739		Down_24h37°C	GO:0006952	defense response	0.0457533
					Down_12h37°C	GO:0072330	monocarboxylic acid biosynthetic process	0.0471143		Down_24h37°C	GO:1901566	organonitrogen compound biosynthetic process	0.0481545
					Down_12h37°C	GO:0005985	sucrose metabolic process	0.0477623
					Down_12h37°C	GO:0005992	trehalose biosynthetic process	0.049108
					Down_12h37°C	GO:0009626	plant-type hypersensitive response	0.049108
					Down_12h37°C	GO:0034050	host programmed cell death induced by symbiont	0.049108
					Down_12h37°C	GO:0006772	thiamine metabolic process	0.0498142
					Down_12h37°C	GO:0006793	phosphorus metabolic process	0.0498142
					Down_12h37°C	GO:0042723	thiamine-containing compound metabolic process	0.0498142

## Sheet: Up-regulated genes_30°C
Supplementary Table S2. Enrichment in Go terms within Up and Down regulated genes in mild heat treatment (30°C) and high heat treatment (37°C) compared tocontrol treatment (24°C)
GO Category : BIOLOGICAL_PROCESS
Sheet #3 up-regulated in 30°C vs 24°C
UP_regulated at 1h30°C					UP_regulated at 24h30°C
	GO ID	GO Name	FDR			GO ID	GO Name	FDR
UP_1h30°C	GO:0006457	protein folding	1.75974e-17		UP_24h30°C	GO:0042724	thiamine-containing compound biosynthetic process	0.0007746
UP_1h30°C	GO:0042542	response to hydrogen peroxide	3.30857e-11		UP_24h30°C	GO:0009228	thiamine biosynthetic process	0.0007746
UP_1h30°C	GO:0034976	response to endoplasmic reticulum stress	7.21347e-11		UP_24h30°C	GO:0006772	thiamine metabolic process	0.000794784
UP_1h30°C	GO:0009644	response to high light intensity	2.18728e-09		UP_24h30°C	GO:0042723	thiamine-containing compound metabolic process	0.000794784
UP_1h30°C	GO:0000302	response to reactive oxygen species	4.70529e-09		UP_24h30°C	GO:0046484	oxazole or thiazole metabolic process	0.0164909
UP_1h30°C	GO:0009642	response to light intensity	1.13125e-08		UP_24h30°C	GO:0018131	oxazole or thiazole biosynthetic process	0.0164909
UP_1h30°C	GO:0009636	response to toxic substance	3.11665e-08		UP_24h30°C	GO:0052838	thiazole metabolic process	0.0164909
UP_1h30°C	GO:0046677	response to antibiotic	6.11445e-08		UP_24h30°C	GO:0052837	thiazole biosynthetic process	0.0164909
UP_1h30°C	GO:0009408	response to heat	2.95998e-07		UP_24h30°C	GO:0044283	small molecule biosynthetic process	0.0336667
UP_1h30°C	GO:0006979	response to oxidative stress	2.95998e-07
UP_1h30°C	GO:0006950	response to stress	4.04974e-07
UP_1h30°C	GO:0042493	response to drug	2.5617e-06
UP_1h30°C	GO:0033554	cellular response to stress	2.73117e-05
UP_1h30°C	GO:0009416	response to light stimulus	3.14528e-05
UP_1h30°C	GO:0009314	response to radiation	4.31585e-05
UP_1h30°C	GO:0010035	response to inorganic substance	4.75061e-05
UP_1h30°C	GO:1901700	response to oxygen-containing compound	4.75061e-05
UP_1h30°C	GO:0009628	response to abiotic stimulus	0.000370034
UP_1h30°C	GO:0009266	response to temperature stimulus	0.000394609
UP_1h30°C	GO:0050896	response to stimulus	0.0022133
UP_1h30°C	GO:0042221	response to chemical	0.00728854
UP_1h30°C	GO:0051716	cellular response to stimulus	0.0215159
UP_1h30°C	GO:0042026	protein refolding	0.0461877

## Sheet: Down-regulated genes_30°C
Supplementary Table S2. Enrichment in Go terms within Up and Down regulated genes in mild heat treatment (30°C) and high heat treatment (37°C) compared tocontrol treatment (24°C)
GO Category : BIOLOGICAL_PROCESS
Sheet #4 Down-regulated in 30°C vs 24°C
Down_regulated at 24hh30°C
	GO ID	GO Name	FDR
Down_24h30	GO:0015979	photosynthesis	5.22e-25
Down_24h31	GO:0015977	carbon fixation	9.55e-19
Down_24h32	GO:0019253	reductive pentose-phosphate cycle	2.93e-13
Down_24h33	GO:0019685	photosynthesis, dark reaction	3.94e-13
Down_24h34	GO:0019682	glyceraldehyde-3-phosphate metabolic process	1.98e-12
Down_24h35	GO:0009657	plastid organization	2.05e-12
Down_24h36	GO:0006081	cellular aldehyde metabolic process	1.78e-11
Down_24h37	GO:0008299	isoprenoid biosynthetic process	5.86e-11
Down_24h38	GO:0006720	isoprenoid metabolic process	9.74e-11
Down_24h39	GO:0009767	photosynthetic electron transport chain	2.1e-10
Down_24h40	GO:0009773	photosynthetic electron transport in photosystem I	2.1e-10
Down_24h41	GO:0019684	photosynthesis, light reaction	2.1e-10
Down_24h42	GO:0010207	photosystem II assembly	9.5e-10
Down_24h43	GO:0042440	pigment metabolic process	2.81e-09
Down_24h44	GO:0009853	photorespiration	2.81e-09
Down_24h45	GO:0022900	electron transport chain	4.27e-09
Down_24h46	GO:0009639	response to red or far red light	7.38e-09
Down_24h47	GO:0051156	glucose 6-phosphate metabolic process	1.32e-08
Down_24h48	GO:0006098	pentose-phosphate shunt	1.32e-08
Down_24h49	GO:0035303	regulation of dephosphorylation	2.75e-08
Down_24h50	GO:0035304	regulation of protein dephosphorylation	2.75e-08
Down_24h51	GO:0046148	pigment biosynthetic process	2.75e-08
Down_24h52	GO:0006739	NADP metabolic process	2.77e-08
Down_24h53	GO:0019750	chloroplast localization	2.8e-08
Down_24h54	GO:0051644	plastid localization	2.8e-08
Down_24h55	GO:0051667	establishment of plastid localization	2.8e-08
Down_24h56	GO:0009902	chloroplast relocation	2.8e-08
Down_24h57	GO:0019288	isopentenyl diphosphate biosynthetic process, methylerythritol 4-phosphate pathway	5.48e-08
Down_24h58	GO:0009637	response to blue light	6.08e-08
Down_24h59	GO:0009416	response to light stimulus	7.27e-08
Down_24h60	GO:0043094	cellular metabolic compound salvage	7.27e-08
Down_24h61	GO:0046490	isopentenyl diphosphate metabolic process	7.53e-08
Down_24h62	GO:0009240	isopentenyl diphosphate biosynthetic process	7.53e-08
Down_24h63	GO:0051656	establishment of organelle localization	7.76e-08
Down_24h64	GO:0010114	response to red light	8.82e-08
Down_24h65	GO:0010218	response to far red light	1.48e-07
Down_24h66	GO:0006091	generation of precursor metabolites and energy	1.61e-07
Down_24h67	GO:0019637	organophosphate metabolic process	1.7e-07
Down_24h68	GO:0051186	cofactor metabolic process	1.88e-07
Down_24h69	GO:0055114	oxidation-reduction process	1.88e-07
Down_24h70	GO:0009314	response to radiation	1.89e-07
Down_24h71	GO:0006733	oxidoreduction coenzyme metabolic process	2.45e-07
Down_24h72	GO:0072524	pyridine-containing compound metabolic process	2.75e-07
Down_24h73	GO:0006732	coenzyme metabolic process	3.8e-07
Down_24h74	GO:0046496	nicotinamide nucleotide metabolic process	4.88e-07
Down_24h75	GO:0019362	pyridine nucleotide metabolic process	5.11e-07
Down_24h76	GO:0006364	rRNA processing	7.72e-07
Down_24h77	GO:0031399	regulation of protein modification process	1.23e-06
Down_24h78	GO:0016072	rRNA metabolic process	1.41e-06
Down_24h79	GO:0006470	protein dephosphorylation	1.52e-06
Down_24h80	GO:0006090	pyruvate metabolic process	1.66e-06
Down_24h81	GO:0051174	regulation of phosphorus metabolic process	2.02e-06
Down_24h82	GO:0019220	regulation of phosphate metabolic process	2.02e-06
Down_24h83	GO:0015994	chlorophyll metabolic process	2.22e-06
Down_24h84	GO:0008610	lipid biosynthetic process	2.58e-06
Down_24h85	GO:1901135	carbohydrate derivative metabolic process	2.87e-06
Down_24h86	GO:0015995	chlorophyll biosynthetic process	2.91e-06
Down_24h87	GO:0008654	phospholipid biosynthetic process	2.91e-06
Down_24h88	GO:0009628	response to abiotic stimulus	3e-06
Down_24h89	GO:0044281	small molecule metabolic process	5.22e-06
Down_24h90	GO:0051640	organelle localization	7.07e-06
Down_24h91	GO:0006793	phosphorus metabolic process	9.11e-06
Down_24h92	GO:0006796	phosphate-containing compound metabolic process	9.11e-06
Down_24h93	GO:0009658	chloroplast organization	9.39e-06
Down_24h94	GO:0006644	phospholipid metabolic process	9.94e-06
Down_24h95	GO:0043436	oxoacid metabolic process	1.26e-05
Down_24h96	GO:0006082	organic acid metabolic process	1.46e-05
Down_24h97	GO:0016117	carotenoid biosynthetic process	1.73e-05
Down_24h98	GO:0016109	tetraterpenoid biosynthetic process	1.73e-05
Down_24h99	GO:0090407	organophosphate biosynthetic process	2.24e-05
Down_24h100	GO:0016051	carbohydrate biosynthetic process	2.67e-05
Down_24h101	GO:0016108	tetraterpenoid metabolic process	2.82e-05
Down_24h102	GO:0016116	carotenoid metabolic process	2.82e-05
Down_24h103	GO:0016311	dephosphorylation	2.88e-05
Down_24h104	GO:0042254	ribosome biogenesis	4.17e-05
Down_24h105	GO:0032787	monocarboxylic acid metabolic process	4.17e-05
Down_24h106	GO:0019752	carboxylic acid metabolic process	4.22e-05
Down_24h107	GO:0009668	plastid membrane organization	5.01e-05
Down_24h108	GO:0010027	thylakoid membrane organization	5.01e-05
Down_24h109	GO:0006778	porphyrin-containing compound metabolic process	5.23e-05
Down_24h110	GO:1901617	organic hydroxy compound biosynthetic process	7.84e-05
Down_24h111	GO:0006779	porphyrin-containing compound biosynthetic process	7.94e-05
Down_24h112	GO:0034660	ncRNA metabolic process	8.04e-05
Down_24h113	GO:0017144	drug metabolic process	8.04e-05
Down_24h114	GO:0044255	cellular lipid metabolic process	8.11e-05
Down_24h115	GO:0033013	tetrapyrrole metabolic process	8.69e-05
Down_24h116	GO:0005982	starch metabolic process	8.78e-05
Down_24h117	GO:0032268	regulation of cellular protein metabolic process	9.07e-05
Down_24h118	GO:0044283	small molecule biosynthetic process	0.000112
Down_24h119	GO:0032958	inositol phosphate biosynthetic process	0.00014
Down_24h120	GO:0010264	myo-inositol hexakisphosphate biosynthetic process	0.00014
Down_24h121	GO:0033517	myo-inositol hexakisphosphate metabolic process	0.00014
Down_24h122	GO:0033014	tetrapyrrole biosynthetic process	0.000151
Down_24h123	GO:0051246	regulation of protein metabolic process	0.000182
Down_24h124	GO:0034470	ncRNA processing	0.000183
Down_24h125	GO:0019252	starch biosynthetic process	0.000201
Down_24h126	GO:0046173	polyol biosynthetic process	0.000215
Down_24h127	GO:0006629	lipid metabolic process	0.00042
Down_24h128	GO:0010374	stomatal complex development	0.000438
Down_24h129	GO:0005984	disaccharide metabolic process	0.000441
Down_24h130	GO:0010200	response to chitin	0.000509
Down_24h131	GO:0022613	ribonucleoprotein complex biogenesis	0.000598
Down_24h132	GO:0000023	maltose metabolic process	0.000598
Down_24h133	GO:0055086	nucleobase-containing small molecule metabolic process	0.000598
Down_24h134	GO:0016114	terpenoid biosynthetic process	0.000772
Down_24h135	GO:0044262	cellular carbohydrate metabolic process	0.00089
Down_24h136	GO:0010243	response to organonitrogen compound	0.000907
Down_24h137	GO:0019693	ribose phosphate metabolic process	0.000943
Down_24h138	GO:0043647	inositol phosphate metabolic process	0.000963
Down_24h139	GO:0009311	oligosaccharide metabolic process	0.00100043
Down_24h140	GO:0009117	nucleotide metabolic process	0.00104524
Down_24h141	GO:0006753	nucleoside phosphate metabolic process	0.00117179
Down_24h142	GO:0006721	terpenoid metabolic process	0.0013029
Down_24h143	GO:0034637	cellular carbohydrate biosynthetic process	0.00132738
Down_24h144	GO:0051188	cofactor biosynthetic process	0.00154103
Down_24h145	GO:0046394	carboxylic acid biosynthetic process	0.00180912
Down_24h146	GO:1901615	organic hydroxy compound metabolic process	0.00186721
Down_24h147	GO:0005975	carbohydrate metabolic process	0.00186924
Down_24h148	GO:0016053	organic acid biosynthetic process	0.00191496
Down_24h149	GO:0051606	detection of stimulus	0.00202435
Down_24h150	GO:0042742	defense response to bacterium	0.00206969
Down_24h151	GO:0050896	response to stimulus	0.00208314
Down_24h152	GO:0019751	polyol metabolic process	0.00440194
Down_24h153	GO:0009595	detection of biotic stimulus	0.00479087
Down_24h154	GO:0044042	glucan metabolic process	0.00534694
Down_24h155	GO:0006073	cellular glucan metabolic process	0.00534694
Down_24h156	GO:0009617	response to bacterium	0.0054753
Down_24h157	GO:0010103	stomatal complex morphogenesis	0.00547947
Down_24h158	GO:0005985	sucrose metabolic process	0.00557525
Down_24h159	GO:0046351	disaccharide biosynthetic process	0.00557525
Down_24h160	GO:0061024	membrane organization	0.00684698
Down_24h161	GO:0042793	plastid transcription	0.00718405
Down_24h162	GO:0010016	shoot system morphogenesis	0.00739047
Down_24h163	GO:0009697	salicylic acid biosynthetic process	0.00793942
Down_24h164	GO:0009696	salicylic acid metabolic process	0.00793942
Down_24h165	GO:2000377	regulation of reactive oxygen species metabolic process	0.00793942
Down_24h166	GO:0046189	phenol-containing compound biosynthetic process	0.00793942
Down_24h167	GO:0046165	alcohol biosynthetic process	0.00793942
Down_24h168	GO:0098542	defense response to other organism	0.00803504
Down_24h169	GO:0048585	negative regulation of response to stimulus	0.00820315
Down_24h170	GO:0042537	benzene-containing compound metabolic process	0.00820315
Down_24h171	GO:0043085	positive regulation of catalytic activity	0.00849254
Down_24h172	GO:0018958	phenol-containing compound metabolic process	0.0088171
Down_24h173	GO:0044093	positive regulation of molecular function	0.00895332
Down_24h174	GO:1901700	response to oxygen-containing compound	0.00969254
Down_24h175	GO:0006546	glycine catabolic process	0.0101358
Down_24h176	GO:0010310	regulation of hydrogen peroxide metabolic process	0.0101358
Down_24h177	GO:0006636	unsaturated fatty acid biosynthetic process	0.011156
Down_24h178	GO:0030388	fructose 1,6-bisphosphate metabolic process	0.0116932
Down_24h179	GO:0046499	S-adenosylmethioninamine metabolic process	0.0116932
Down_24h180	GO:0006557	S-adenosylmethioninamine biosynthetic process	0.0116932
Down_24h181	GO:0006597	spermine biosynthetic process	0.0116932
Down_24h182	GO:0008215	spermine metabolic process	0.0116932
Down_24h183	GO:0072330	monocarboxylic acid biosynthetic process	0.0121012
Down_24h184	GO:0033559	unsaturated fatty acid metabolic process	0.0121255
Down_24h185	GO:0005976	polysaccharide metabolic process	0.0124524
Down_24h186	GO:0009626	plant-type hypersensitive response	0.0148122
Down_24h187	GO:0034050	host programmed cell death induced by symbiont	0.0148122
Down_24h188	GO:0009862	systemic acquired resistance, salicylic acid mediated signaling pathway	0.0148773
Down_24h189	GO:0042135	neurotransmitter catabolic process	0.0148773
Down_24h190	GO:0009071	serine family amino acid catabolic process	0.0148773
Down_24h191	GO:1901606	alpha-amino acid catabolic process	0.01564
Down_24h192	GO:0009069	serine family amino acid metabolic process	0.016805
Down_24h193	GO:0009250	glucan biosynthetic process	0.0170407
Down_24h194	GO:0001505	regulation of neurotransmitter levels	0.0205616
Down_24h195	GO:0042133	neurotransmitter metabolic process	0.0205616
Down_24h196	GO:1901576	organic substance biosynthetic process	0.0205616
Down_24h197	GO:0034622	cellular protein-containing complex assembly	0.0211727
Down_24h198	GO:0009063	cellular amino acid catabolic process	0.0211727
Down_24h199	GO:0009312	oligosaccharide biosynthetic process	0.0216373
Down_24h200	GO:0009058	biosynthetic process	0.0227749
Down_24h201	GO:0044264	cellular polysaccharide metabolic process	0.0238162
Down_24h202	GO:0009751	response to salicylic acid	0.0242836
Down_24h203	GO:0043900	regulation of multi-organism process	0.0275308
Down_24h204	GO:0006544	glycine metabolic process	0.031055
Down_24h205	GO:0006811	ion transport	0.0312197
Down_24h206	GO:0009753	response to jasmonic acid	0.0338577
Down_24h207	GO:0006979	response to oxidative stress	0.0363865
Down_24h208	GO:0065008	regulation of biological quality	0.0376381
Down_24h209	GO:1901659	glycosyl compound biosynthetic process	0.0392068
Down_24h210	GO:0051193	regulation of cofactor metabolic process	0.0422191
Down_24h211	GO:1904062	regulation of cation transmembrane transport	0.0422191
Down_24h212	GO:0031348	negative regulation of defense response	0.0422191
Down_24h213	GO:0010155	regulation of proton transport	0.0422191
Down_24h214	GO:0010363	regulation of plant-type hypersensitive response	0.0422824
Down_24h215	GO:0012501	programmed cell death	0.0437395
Down_24h216	GO:0006952	defense response	0.0457533
Down_24h217	GO:1901566	organonitrogen compound biosynthetic process	0.0481545
