# Supplementary material for: Dynamics of the Transcriptome Response to Heat in the Moss, Physcomitrella patens
Source: Int J Mol Sci. 2020 Feb 22;21(4):1512. doi: 10.3390/ijms21041512 (PMC7073223; doi:10.3390/ijms21041512)
Supplement: Supplementary file 1 [file ijms-21-01512-s001.zip › Supplementary Table S3.xlsx]

## Sheet: gene_module_membership_signed
id	module_color	Module_Membership.cor_yellow	Pvalue_yellow	Module_Membership.cor_turquoise	Pvalue_turquoise	Module_Membership.cor_green	Pvalue_green	Module_Membership.cor_blue	Pvalue_blue	Module_Membership.cor_brown	Pvalue_brown	Module_Membership.cor_red	Pvalue_red	Module_Membership.cor_black	Pvalue_black	Module_Membership.cor_grey	Pvalue_grey
Pp3c20_14730	yellow	0.996777	8.3495e-08	0.587806	0.125419	-0.599301	0.116377	-0.767738	0.0261208	-0.366997	0.371172	0.0456384	0.914547	-0.990285	2.27564e-06	-0.591218	0.122696
Pp3c17_7450	yellow	0.99556	2.18145e-07	0.527793	0.178811	-0.546659	0.16091	-0.718505	0.0446535	-0.306173	0.460793	0.0755159	0.858945	-0.98189	1.46478e-05	-0.533392	0.173391
Pp3c4_4330	yellow	0.993746	6.08662e-07	0.547226	0.160387	-0.60092	0.115135	-0.744434	0.0341405	-0.311766	0.452213	0.131065	0.757053	-0.970878	6.04063e-05	-0.555951	0.152468
Pp3c1_3700	yellow	0.9932	7.82042e-07	0.490892	0.216753	-0.546066	0.161457	-0.686463	0.0600725	-0.276109	0.508006	0.12372	0.770381	-0.965202	0.00010261	-0.512175	0.194399
Pp3c15_21400	yellow	0.993094	8.19013e-07	0.601119	0.114983	-0.623321	0.0987113	-0.785673	0.0208265	-0.373338	0.362317	0.0476314	0.910826	-0.993308	7.45379e-07	-0.604056	0.112749
Pp3c19_4790	yellow	0.993087	8.21742e-07	0.49425	0.213143	-0.569794	0.140354	-0.699979	0.053234	-0.256403	0.5399	0.170895	0.685757	-0.972915	4.86719e-05	-0.515783	0.190736
Pp3c25_1090	yellow	0.992743	9.50241e-07	0.613213	0.105943	-0.630953	0.0934439	-0.791397	0.0192911	-0.386942	0.343648	0.0463974	0.91313	-0.981401	1.58607e-05	-0.612912	0.106164
Pp3c18_16670	yellow	0.992322	1.12527e-06	0.644881	0.0842582	-0.655532	0.0776042	-0.810738	0.0146338	-0.431326	0.285971	0.00763384	0.985687	-0.987074	5.34646e-06	-0.649373	0.0814133
Pp3c17_2560	yellow	0.99226	1.15271e-06	0.568147	0.141766	-0.557608	0.150989	-0.749078	0.0324364	-0.357672	0.384365	0.0065673	0.987687	-0.976979	2.99784e-05	-0.560697	0.148252
Pp3c1_17880	yellow	0.991309	1.63021e-06	0.627168	0.0960351	-0.649941	0.0810572	-0.794421	0.0185096	-0.42323	0.296114	0.00481301	0.990976	-0.989303	3.0358e-06	-0.641811	0.0862355
Pp3c16_11760	yellow	0.990463	2.15297e-06	0.640327	0.0872012	-0.628539	0.0950917	-0.811222	0.0145274	-0.426915	0.291476	-0.015861	0.970266	-0.983327	1.14432e-05	-0.630121	0.0940099
Pp3c3_15530	yellow	0.990103	2.4055e-06	0.496672	0.210557	-0.556552	0.151931	-0.697882	0.0542625	-0.25845	0.536553	0.157926	0.708775	-0.974132	4.24369e-05	-0.514126	0.192414
Pp3c22_1760	yellow	0.989048	3.25711e-06	0.612058	0.106788	-0.574306	0.136525	-0.77906	0.0226923	-0.412594	0.309699	-0.0491498	0.907992	-0.982318	1.3639e-05	-0.598994	0.116614
Pp3c9_8740	yellow	0.988838	3.44729e-06	0.481112	0.227452	-0.479492	0.22925	-0.680241	0.063387	-0.252311	0.546611	0.0972951	0.81872	-0.970819	6.07703e-05	-0.473988	0.235411
Pp3c4_13920	yellow	0.988786	3.49597e-06	0.561378	0.147653	-0.616563	0.103514	-0.759419	0.0288327	-0.321193	0.437901	0.120103	0.776963	-0.989443	2.91814e-06	-0.573803	0.136949
Pp3c8_25400	yellow	0.98859	3.68149e-06	0.59937	0.116325	-0.574482	0.136377	-0.777306	0.0232039	-0.389175	0.340629	-0.0227439	0.95737	-0.990493	2.13302e-06	-0.587555	0.125621
Pp3c6_16630	yellow	0.987645	4.67142e-06	0.643427	0.0851917	-0.649401	0.0813953	-0.799691	0.0171952	-0.446968	0.266865	-0.0286838	0.946247	-0.987274	5.10374e-06	-0.656131	0.0772395
Pp3c1_12850	yellow	0.986544	6.03026e-06	0.580037	0.131746	-0.58002	0.13176	-0.754998	0.0303415	-0.375853	0.358832	0.000824238	0.998455	-0.989771	2.65553e-06	-0.58626	0.126664
Pp3c7_9290	yellow	0.986225	6.46759e-06	0.44698	0.26685	-0.540525	0.166617	-0.646276	0.0833689	-0.233413	0.577986	0.175142	0.678263	-0.953986	0.000235234	-0.48763	0.220292
Pp3c22_16960	yellow	0.986155	6.56627e-06	0.471345	0.2384	-0.457471	0.254403	-0.679187	0.0639588	-0.242274	0.5632	0.0845646	0.842196	-0.961683	0.00013663	-0.450718	0.262381
Pp3c6_3490	yellow	0.9861	6.64436e-06	0.487123	0.220845	-0.499008	0.208078	-0.674947	0.0662908	-0.27594	0.508276	0.0735177	0.86265	-0.964962	0.000104732	-0.49462	0.212746
Pp3c16_7780	yellow	0.985748	7.15938e-06	0.409239	0.314045	-0.48622	0.221831	-0.620946	0.100384	-0.179904	0.669887	0.206417	0.623821	-0.9489	0.000320925	-0.434626	0.281886
Pp3c16_19440	yellow	0.985643	7.31823e-06	0.516831	0.18968	-0.575906	0.135181	-0.725312	0.0417269	-0.264448	0.526792	0.164548	0.696997	-0.978705	2.3759e-05	-0.524951	0.181596
Pp3c7_700	yellow	0.984713	8.82913e-06	0.631389	0.0931476	-0.587332	0.125801	-0.792787	0.0189293	-0.437066	0.278885	-0.0794074	0.851736	-0.978584	2.41624e-05	-0.615958	0.10395
Pp3c4_22810	yellow	0.984406	9.36924e-06	0.663163	0.0730324	-0.685859	0.0603893	-0.818808	0.0129239	-0.466171	0.244307	-0.0287393	0.946144	-0.98912	3.19377e-06	-0.681847	0.0625211
Pp3c1_10220	yellow	0.984342	9.48503e-06	0.632002	0.0927326	-0.668443	0.0699642	-0.794551	0.0184764	-0.420391	0.299712	0.0351551	0.934138	-0.970026	6.58174e-05	-0.648086	0.0822221
Pp3c1_6920	yellow	0.984245	9.66187e-06	0.684987	0.0608493	-0.67243	0.0676986	-0.843229	0.00853543	-0.477238	0.231763	-0.0469804	0.912041	-0.989101	3.21017e-06	-0.679881	0.063582
Pp3c12_14760	yellow	0.983609	1.08751e-05	0.575702	0.135352	-0.559146	0.149623	-0.775469	0.0237474	-0.330893	0.423376	0.058284	0.890965	-0.980777	1.75036e-05	-0.547151	0.160456
Pp3c11_20290	yellow	0.983094	1.19277e-05	0.574639	0.136245	-0.620241	0.100884	-0.765381	0.0268724	-0.34747	0.399035	0.071943	0.865572	-0.993502	6.82696e-07	-0.589539	0.124032
Pp3c9_8440	yellow	0.98282	1.2514e-05	0.585114	0.127592	-0.671188	0.0683997	-0.755736	0.0300864	-0.381232	0.35143	0.0757728	0.858469	-0.975591	3.56941e-05	-0.62982	0.0942152
Pp3c15_16410	yellow	0.982487	1.32527e-05	0.582381	0.129819	-0.581497	0.130544	-0.753993	0.030691	-0.36392	0.375503	0.032577	0.938961	-0.971637	5.58363e-05	-0.581478	0.13056
Pp3c5_5410	yellow	0.982356	1.35511e-05	0.629223	0.0946231	-0.56677	0.142953	-0.786601	0.0205726	-0.432637	0.284345	-0.0770327	0.856134	-0.968601	7.55811e-05	-0.604798	0.112188
Pp3c22_12710	yellow	0.982266	1.37574e-05	0.649003	0.0816452	-0.627819	0.0955867	-0.822967	0.0120944	-0.427611	0.290604	-0.0247389	0.953634	-0.99757	3.57907e-08	-0.634931	0.0907641
Pp3c4_21510	yellow	0.982026	1.43223e-05	0.608831	0.10917	-0.622773	0.0990954	-0.764066	0.0272973	-0.412278	0.310108	0.00428956	0.991957	-0.974504	4.06453e-05	-0.627646	0.0957055
Pp3c13_3400	yellow	0.981209	1.63555e-05	0.618643	0.102022	-0.663338	0.0729291	-0.794619	0.0184589	-0.399247	0.327157	0.0395817	0.925862	-0.995524	2.23481e-07	-0.6388	0.0882011
Pp3c10_15130	yellow	0.981175	1.64436e-05	0.537501	0.169471	-0.5354	0.17147	-0.716932	0.045347	-0.337732	0.413258	0.00684505	0.987166	-0.981004	1.68938e-05	-0.544349	0.163047
Pp3c17_18910	yellow	0.980924	1.7106e-05	0.660226	0.0747729	-0.676158	0.0656198	-0.83451	0.0099708	-0.432472	0.28455	0.0109293	0.979509	-0.992147	1.20383e-06	-0.658688	0.0756935
Pp3c3_27450	yellow	0.98033	1.87471e-05	0.540348	0.166784	-0.581892	0.13022	-0.747714	0.0329315	-0.295208	0.477803	0.12508	0.767909	-0.966098	9.49549e-05	-0.534689	0.172149
Pp3c24_4390	yellow	0.979896	2.00097e-05	0.551645	0.156349	-0.544085	0.163291	-0.723791	0.0423705	-0.362359	0.377708	-0.00393695	0.992618	-0.946965	0.000358262	-0.549283	0.1585
Pp3c4_19450	yellow	0.979739	2.04787e-05	0.620041	0.101026	-0.605846	0.111399	-0.803752	0.0162233	-0.391532	0.337453	0.0175648	0.967073	-0.969454	6.96331e-05	-0.59634	0.11867
Pp3c23_17310	yellow	0.97968	2.0658e-05	0.666767	0.0709299	-0.635058	0.0906794	-0.814235	0.0138764	-0.470108	0.239805	-0.0673269	0.874143	-0.978277	2.52102e-05	-0.661588	0.0739625
Pp3c9_3330	yellow	0.97965	2.07491e-05	0.521639	0.18487	-0.547395	0.160232	-0.686709	0.0599432	-0.343155	0.405311	0.0249559	0.953227	-0.953594	0.000241224	-0.549166	0.158607
Pp3c11_22930	yellow	0.979536	2.10973e-05	0.482434	0.22599	-0.446403	0.267544	-0.676903	0.065209	-0.260334	0.533479	0.0727069	0.864154	-0.951223	0.000279607	-0.457785	0.254034
Pp3c14_26450	yellow	0.979263	2.19492e-05	0.606706	0.110754	-0.534902	0.171945	-0.788638	0.0200219	-0.372949	0.362858	-0.0197799	0.962922	-0.975764	3.49445e-05	-0.560041	0.148831
Pp3c15_17120	yellow	0.979144	2.23276e-05	0.585947	0.126917	-0.536384	0.170533	-0.760035	0.028626	-0.368265	0.369392	0.00275222	0.99484	-0.947643	0.000344867	-0.552177	0.155866
Pp3c2_11380	yellow	0.979143	2.23295e-05	0.531313	0.175393	-0.58946	0.124095	-0.71335	0.0469502	-0.337485	0.413622	0.0509924	0.904555	-0.968799	7.41726e-05	-0.562948	0.146275
Pp3c26_2180	yellow	0.978945	2.29667e-05	0.584922	0.127748	-0.552079	0.155955	-0.77864	0.0228142	-0.347661	0.398757	0.0123807	0.976788	-0.990438	2.17036e-06	-0.556145	0.152294
Pp3c27_5100	yellow	0.978565	2.42285e-05	0.485381	0.222749	-0.471602	0.238108	-0.687341	0.0596131	-0.259282	0.535195	0.0578238	0.891822	-0.967397	8.45341e-05	-0.469406	0.240604
Pp3c5_22900	yellow	0.978372	2.48853e-05	0.5148	0.191731	-0.553125	0.155009	-0.684043	0.0613487	-0.33435	0.418248	0.0314879	0.940999	-0.959142	0.000165334	-0.547863	0.159802
Pp3c23_14650	yellow	0.978049	2.60101e-05	0.673274	0.0672246	-0.695429	0.0554812	-0.830512	0.010677	-0.473024	0.236499	-0.0304551	0.942932	-0.9928	9.28162e-07	-0.690336	0.0580624
Pp3c1_7430	yellow	0.977611	2.75882e-05	0.581841	0.130262	-0.601298	0.114846	-0.737756	0.0366847	-0.397872	0.328981	-0.0106211	0.980087	-0.971337	5.76113e-05	-0.608338	0.109537
Pp3c23_13690	yellow	0.97749	2.80339e-05	0.386029	0.344888	-0.441467	0.27351	-0.593729	0.120713	-0.169629	0.687994	0.179316	0.670919	-0.926862	0.000925193	-0.403	0.322202
Pp3c11_15896	yellow	0.977423	2.82834e-05	0.592236	0.12189	-0.523146	0.183376	-0.78026	0.0223463	-0.351334	0.393451	0.00736112	0.986198	-0.968642	7.52858e-05	-0.541437	0.165762
Pp3c10_2450	yellow	0.977378	2.84516e-05	0.464894	0.245776	-0.563115	0.146129	-0.68385	0.0614514	-0.204909	0.626415	0.242335	0.563098	-0.962761	0.000125525	-0.486415	0.221618
Pp3c19_22640	yellow	0.977291	2.87818e-05	0.622104	0.0995666	-0.676033	0.0656885	-0.808996	0.0150206	-0.377401	0.356694	0.0984876	0.816526	-0.986789	5.70769e-06	-0.631414	0.0931309
Pp3c8_7210	yellow	0.977178	2.92122e-05	0.684757	0.0609709	-0.664907	0.0720105	-0.849696	0.00756076	-0.472451	0.237147	-0.0568987	0.893545	-0.988512	3.75806e-06	-0.670896	0.068565
Pp3c21_19080	yellow	0.976898	3.02929e-05	0.666727	0.070953	-0.621757	0.0998109	-0.839231	0.00917609	-0.437266	0.278639	-0.0388816	0.92717	-0.993211	7.78394e-07	-0.63703	0.0893686
Pp3c1_29440	yellow	0.976724	3.09769e-05	0.5867	0.126309	-0.679045	0.064036	-0.765132	0.0269526	-0.365308	0.373546	0.115265	0.785785	-0.983221	1.16622e-05	-0.629011	0.094768
Pp3c5_4510	yellow	0.97672	3.09957e-05	0.560981	0.148002	-0.574546	0.136323	-0.715323	0.0460633	-0.390899	0.338305	-0.0156548	0.970652	-0.949387	0.000311955	-0.584424	0.128152
Pp3c6_6210	yellow	0.976251	3.2895e-05	0.696978	0.0547096	-0.675992	0.0657115	-0.844471	0.00834235	-0.506162	0.200586	-0.097875	0.817653	-0.99085	1.90215e-06	-0.697672	0.0543665
Pp3c15_4650	yellow	0.976094	3.35477e-05	0.407631	0.316138	-0.54029	0.166839	-0.617976	0.102499	-0.172959	0.682112	0.271883	0.514785	-0.936208	0.000618339	-0.456272	0.25581
Pp3c22_820	yellow	0.975778	3.48844e-05	0.699593	0.0534227	-0.679475	0.0638022	-0.850631	0.00742598	-0.50615	0.200598	-0.0951528	0.822663	-0.985312	7.83451e-06	-0.695408	0.0554914
Pp3c27_1720	yellow	0.975675	3.53305e-05	0.604446	0.112454	-0.674619	0.0664733	-0.785057	0.0209962	-0.388439	0.341622	0.0597535	0.888229	-0.97378	4.41837e-05	-0.629079	0.094722
Pp3c8_7208	yellow	0.975671	3.53463e-05	0.709251	0.0488263	-0.678858	0.0641383	-0.863757	0.00569394	-0.503322	0.203544	-0.0842231	0.842827	-0.987328	5.0387e-06	-0.694763	0.0558146
Pp3c17_6760	yellow	0.975465	3.62456e-05	0.668144	0.0701358	-0.717184	0.0452355	-0.826011	0.0115091	-0.454849	0.257485	0.0229442	0.956995	-0.983494	1.11048e-05	-0.692876	0.0567663
Pp3c13_7040	yellow	0.975349	3.67622e-05	0.526493	0.180082	-0.516693	0.189819	-0.721698	0.0432658	-0.288594	0.488181	0.0685918	0.871793	-0.978437	2.46607e-05	-0.512843	0.193719
Pp3c13_19370	yellow	0.974748	3.94949e-05	0.41842	0.302222	-0.405377	0.319082	-0.637342	0.0891621	-0.171541	0.684615	0.159785	0.705464	-0.931749	0.000754672	-0.386496	0.344254
Pp3c1_34310	yellow	0.974601	4.01875e-05	0.65161	0.0800173	-0.564736	0.144716	-0.812362	0.0142788	-0.446676	0.267215	-0.107913	0.799228	-0.972442	5.1248e-05	-0.609883	0.108391
Pp3c14_19430	yellow	0.974361	4.13291e-05	0.449275	0.264102	-0.469302	0.240724	-0.644828	0.084292	-0.234142	0.576764	0.099163	0.815285	-0.961511	0.000138458	-0.460212	0.2512
Pp3c5_11340	yellow	0.974314	4.15535e-05	0.375439	0.359404	-0.434664	0.28184	-0.592594	0.121607	-0.134107	0.751549	0.231219	0.581668	-0.936676	0.000605031	-0.38846	0.341594
Pp3c5_1791	yellow	0.974282	4.17118e-05	0.516463	0.19005	-0.525764	0.180797	-0.733763	0.0382596	-0.252428	0.54642	0.145855	0.730376	-0.966712	8.99254e-05	-0.489798	0.217937
Pp3c2_23300	yellow	0.974211	4.20532e-05	0.631892	0.0928069	-0.582207	0.129962	-0.776757	0.0233654	-0.45897	0.252648	-0.10441	0.805649	-0.957443	0.000186589	-0.623133	0.098843
Pp3c2_18380	yellow	0.973458	4.58181e-05	0.536777	0.170158	-0.475952	0.233203	-0.7223	0.0430072	-0.306861	0.459734	0.0180991	0.966072	-0.966723	8.98388e-05	-0.501824	0.205112
Pp3c6_10400	yellow	0.972877	4.88762e-05	0.697801	0.0543026	-0.709727	0.048606	-0.857918	0.00642821	-0.473473	0.235992	-0.00361906	0.993214	-0.980673	1.77878e-05	-0.695936	0.0552279
Pp3c9_6640	yellow	0.972544	5.06829e-05	0.384844	0.346499	-0.380419	0.352544	-0.598357	0.117106	-0.150827	0.721458	0.157249	0.709982	-0.935876	0.000627896	-0.36989	0.367119
Pp3c21_8500	yellow	0.972162	5.28114e-05	0.435462	0.280856	-0.497227	0.209967	-0.617746	0.102664	-0.250289	0.549938	0.109311	0.796668	-0.936787	0.00060191	-0.475225	0.234019
Pp3c12_21450	yellow	0.971892	5.43565e-05	0.422131	0.297505	-0.418475	0.302151	-0.635474	0.0904018	-0.197999	0.63834	0.100029	0.813693	-0.955357	0.000215052	-0.410066	0.312972
Pp3c3_15490	yellow	0.971708	5.54185e-05	0.713538	0.0468653	-0.671853	0.0680236	-0.869175	0.00506287	-0.4941	0.213303	-0.0647205	0.878987	-0.984693	8.86304e-06	-0.68937	0.0585596
Pp3c21_2240	yellow	0.971379	5.73635e-05	0.550682	0.157224	-0.551978	0.156047	-0.720537	0.0437673	-0.332566	0.420891	0.0659604	0.876683	-0.962597	0.000127169	-0.555477	0.152893
Pp3c8_9380	yellow	0.971356	5.74981e-05	0.460925	0.25037	-0.44489	0.269365	-0.675237	0.0661298	-0.197188	0.639745	0.16842	0.690134	-0.94505	0.000397906	-0.426032	0.292585
Pp3c9_10970	yellow	0.971092	5.90937e-05	0.3738	0.361675	-0.411672	0.310891	-0.596245	0.118744	-0.137721	0.745019	0.196499	0.640939	-0.944636	0.000406829	-0.377318	0.356808
Pp3c4_18030	yellow	0.971054	5.93215e-05	0.526784	0.179797	-0.533153	0.173621	-0.709257	0.0488233	-0.32779	0.428	0.0101245	0.981018	-0.978437	2.46613e-05	-0.537221	0.169737
Pp3c8_8490	yellow	0.97099	5.97157e-05	0.544244	0.163143	-0.639797	0.0875474	-0.746929	0.0332183	-0.293055	0.481171	0.181159	0.667685	-0.977906	2.65183e-05	-0.570817	0.139481
Pp3c2_35809	yellow	0.970888	6.03421e-05	0.569483	0.14062	-0.494843	0.212507	-0.739944	0.0358389	-0.371263	0.365204	-0.0574117	0.892589	-0.94081	0.00049567	-0.530486	0.176193
Pp3c22_1440	yellow	0.97082	6.0762e-05	0.515103	0.191424	-0.530943	0.175751	-0.6838	0.0614778	-0.330639	0.423753	0.0148256	0.972206	-0.964207	0.000111588	-0.539448	0.167631
Pp3c15_7590	yellow	0.970454	6.30632e-05	0.456808	0.255181	-0.428261	0.289792	-0.65915	0.0754162	-0.214876	0.609337	0.112806	0.790276	-0.951016	0.000283139	-0.430802	0.286622
Pp3c10_20870	yellow	0.97028	6.41752e-05	0.487165	0.220799	-0.424723	0.294231	-0.69197	0.0572265	-0.243063	0.561889	0.0599074	0.887942	-0.959667	0.000159108	-0.440949	0.27414
Pp3c23_20720	yellow	0.970257	6.43244e-05	0.380539	0.35238	-0.507946	0.19874	-0.601787	0.114472	-0.136279	0.747623	0.28637	0.49169	-0.937814	0.000573507	-0.42242	0.297138
Pp3c6_10360	yellow	0.970144	6.50503e-05	0.422463	0.297085	-0.517051	0.189458	-0.614303	0.10515	-0.229875	0.583927	0.143616	0.7344	-0.937265	0.000588587	-0.471818	0.237864
Pp3c10_13060	yellow	0.969907	6.6602e-05	0.673726	0.0669713	-0.676702	0.0653196	-0.848012	0.00780728	-0.441007	0.274069	0.00151511	0.997159	-0.994017	5.33067e-07	-0.664768	0.0720916
Pp3c20_2600	yellow	0.969598	6.86602e-05	0.435134	0.281261	-0.49024	0.217459	-0.63341	0.0917836	-0.197259	0.639622	0.202904	0.629869	-0.935458	0.000640036	-0.450766	0.262324
Pp3c8_230	yellow	0.969107	7.20106e-05	0.602273	0.114102	-0.683277	0.0617563	-0.788983	0.0199298	-0.363806	0.375663	0.115124	0.786042	-0.985895	6.94206e-06	-0.629144	0.0946772
Pp3c3_15510	yellow	0.968896	7.34882e-05	0.724278	0.042164	-0.661928	0.0737611	-0.868464	0.00514295	-0.527906	0.178701	-0.137005	0.746311	-0.981938	1.45327e-05	-0.699786	0.0533282
Pp3c15_6950	yellow	0.96873	7.46609e-05	0.544673	0.162746	-0.550388	0.157492	-0.69397	0.0562133	-0.371818	0.36443	-0.00168626	0.996838	-0.940404	0.000505784	-0.567618	0.142221
Pp3c11_1010	yellow	0.968704	7.48408e-05	0.469323	0.240699	-0.439131	0.276357	-0.646264	0.0833761	-0.288688	0.488032	-0.00312087	0.994148	-0.93286	0.000719047	-0.463261	0.24766
Pp3c1_3780	yellow	0.968472	7.65047e-05	0.402327	0.323088	-0.50492	0.201877	-0.626621	0.0964134	-0.148125	0.726302	0.291249	0.484004	-0.917297	0.00132792	-0.418639	0.301943
Pp3c4_7130	yellow	0.968106	7.91835e-05	0.444503	0.269832	-0.5176	0.188906	-0.650868	0.0804789	-0.204161	0.627703	0.227143	0.588529	-0.909004	0.00175747	-0.452322	0.260475
Pp3c13_1670	yellow	0.96788	8.08615e-05	0.691533	0.0574495	-0.747229	0.0331084	-0.843397	0.00850909	-0.495623	0.211674	-0.015721	0.970528	-0.978552	2.42712e-05	-0.72216	0.0430673
Pp3c2_13861	yellow	0.967813	8.13631e-05	0.519305	0.187197	-0.449509	0.263822	-0.688791	0.0588593	-0.317356	0.443703	-0.00581233	0.989102	-0.929043	0.000846279	-0.486973	0.221008
Pp3c25_9580	yellow	0.967731	8.19866e-05	0.452731	0.25999	-0.407434	0.316395	-0.644525	0.0844862	-0.231018	0.582006	0.0661555	0.87632	-0.940344	0.000507297	-0.426913	0.291478
Pp3c6_7160	yellow	0.967653	8.25743e-05	0.722735	0.042821	-0.74933	0.0323456	-0.866117	0.0054132	-0.519558	0.186944	-0.0357277	0.933068	-0.978905	2.30976e-05	-0.739426	0.0360381
Pp3c4_28500	yellow	0.967437	8.42282e-05	0.354302	0.389185	-0.387269	0.343206	-0.583972	0.12852	-0.108226	0.798654	0.210165	0.61739	-0.935068	0.000651506	-0.348257	0.397895
Pp3c26_12620	yellow	0.967399	8.45164e-05	0.680741	0.0631169	-0.633506	0.091719	-0.823665	0.0119586	-0.496089	0.211178	-0.104053	0.806304	-0.950308	0.000295448	-0.662799	0.0732466
Pp3c19_17170	yellow	0.967276	8.54677e-05	0.594921	0.119777	-0.581563	0.130489	-0.781947	0.0218656	-0.344074	0.40397	0.0644383	0.879512	-0.980254	1.89634e-05	-0.573828	0.136928
Pp3c21_19070	yellow	0.966951	8.80202e-05	0.599014	0.116598	-0.55496	0.153357	-0.743499	0.03449	-0.437	0.278966	-0.114327	0.787497	-0.955572	0.000211992	-0.599999	0.115841
Pp3c16_18850	yellow	0.966935	8.81484e-05	0.452393	0.26039	-0.398785	0.32777	-0.660261	0.074752	-0.208826	0.619686	0.102928	0.808369	-0.925971	0.000958759	-0.402752	0.322529
Pp3c6_10367	yellow	0.966888	8.85218e-05	0.485197	0.222951	-0.577097	0.134186	-0.662787	0.073254	-0.297984	0.473473	0.0927906	0.827014	-0.952257	0.000262421	-0.539601	0.167487
Pp3c25_14630	yellow	0.966871	8.86553e-05	0.714279	0.0465313	-0.693173	0.0566156	-0.863708	0.00569996	-0.516242	0.190273	-0.0910908	0.830147	-0.988058	4.21993e-06	-0.709598	0.0486658
Pp3c7_5540	yellow	0.966794	8.92727e-05	0.550742	0.157169	-0.666251	0.0712287	-0.720344	0.0438509	-0.361488	0.378942	0.0928168	0.826966	-0.963416	0.000119072	-0.615558	0.10424
Pp3c20_23510	yellow	0.966725	8.98258e-05	0.54309	0.164218	-0.53331	0.17347	-0.75096	0.031761	-0.294098	0.479538	0.0863918	0.838819	-0.951124	0.000281301	-0.507542	0.199157
Pp3c14_21060	yellow	0.966631	9.05794e-05	0.715954	0.0457816	-0.654473	0.0782514	-0.849572	0.00757868	-0.533608	0.173184	-0.144028	0.733659	-0.977602	2.76225e-05	-0.702158	0.0521776
Pp3c1_20790	yellow	0.966612	9.07341e-05	0.698845	0.0537886	-0.728303	0.0404789	-0.837958	0.00938626	-0.514605	0.191929	-0.0576828	0.892084	-0.982769	1.26248e-05	-0.728543	0.04038
Pp3c14_20850	yellow	0.966483	9.17809e-05	0.697671	0.0543668	-0.621497	0.0999943	-0.846251	0.00807064	-0.501394	0.205564	-0.122458	0.772676	-0.963998	0.000113532	-0.662117	0.0736496
Pp3c22_840	yellow	0.966222	9.39253e-05	0.710107	0.0484307	-0.67668	0.0653318	-0.858374	0.00636879	-0.514348	0.192189	-0.120132	0.776911	-0.988382	3.88616e-06	-0.700971	0.0527517
Pp3c17_10780	yellow	0.966116	9.48023e-05	0.574399	0.136447	-0.548035	0.159644	-0.778529	0.0228463	-0.316401	0.445153	0.0708023	0.867689	-0.961096	0.000142938	-0.530465	0.176213
Pp3c6_17160	yellow	0.965852	9.70132e-05	0.37463	0.360525	-0.511243	0.195351	-0.593704	0.120733	-0.147538	0.727355	0.262168	0.530494	-0.934327	0.000673691	-0.425629	0.293092
Pp3c11_16960	yellow	0.965803	9.74278e-05	0.416756	0.304348	-0.510393	0.196222	-0.606173	0.111154	-0.222662	0.596103	0.147584	0.727273	-0.931359	0.000767458	-0.466151	0.24433
Pp3c22_14280	yellow	0.965671	9.85529e-05	0.674003	0.0668166	-0.583332	0.129041	-0.839175	0.00918526	-0.453667	0.258882	-0.0958973	0.821292	-0.969053	7.23892e-05	-0.6207	0.100558
Pp3c2_7120	yellow	0.965452	0.000100434	0.607336	0.110283	-0.590104	0.123581	-0.765594	0.0268038	-0.413571	0.308439	-0.031565	0.940855	-0.932446	0.000732207	-0.596455	0.118581
Pp3c7_5640	yellow	0.965154	0.000103033	0.532537	0.174214	-0.515782	0.190738	-0.734646	0.037908	-0.274464	0.510641	0.100671	0.812513	-0.973316	4.65544e-05	-0.505489	0.201285
Pp3c9_15400	yellow	0.964897	0.000105311	0.385077	0.346182	-0.534921	0.171927	-0.604255	0.112598	-0.139687	0.741474	0.309189	0.456158	-0.931648	0.000757991	-0.43655	0.279518
Pp3c7_4630	yellow	0.964641	0.00010761	0.446724	0.267157	-0.573957	0.136819	-0.62197	0.0996608	-0.25964	0.534612	0.181869	0.666441	-0.919007	0.00124889	-0.51526	0.191265
Pp3c14_3360	yellow	0.963993	0.000113576	0.72312	0.0426565	-0.704165	0.0512156	-0.877345	0.00419916	-0.514611	0.191922	-0.0842886	0.842706	-0.991136	1.7294e-06	-0.713874	0.0467138
Pp3c18_16090	yellow	0.963903	0.000114424	0.397417	0.329586	-0.378508	0.355169	-0.596643	0.118435	-0.186188	0.658881	0.0895977	0.832901	-0.927547	0.00089992	-0.385211	0.346
Pp3c3_32100	yellow	0.963761	0.000115765	0.580033	0.13175	-0.711182	0.0479371	-0.762503	0.0278079	-0.353077	0.390942	0.164686	0.696751	-0.968035	7.97091e-05	-0.633976	0.0914031
Pp3c23_14360	yellow	0.963669	0.000116648	0.510018	0.196607	-0.593157	0.121163	-0.674482	0.0665493	-0.338856	0.411605	0.0750247	0.859856	-0.919925	0.00120773	-0.558246	0.150421
Pp3c6_6220	yellow	0.963656	0.000116768	0.678891	0.0641204	-0.661881	0.073789	-0.815986	0.0135066	-0.502359	0.204551	-0.0872809	0.837178	-0.969667	6.81938e-05	-0.688605	0.0589556
Pp3c5_22909	yellow	0.963542	0.000117861	0.672377	0.0677281	-0.672011	0.0679344	-0.807412	0.0153778	-0.504432	0.202384	-0.090744	0.830787	-0.969971	6.61837e-05	-0.693953	0.0562221
Pp3c24_15800	yellow	0.9632	0.000121182	0.556618	0.151872	-0.569908	0.140257	-0.705303	0.0506751	-0.395727	0.331836	-0.0197956	0.962893	-0.932331	0.000735861	-0.581832	0.130269
Pp3c11_14770	yellow	0.963169	0.000121478	0.640344	0.0871902	-0.572906	0.137707	-0.799666	0.0172013	-0.452189	0.260632	-0.11076	0.794018	-0.964263	0.000111062	-0.612239	0.106656
Pp3c25_11150	yellow	0.963097	0.000122189	0.429322	0.288467	-0.517877	0.188628	-0.622995	0.09894	-0.197139	0.63983	0.229846	0.583976	-0.924208	0.00102753	-0.462752	0.24825
Pp3c16_22910	yellow	0.963036	0.000122789	0.382281	0.349994	-0.490014	0.217703	-0.59031	0.123417	-0.143279	0.735006	0.276719	0.50703	-0.92653	0.000937624	-0.421784	0.297944
Pp3c24_11830	yellow	0.962962	0.000123519	0.586101	0.126793	-0.671304	0.0683338	-0.727505	0.0408099	-0.417177	0.30381	0.0426749	0.920082	-0.938259	0.000561474	-0.646404	0.0832875
Pp3c6_7149	yellow	0.962739	0.000125743	0.738019	0.0365822	-0.752797	0.0311102	-0.879053	0.00403154	-0.53957	0.167517	-0.0706484	0.867974	-0.984452	9.28729e-06	-0.751392	0.0316072
Pp3c4_28750	yellow	0.961974	0.000133568	0.502001	0.204927	-0.422525	0.297006	-0.695233	0.0555792	-0.28086	0.500426	0.0132482	0.975163	-0.924827	0.00100304	-0.446581	0.267329
Pp3c2_30810	yellow	0.961696	0.000136497	0.445203	0.268988	-0.600944	0.115117	-0.637515	0.0890479	-0.23213	0.580138	0.225147	0.591898	-0.940077	0.000514028	-0.517786	0.188719
Pp3c8_8860	yellow	0.961682	0.000136643	0.654143	0.0784541	-0.653314	0.0789634	-0.836679	0.0096005	-0.406476	0.317645	0.0320056	0.94003	-0.988008	4.2731e-06	-0.636531	0.0896991
Pp3c13_3880	yellow	0.961594	0.000137576	0.346741	0.400092	-0.400382	0.325655	-0.582962	0.129344	-0.0942235	0.824374	0.237927	0.570437	-0.936925	0.000598043	-0.347099	0.399572
Pp3c1_6930	yellow	0.961512	0.000138455	0.337468	0.413646	-0.440183	0.275073	-0.577263	0.134047	-0.0789682	0.852549	0.314864	0.447488	-0.922455	0.00109898	-0.354565	0.388807
Pp3c24_9060	yellow	0.960605	0.000148371	0.373297	0.362373	-0.540881	0.166283	-0.59704	0.118126	-0.125892	0.766435	0.337301	0.413892	-0.925154	0.00099026	-0.429802	0.287868
Pp3c12_14270	yellow	0.960445	0.000150162	0.662234	0.0735802	-0.572542	0.138015	-0.803193	0.016355	-0.494108	0.213294	-0.181009	0.667948	-0.964235	0.000111322	-0.636468	0.0897406
Pp3c25_8880	yellow	0.960275	0.000152095	0.40571	0.318646	-0.383325	0.348569	-0.624491	0.0978929	-0.144396	0.732997	0.186652	0.658071	-0.927732	0.000893168	-0.368726	0.368747
Pp3c17_1520	yellow	0.959345	0.000162914	0.746636	0.0333257	-0.708245	0.0492935	-0.895665	0.0026219	-0.531899	0.174828	-0.0919886	0.828492	-0.980479	1.83261e-05	-0.723802	0.0423658
Pp3c19_2600	yellow	0.959065	0.000166265	0.707308	0.0497309	-0.725814	0.041516	-0.87186	0.00476754	-0.47964	0.229085	-0.0116203	0.978214	-0.986696	5.82886e-06	-0.706478	0.0501206
Pp3c1_3750	yellow	0.958056	0.000178725	0.5587	0.150018	-0.670622	0.0687206	-0.748124	0.0327822	-0.31918	0.440942	0.200634	0.633785	-0.925591	0.000973323	-0.585759	0.127069
Pp3c4_22500	yellow	0.957994	0.000179515	0.707243	0.0497614	-0.770625	0.0252181	-0.861957	0.0059142	-0.497777	0.209382	0.00219356	0.995887	-0.974873	3.89154e-05	-0.734023	0.0381561
Pp3c16_11750	yellow	0.957964	0.000179889	0.38618	0.344683	-0.330248	0.424335	-0.597404	0.117844	-0.153741	0.716245	0.105021	0.80453	-0.922621	0.00109211	-0.344943	0.402705
Pp3c6_17860	yellow	0.957922	0.000180427	0.733893	0.038208	-0.741758	0.0351464	-0.886171	0.0033796	-0.510216	0.196404	-0.0246037	0.953887	-0.978272	2.52296e-05	-0.730628	0.0395246
Pp3c19_10440	yellow	0.957887	0.000180865	0.556225	0.152223	-0.649224	0.0815066	-0.75251	0.0312115	-0.293891	0.479863	0.206022	0.6245	-0.957279	0.000188725	-0.576261	0.134884
Pp3c21_10750	yellow	0.957885	0.000180899	0.69688	0.0547584	-0.592602	0.121601	-0.843184	0.00854249	-0.501298	0.205664	-0.167132	0.692414	-0.982043	1.42805e-05	-0.656363	0.0770981
Pp3c14_10250	yellow	0.957639	0.000184049	0.600274	0.11563	-0.493318	0.214141	-0.776037	0.0235786	-0.362881	0.37697	-0.0235378	0.955883	-0.949362	0.000312405	-0.534688	0.17215
Pp3c3_23410	yellow	0.95727	0.000188856	0.593692	0.120742	-0.506959	0.19976	-0.747597	0.032974	-0.421968	0.297711	-0.128381	0.761918	-0.934471	0.000669337	-0.56053	0.1484
Pp3c8_6770	yellow	0.957037	0.000191927	0.537288	0.169673	-0.628668	0.0950036	-0.737168	0.0369142	-0.289798	0.486285	0.176048	0.676667	-0.973927	4.34478e-05	-0.565612	0.143955
Pp3c22_21950	yellow	0.956937	0.000193252	0.391669	0.337269	-0.502682	0.204212	-0.613267	0.105904	-0.148291	0.726003	0.248605	0.552716	-0.924933	0.000998878	-0.420053	0.300141
Pp3c7_13140	yellow	0.95687	0.000194141	0.635228	0.0905661	-0.609932	0.108354	-0.816185	0.0134649	-0.388187	0.341963	0.0328844	0.938386	-0.948257	0.00033304	-0.596802	0.118311
Pp3c14_26520	yellow	0.956786	0.000195266	0.722211	0.0430454	-0.763499	0.0274818	-0.868247	0.00516755	-0.523341	0.183183	-0.0448557	0.916008	-0.984321	9.5238e-06	-0.747526	0.033
Pp3c21_13440	yellow	0.956628	0.000197388	0.491604	0.215985	-0.638938	0.0881101	-0.655534	0.077603	-0.305788	0.461386	0.177188	0.674661	-0.912232	0.00158092	-0.569054	0.140987
Pp3c15_16420	yellow	0.956162	0.000203747	0.297781	0.47379	-0.365746	0.372929	-0.521917	0.184594	-0.0571907	0.893001	0.291922	0.482948	-0.894244	0.00272746	-0.309613	0.455508
Pp3c8_16360	yellow	0.95571	0.000210042	0.638755	0.0882305	-0.648903	0.081708	-0.777303	0.0232047	-0.475748	0.233432	-0.0962427	0.820656	-0.948135	0.000335364	-0.66117	0.0742106
Pp3c26_12010	yellow	0.954919	0.000221368	0.561385	0.147647	-0.477153	0.231858	-0.733685	0.0382909	-0.332261	0.421342	0.0222064	0.958377	-0.932861	0.000719022	-0.511713	0.194871
Pp3c13_14540	yellow	0.954671	0.000224995	0.312079	0.451736	-0.335136	0.417087	-0.531106	0.175593	-0.092903	0.826807	0.185712	0.659714	-0.913662	0.0015066	-0.314255	0.448416
Pp3c4_25410	yellow	0.954546	0.000226849	0.308328	0.457479	-0.39931	0.327073	-0.533383	0.173401	-0.0640401	0.880253	0.299208	0.47157	-0.910096	0.0016964	-0.333452	0.419577
Pp3c12_2810	yellow	0.954286	0.000230716	0.341332	0.407975	-0.340713	0.408881	-0.569663	0.140466	-0.103361	0.807573	0.165722	0.694914	-0.920987	0.00116128	-0.319795	0.440011
Pp3c11_14810	yellow	0.953842	0.000237416	0.692419	0.0569979	-0.718066	0.0448465	-0.857662	0.00646176	-0.457411	0.254473	0.0328527	0.938446	-0.979532	2.11089e-05	-0.69404	0.0561781
Pp3c8_13040	yellow	0.953236	0.000246777	0.725818	0.0415142	-0.770707	0.0251927	-0.873559	0.00458649	-0.526764	0.179816	-0.0453986	0.914995	-0.977175	2.92231e-05	-0.748813	0.0325323
Pp3c13_3389	yellow	0.953118	0.000248639	0.417401	0.303524	-0.45407	0.258405	-0.615954	0.103953	-0.170371	0.686682	0.228529	0.586193	-0.909748	0.00171568	-0.418109	0.302619
Pp3c13_10560	yellow	0.952915	0.000251843	0.629968	0.0941143	-0.620727	0.100539	-0.815689	0.0135688	-0.390959	0.338224	0.00823272	0.984564	-0.988926	3.36737e-06	-0.612367	0.106562
Pp3c2_36820	yellow	0.952874	0.000252486	0.740466	0.0356388	-0.775869	0.0236285	-0.886704	0.00333373	-0.530048	0.176617	-0.0345217	0.935323	-0.97469	3.977e-05	-0.754857	0.0303904
Pp3c5_4490	yellow	0.952232	0.000262828	0.427503	0.290739	-0.460493	0.250872	-0.604743	0.11223	-0.252842	0.545739	0.0878275	0.836168	-0.901887	0.00219081	-0.450443	0.262708
Pp3c3_15340	yellow	0.952203	0.000263294	0.395282	0.332431	-0.447344	0.266413	-0.590467	0.123292	-0.185841	0.659487	0.152669	0.718162	-0.900597	0.0022761	-0.411806	0.310718
Pp3c1_23410	yellow	0.951956	0.00026734	0.303665	0.464662	-0.308633	0.457011	-0.53717	0.169785	-0.0580278	0.891442	0.222314	0.596692	-0.909057	0.00175448	-0.282343	0.498069
Pp3c27_5834	yellow	0.951738	0.000270956	0.732933	0.038592	-0.646613	0.0831542	-0.878812	0.00405497	-0.527699	0.178902	-0.151575	0.72012	-0.985468	7.58851e-06	-0.695672	0.0553594
Pp3c3_21060	yellow	0.951402	0.000276588	0.357877	0.384073	-0.425339	0.293456	-0.545125	0.162327	-0.173866	0.680511	0.166822	0.692963	-0.881809	0.00377032	-0.392179	0.336584
Pp3c22_7570	yellow	0.950794	0.000286956	0.384261	0.347292	-0.426661	0.291794	-0.617142	0.103098	-0.10195	0.810164	0.287141	0.490472	-0.924083	0.00103251	-0.367338	0.370693
Pp3c15_6940	yellow	0.950761	0.00028754	0.475634	0.23356	-0.496315	0.210937	-0.625816	0.0969708	-0.31634	0.445245	0.0251436	0.952876	-0.911194	0.00163637	-0.509868	0.196761
Pp3c23_14390	yellow	0.95048	0.000292427	0.731598	0.0391306	-0.688405	0.0590592	-0.885364	0.00344981	-0.517386	0.189121	-0.0877689	0.836276	-0.960756	0.000146692	-0.699614	0.0534124
Pp3c22_16576	yellow	0.950437	0.000293184	0.61212	0.106744	-0.551205	0.156749	-0.762166	0.0279187	-0.398835	0.327704	-0.00656941	0.987683	-0.936397	0.000612934	-0.585583	0.127212
Pp3c11_5050	yellow	0.950294	0.000295693	0.681672	0.0626155	-0.783681	0.0213781	-0.828922	0.0109664	-0.480874	0.227715	0.0425403	0.920333	-0.968431	7.68073e-05	-0.736282	0.0372613
Pp3c19_14230	yellow	0.950076	0.000299545	0.767926	0.0260613	-0.730036	0.0397664	-0.901637	0.00220714	-0.575438	0.135574	-0.133689	0.752303	-0.971136	5.88247e-05	-0.754545	0.0304988
Pp3c10_21160	yellow	0.949863	0.000303342	0.754766	0.0304218	-0.657418	0.0764588	-0.894533	0.00270578	-0.553301	0.15485	-0.174274	0.679793	-0.971482	5.67475e-05	-0.709048	0.0489205
Pp3c16_7110	yellow	0.949664	0.000306928	0.730418	0.0396101	-0.687719	0.0594158	-0.874226	0.00451662	-0.53991	0.167196	-0.131681	0.755937	-0.973599	4.50979e-05	-0.714755	0.0463176
Pp3c14_21160	yellow	0.949547	0.000309048	0.652817	0.0792701	-0.54095	0.166219	-0.800665	0.0169588	-0.479555	0.229179	-0.190553	0.651267	-0.953743	0.000238939	-0.60953	0.108652
Pp3c24_4050	yellow	0.94939	0.000311906	0.706404	0.0501555	-0.669505	0.0693563	-0.852744	0.0071272	-0.51242	0.194149	-0.119129	0.778738	-0.988659	3.61577e-06	-0.699862	0.0532912
Pp3c11_8491	yellow	0.949318	0.000313211	0.612297	0.106613	-0.614036	0.105343	-0.800781	0.0169308	-0.351777	0.392813	0.115261	0.785792	-0.938826	0.000546394	-0.580894	0.13104
Pp3c24_18710	yellow	0.949224	0.000314936	0.660948	0.0743423	-0.709667	0.048634	-0.826554	0.0114066	-0.453588	0.258975	-0.0154611	0.971015	-0.984215	9.71706e-06	-0.684342	0.0611903
Pp3c19_6130	yellow	0.949059	0.000317979	0.720221	0.0439045	-0.692204	0.0571073	-0.876029	0.00433135	-0.487581	0.220345	-0.0323794	0.939331	-0.978266	2.52489e-05	-0.698833	0.0537949
Pp3c3_720	yellow	0.948881	0.00032128	0.592167	0.121944	-0.508176	0.198502	-0.768655	0.025832	-0.390941	0.338248	-0.0938975	0.824974	-0.939725	0.000523007	-0.541583	0.165625
Pp3c6_28980	yellow	0.948754	0.000323655	0.548696	0.159038	-0.464997	0.245657	-0.733829	0.0382333	-0.297979	0.473481	0.0481457	0.909866	-0.934839	0.000658302	-0.489006	0.218796
Pp3c7_25570	yellow	0.948228	0.000333591	0.744637	0.0340647	-0.730856	0.0394318	-0.863286	0.00575105	-0.585263	0.127471	-0.153447	0.716771	-0.951006	0.000283313	-0.756059	0.0299751
Pp3c3_28540	yellow	0.948174	0.000334617	0.721916	0.0431722	-0.702036	0.0522365	-0.885048	0.00347752	-0.494887	0.212461	-0.0603804	0.887062	-0.983473	1.11469e-05	-0.701341	0.0525721
Pp3c16_17450	yellow	0.948094	0.000336139	0.546034	0.161486	-0.548966	0.15879	-0.733658	0.0383017	-0.298353	0.472899	0.0920193	0.828435	-0.962575	0.000127396	-0.53583	0.17106
Pp3c9_670	yellow	0.94796	0.00033872	0.40685	0.317157	-0.322468	0.435981	-0.62117	0.100226	-0.159343	0.706251	0.0981103	0.81722	-0.917744	0.00130693	-0.343201	0.405244
Pp3c20_10180	yellow	0.947823	0.000341379	0.723355	0.0425563	-0.707512	0.0496355	-0.870398	0.00492688	-0.53378	0.173019	-0.118976	0.779016	-0.961609	0.000137419	-0.714934	0.046237
Pp3c3_2380	yellow	0.947326	0.000351092	0.353799	0.389905	-0.371057	0.365491	-0.540117	0.167002	-0.176529	0.675819	0.104132	0.80616	-0.894417	0.00271445	-0.371418	0.364988
Pp3c24_5010	yellow	0.94725	0.000352593	0.54751	0.160126	-0.590832	0.123002	-0.687051	0.0597647	-0.381542	0.351005	0.013461	0.974764	-0.933923	0.00068599	-0.595469	0.11935
Pp3c19_3250	yellow	0.947028	0.000357002	0.551443	0.156532	-0.581379	0.130641	-0.690026	0.0582218	-0.410016	0.313035	-0.0621088	0.883845	-0.925649	0.000971093	-0.594199	0.120344
Pp3c7_8860	yellow	0.946924	0.000359065	0.681562	0.0626744	-0.675455	0.0660086	-0.802789	0.0164506	-0.535269	0.171595	-0.130724	0.757671	-0.932478	0.000731185	-0.700976	0.0527492
Pp3c21_19280	yellow	0.946841	0.000360741	0.61399	0.105377	-0.508495	0.198173	-0.749715	0.0322069	-0.445998	0.268031	-0.155931	0.712334	-0.926869	0.000924934	-0.580207	0.131606
Pp3c1_16110	yellow	0.94683	0.000360963	0.329237	0.42584	-0.323587	0.434297	-0.550188	0.157675	-0.0857471	0.84001	0.202351	0.630822	-0.915044	0.00143691	-0.310648	0.453923
Pp3c8_23280	yellow	0.946678	0.000364012	0.373264	0.36242	-0.340972	0.408502	-0.576463	0.134715	-0.15676	0.710854	0.105802	0.803098	-0.926284	0.00094688	-0.356302	0.386321
Pp3c11_14270	yellow	0.94644	0.000368845	0.326075	0.430564	-0.417875	0.302918	-0.562516	0.146654	-0.0599584	0.887847	0.345209	0.402318	-0.906888	0.00187985	-0.337245	0.413975
Pp3c20_8620	yellow	0.946375	0.000370177	0.764756	0.0270738	-0.700546	0.0529579	-0.90516	0.0019838	-0.564558	0.144871	-0.156006	0.712199	-0.979091	2.24948e-05	-0.736034	0.037359
Pp3c26_10400	yellow	0.946342	0.000370857	0.585118	0.127589	-0.525548	0.181008	-0.767821	0.0260945	-0.331968	0.421778	0.0393058	0.926378	-0.957823	0.000181687	-0.540316	0.166814
Pp3c4_12030	yellow	0.946188	0.000374019	0.755572	0.0301427	-0.645768	0.0836918	-0.884616	0.00351572	-0.573827	0.136929	-0.216961	0.605784	-0.969196	7.13962e-05	-0.714538	0.0464149
Pp3c24_14160	yellow	0.945692	0.000384302	0.501822	0.205114	-0.487791	0.220117	-0.703653	0.0514599	-0.276653	0.507136	0.0680098	0.872874	-0.911247	0.00163353	-0.467396	0.242902
Pp3c11_5700	yellow	0.945494	0.000388458	0.547305	0.160314	-0.556859	0.151656	-0.737579	0.0367536	-0.297074	0.474891	0.154124	0.715562	-0.906738	0.00188876	-0.520008	0.186494
Pp3c12_25160	yellow	0.945461	0.000389148	0.559767	0.149074	-0.490696	0.216966	-0.758107	0.0292753	-0.308413	0.457349	0.013468	0.974751	-0.970885	6.03597e-05	-0.50799	0.198694
Pp3c22_21953	yellow	0.945187	0.000394974	0.436056	0.280125	-0.456367	0.255699	-0.639624	0.0876605	-0.18656	0.658232	0.227063	0.588664	-0.894066	0.00274089	-0.41814	0.30258
Pp3c12_17240	yellow	0.945171	0.000395317	0.410479	0.312436	-0.40205	0.323454	-0.606253	0.111094	-0.168613	0.689792	0.194769	0.643939	-0.89845	0.00242272	-0.39088	0.33833
Pp3c15_2690	yellow	0.944998	0.000399008	0.352708	0.391473	-0.371746	0.36453	-0.577259	0.134051	-0.0847488	0.841855	0.277135	0.506365	-0.890604	0.00301036	-0.327258	0.428794
Pp3c19_13340	yellow	0.944889	0.000401356	0.742588	0.0348326	-0.710884	0.0480734	-0.890293	0.00303532	-0.532324	0.174419	-0.109444	0.796425	-0.988322	3.94643e-06	-0.728937	0.0402172
Pp3c1_21790	yellow	0.944786	0.000403579	0.517783	0.188722	-0.49967	0.20738	-0.729267	0.0400817	-0.257586	0.537964	0.130132	0.758742	-0.936002	0.000624242	-0.475101	0.234158
Pp3c21_550	yellow	0.944323	0.000413678	0.401058	0.324762	-0.466645	0.243762	-0.618357	0.102226	-0.145649	0.730745	0.234839	0.575599	-0.943977	0.000421322	-0.415435	0.306042
Pp3c10_21630	yellow	0.94422	0.000415947	0.408775	0.314648	-0.583484	0.128918	-0.589068	0.124408	-0.216579	0.606435	0.263162	0.528879	-0.889925	0.00306509	-0.493444	0.214007
Pp3c7_25260	yellow	0.944098	0.000418633	0.772971	0.0244989	-0.694007	0.0561945	-0.900171	0.00230466	-0.576754	0.134472	-0.156646	0.711058	-0.965544	9.96428e-05	-0.741852	0.0351107
Pp3c13_13290	yellow	0.943951	0.000421886	0.782547	0.0216959	-0.756958	0.0296666	-0.903429	0.00209159	-0.59603	0.118912	-0.139925	0.741044	-0.960234	0.00015256	-0.779235	0.0226416
Pp3c18_6970	yellow	0.943809	0.000425061	0.284359	0.494871	-0.448686	0.264805	-0.513597	0.192952	-0.0423863	0.920621	0.370761	0.365903	-0.894986	0.00267199	-0.341349	0.407951
Pp3c21_3210	yellow	0.943449	0.000433159	0.467661	0.242598	-0.434788	0.281687	-0.628693	0.0949862	-0.307542	0.458686	-0.0161017	0.969815	-0.898826	0.00239659	-0.466552	0.243869
Pp3c11_2590	yellow	0.943179	0.000439318	0.468987	0.241083	-0.429372	0.288404	-0.669721	0.0692333	-0.258556	0.536379	0.0311374	0.941655	-0.90986	0.00170946	-0.430661	0.286798
Pp3c26_8300	yellow	0.943149	0.000440007	0.655157	0.0778328	-0.508016	0.198667	-0.810734	0.0146347	-0.461992	0.24913	-0.193984	0.645302	-0.957988	0.000179589	-0.587588	0.125594
Pp3c13_13900	yellow	0.943086	0.000441429	0.763072	0.0276214	-0.756277	0.0299	-0.904029	0.00205381	-0.554493	0.153776	-0.0950416	0.822867	-0.979316	2.17816e-05	-0.760112	0.0286004
Pp3c10_17310	yellow	0.942599	0.000452712	0.307773	0.458332	-0.349392	0.396252	-0.543922	0.163443	-0.0571823	0.893017	0.249536	0.551181	-0.922512	0.00109662	-0.305851	0.461289
Pp3c7_25580	yellow	0.942176	0.000462642	0.668407	0.0699847	-0.675111	0.0661998	-0.788136	0.0201568	-0.53035	0.176325	-0.134317	0.751168	-0.928679	0.000859163	-0.697408	0.0544969
Pp3c2_12150	yellow	0.941975	0.000467405	0.585073	0.127625	-0.550665	0.157239	-0.784138	0.0212508	-0.315611	0.446353	0.073448	0.862779	-0.962866	0.000124475	-0.539703	0.167391
Pp3c2_12240	yellow	0.941918	0.000468761	0.575962	0.135134	-0.568351	0.141591	-0.772582	0.0246174	-0.311474	0.45266	0.0884548	0.83501	-0.964838	0.000105834	-0.5479	0.159768
Pp3c2_16750	yellow	0.941831	0.000470833	0.299427	0.471229	-0.464727	0.245968	-0.525592	0.180966	-0.0630859	0.882027	0.360246	0.380703	-0.875948	0.00433956	-0.351297	0.393504
Pp3c21_10810	yellow	0.941129	0.000487819	0.602788	0.11371	-0.502352	0.204558	-0.747547	0.0329924	-0.443557	0.270976	-0.162608	0.700442	-0.921249	0.00115001	-0.567337	0.142463
Pp3c14_20110	yellow	0.940715	0.00049804	0.310061	0.454822	-0.441898	0.272986	-0.505781	0.200981	-0.124507	0.76895	0.244135	0.560111	-0.879229	0.00401459	-0.376328	0.358175
Pp3c16_2270	yellow	0.940467	0.000504214	0.561293	0.147728	-0.712568	0.0473046	-0.704109	0.0512426	-0.397263	0.329791	0.101676	0.810667	-0.92106	0.00115814	-0.652862	0.0792422
Pp3c17_2260	yellow	0.939783	0.000521531	0.264921	0.526025	-0.356922	0.385436	-0.491743	0.215836	-0.0512935	0.903993	0.263037	0.529083	-0.882373	0.00371822	-0.293416	0.480606
Pp3c27_5110	yellow	0.939641	0.000525155	0.535166	0.171694	-0.587163	0.125936	-0.747309	0.0330791	-0.262263	0.530341	0.169506	0.688212	-0.955973	0.000206372	-0.526499	0.180076
Pp3c25_8540	yellow	0.939478	0.000529378	0.655194	0.0778102	-0.635627	0.0903	-0.774447	0.024053	-0.480888	0.2277	-0.0555098	0.896133	-0.922639	0.00109133	-0.666276	0.0712138
Pp3c10_6739	yellow	0.938999	0.00054184	0.567056	0.142706	-0.553882	0.154326	-0.699253	0.0535886	-0.428949	0.288932	-0.115909	0.78461	-0.93462	0.000664869	-0.595786	0.119102
Pp3c15_17818	yellow	0.938806	0.000546923	0.637456	0.0890869	-0.755004	0.0303393	-0.77814	0.0229597	-0.439931	0.27538	0.0979954	0.817432	-0.918401	0.00127655	-0.695472	0.0554595
Pp3c1_22110	yellow	0.93875	0.000548395	0.47571	0.233474	-0.41953	0.300807	-0.696856	0.0547704	-0.204969	0.626312	0.127507	0.763503	-0.931698	0.00075634	-0.411609	0.310973
Pp3c19_17300	yellow	0.938722	0.000549121	0.746609	0.0333356	-0.68102	0.0629661	-0.876711	0.00426249	-0.553255	0.154892	-0.137565	0.745301	-0.969147	7.17366e-05	-0.726363	0.0412859
Pp3c2_33800	yellow	0.938095	0.000565887	0.697817	0.0542948	-0.77513	0.0238487	-0.846885	0.0079751	-0.498759	0.208342	0.00703005	0.986819	-0.966992	8.76944e-05	-0.737944	0.0366116
Pp3c23_680	yellow	0.93801	0.000568178	0.273287	0.512529	-0.36827	0.369386	-0.519424	0.187078	-0.00434148	0.99186	0.377312	0.356817	-0.874658	0.00447185	-0.276251	0.507779
Pp3c14_18850	yellow	0.937786	0.000574263	0.764037	0.0273069	-0.673516	0.0670887	-0.883253	0.00363796	-0.596757	0.118346	-0.241485	0.56451	-0.961923	0.000134101	-0.738052	0.0365696
Pp3c27_290	yellow	0.937398	0.00058491	0.796822	0.0179031	-0.738126	0.0365406	-0.923127	0.00107123	-0.606765	0.110711	-0.18193	0.666334	-0.96535	0.00010132	-0.77328	0.0244053
Pp3c16_20930	yellow	0.936828	0.000600771	0.240528	0.566102	-0.289196	0.487232	-0.482663	0.225737	0.0044413	0.991673	0.291798	0.483143	-0.875924	0.00434196	-0.233739	0.577441
Pp3c12_18980	yellow	0.936827	0.000600799	0.721989	0.0431406	-0.724972	0.0418706	-0.837065	0.00953547	-0.572036	0.138444	-0.154663	0.714599	-0.962414	0.000129028	-0.753977	0.0306967
Pp3c23_8390	yellow	0.936608	0.000606961	0.476176	0.232952	-0.436057	0.280124	-0.702701	0.0519164	-0.196714	0.640567	0.14809	0.726363	-0.925418	0.00098002	-0.411942	0.310542
Pp3c24_9310	yellow	0.936252	0.000617089	0.753272	0.0309435	-0.765618	0.026796	-0.860189	0.00613585	-0.600997	0.115076	-0.153945	0.715882	-0.950682	0.000288907	-0.785869	0.0207728
Pp3c9_6690	yellow	0.936248	0.000617194	0.357617	0.384444	-0.377528	0.356519	-0.59646	0.118577	-0.0828112	0.845437	0.24011	0.566798	-0.928395	0.000869276	-0.333562	0.419415
Pp3c3_24690	yellow	0.936192	0.000618795	0.771404	0.024978	-0.674825	0.0663586	-0.898597	0.00241249	-0.590967	0.122895	-0.212404	0.613558	-0.960382	0.000150876	-0.733682	0.0382921
Pp3c2_18870	yellow	0.935966	0.000625287	0.404621	0.320073	-0.410599	0.31228	-0.639617	0.087665	-0.113806	0.788449	0.251374	0.548152	-0.918136	0.00128873	-0.363182	0.376544
Pp3c5_18730	yellow	0.935956	0.000625579	0.639317	0.087862	-0.624504	0.0978837	-0.753866	0.0307355	-0.509876	0.196752	-0.143689	0.734268	-0.911158	0.00163829	-0.66246	0.0734468
Pp3c21_19850	yellow	0.93533	0.000643799	0.582851	0.129434	-0.676616	0.0653668	-0.771838	0.0248448	-0.317269	0.443835	0.200475	0.63406	-0.942519	0.000454574	-0.600425	0.115514
Pp3c3_27440	yellow	0.935228	0.000646802	0.505523	0.201249	-0.596889	0.118243	-0.648876	0.0817252	-0.347034	0.399667	0.0926898	0.827199	-0.871847	0.00476895	-0.561758	0.147319
Pp3c4_27990	yellow	0.934728	0.000661618	0.782789	0.0216278	-0.764502	0.027156	-0.910968	0.00164863	-0.600267	0.115635	-0.150618	0.721834	-0.961083	0.00014308	-0.779679	0.0225133
Pp3c12_15789	yellow	0.934581	0.000666041	0.769723	0.0254981	-0.769159	0.0256742	-0.911795	0.00160414	-0.549371	0.15842	-0.0598936	0.887968	-0.969274	7.08582e-05	-0.763378	0.0275214
Pp3c22_3550	yellow	0.934512	0.000668119	0.425134	0.293714	-0.53136	0.175348	-0.608486	0.109427	-0.191209	0.650125	0.273591	0.512041	-0.890539	0.00301556	-0.465879	0.244641
Pp3c12_8660	yellow	0.93444	0.000670281	0.723255	0.0425987	-0.613035	0.106073	-0.836723	0.00959313	-0.572609	0.137958	-0.238194	0.569992	-0.941005	0.000490883	-0.695288	0.0555514
Pp3c11_2320	yellow	0.934332	0.000673551	0.722313	0.0430017	-0.590516	0.123254	-0.873768	0.00456455	-0.499789	0.207254	-0.144672	0.732501	-0.95102	0.000283076	-0.647746	0.0824372
Pp3c15_4270	yellow	0.934312	0.000674141	0.334921	0.417404	-0.297019	0.474976	-0.553749	0.154446	-0.0991021	0.815397	0.137934	0.744635	-0.91436	0.0014711	-0.303297	0.465231
Pp3c12_9300	yellow	0.934229	0.000676647	0.785063	0.0209945	-0.711816	0.0476473	-0.918429	0.00127525	-0.585259	0.127474	-0.176613	0.675672	-0.976543	3.17014e-05	-0.753942	0.0307087
Pp3c3_22820	yellow	0.934035	0.00068255	0.756185	0.0299317	-0.777095	0.0232658	-0.874211	0.00451825	-0.569848	0.140307	-0.0803977	0.849903	-0.959596	0.000159945	-0.782018	0.0218455
Pp3c7_9270	yellow	0.933698	0.00069289	0.78937	0.0198265	-0.707207	0.0497785	-0.911165	0.00163795	-0.612302	0.10661	-0.216686	0.606251	-0.953708	0.000239467	-0.757769	0.02939
Pp3c4_21500	yellow	0.933632	0.000694938	0.772022	0.0247883	-0.727969	0.0406173	-0.911203	0.00163589	-0.563735	0.145589	-0.127068	0.7643	-0.978477	2.4526e-05	-0.752099	0.0313567
Pp3c1_32480	yellow	0.933069	0.000712449	0.342113	0.406832	-0.279695	0.502281	-0.576018	0.135088	-0.086582	0.838468	0.150361	0.722294	-0.903151	0.00210926	-0.279968	0.501846
Pp3c5_9110	yellow	0.932814	0.000720497	0.799865	0.0171528	-0.747511	0.0330052	-0.928066	0.000881071	-0.606807	0.110679	-0.176537	0.675805	-0.970629	6.19575e-05	-0.779227	0.0226438
Pp3c16_20970	yellow	0.932373	0.000734528	0.750812	0.031814	-0.740432	0.0356516	-0.858949	0.00629448	-0.590557	0.12322	-0.12998	0.759018	-0.920206	0.00119536	-0.761148	0.0282553
Pp3c18_22450	yellow	0.932318	0.000736285	0.357408	0.384743	-0.567298	0.142498	-0.569794	0.140354	-0.127412	0.763675	0.348002	0.398264	-0.908654	0.00177734	-0.444303	0.270074
Pp3c8_3805	yellow	0.932287	0.000737272	0.639614	0.0876671	-0.755435	0.0301903	-0.796675	0.01794	-0.40716	0.316752	0.166874	0.692872	-0.922685	0.00108942	-0.681269	0.0628321
Pp3c24_8070	yellow	0.931743	0.000754889	0.617089	0.103136	-0.456013	0.256115	-0.789607	0.0197635	-0.391334	0.33772	-0.122736	0.77217	-0.933968	0.000684595	-0.52383	0.1827
Pp3c3_23630	yellow	0.931496	0.000762972	0.549542	0.158264	-0.516389	0.190125	-0.70263	0.0519504	-0.387102	0.343432	-0.0585952	0.890385	-0.916928	0.00134536	-0.548045	0.159635
Pp3c11_2330	yellow	0.931264	0.000770594	0.741853	0.0351103	-0.610877	0.107657	-0.887485	0.00326726	-0.525309	0.181244	-0.164881	0.696405	-0.950574	0.000290777	-0.669856	0.069156
Pp3c15_24190	yellow	0.931091	0.000776346	0.486195	0.221858	-0.454153	0.258307	-0.705049	0.0507954	-0.214076	0.610702	0.135689	0.748688	-0.908232	0.00180148	-0.425135	0.293712
Pp3c18_1910	yellow	0.930857	0.000784143	0.701134	0.0526722	-0.662463	0.0734449	-0.802686	0.0164751	-0.568885	0.141133	-0.190855	0.650742	-0.933671	0.000693731	-0.720146	0.0439371
Pp3c5_21760	yellow	0.930829	0.000785075	0.717772	0.044976	-0.618955	0.101799	-0.838953	0.00922161	-0.570548	0.13971	-0.258899	0.53582	-0.944037	0.000419986	-0.691966	0.0572285
Pp3c26_2490	yellow	0.930706	0.000789175	0.512935	0.193625	-0.510318	0.196299	-0.686676	0.0599607	-0.345632	0.401702	-0.0457799	0.914283	-0.917427	0.00132181	-0.51549	0.191033
Pp3c17_12560	yellow	0.930239	0.000804972	0.477146	0.231866	-0.399699	0.326559	-0.638405	0.0884607	-0.306632	0.460087	-0.031983	0.940073	-0.87459	0.00447887	-0.444182	0.27022
Pp3c11_15920	yellow	0.930149	0.000808019	0.52855	0.178073	-0.705204	0.0507218	-0.712886	0.0471603	-0.294852	0.478359	0.234091	0.57685	-0.922891	0.00108092	-0.596359	0.118655
Pp3c17_13560	yellow	0.92997	0.000814127	0.239493	0.567825	-0.385021	0.346258	-0.456535	0.255501	-0.0285522	0.946494	0.332487	0.421008	-0.871391	0.00481834	-0.302055	0.467153
Pp3c4_24420	yellow	0.929722	0.00082267	0.755181	0.0302781	-0.654752	0.0780804	-0.869607	0.00501452	-0.605135	0.111934	-0.270167	0.517546	-0.950062	0.000299793	-0.729231	0.0400966
Pp3c9_2830	yellow	0.929533	0.000829211	0.624818	0.097665	-0.532829	0.173932	-0.74446	0.0341307	-0.476774	0.232282	-0.156135	0.71197	-0.891885	0.0029087	-0.600755	0.115261
Pp3c1_7030	yellow	0.929522	0.00082956	0.780621	0.0222427	-0.769283	0.0256353	-0.916211	0.00137976	-0.567275	0.142517	-0.092886	0.826838	-0.965341	0.0001014	-0.772053	0.024779
Pp3c10_21640	yellow	0.929072	0.000845262	0.288755	0.487927	-0.437365	0.278518	-0.515913	0.190605	-0.0440794	0.917458	0.362773	0.377123	-0.861601	0.00595852	-0.328056	0.427602
Pp3c15_12290	yellow	0.928824	0.000853996	0.221072	0.598797	-0.344044	0.404014	-0.467272	0.243043	0.0312942	0.941362	0.373347	0.362304	-0.87924	0.00401353	-0.250209	0.550071
Pp3c1_35130	yellow	0.928746	0.000856757	0.551606	0.156385	-0.449818	0.263454	-0.751011	0.0317428	-0.295451	0.477423	-0.00523531	0.990184	-0.946991	0.000357739	-0.476876	0.232168
Pp3c3_27350	yellow	0.928645	0.00086034	0.495761	0.211527	-0.359586	0.381641	-0.690733	0.0578588	-0.261936	0.530872	-0.0387554	0.927406	-0.92096	0.00116244	-0.411606	0.310976
Pp3c22_12550	yellow	0.928358	0.000870596	0.437371	0.27851	-0.59063	0.123163	-0.594474	0.120128	-0.256441	0.539837	0.218514	0.603142	-0.881756	0.0037752	-0.524148	0.182386
Pp3c25_5890	yellow	0.927983	0.000884057	0.412117	0.310316	-0.32441	0.433061	-0.626158	0.0967339	-0.153257	0.717112	0.104029	0.806348	-0.909098	0.00175213	-0.342618	0.406094
Pp3c20_2660	yellow	0.927752	0.000892462	0.68996	0.0582556	-0.601059	0.115028	-0.800202	0.0170711	-0.543569	0.163772	-0.187706	0.656231	-0.911421	0.00162416	-0.671187	0.0684002
Pp3c7_6690	yellow	0.927419	0.000904613	0.3922	0.336556	-0.476966	0.232066	-0.584791	0.127854	-0.198837	0.63689	0.125348	0.767423	-0.92825	0.000874462	-0.440993	0.274086
Pp3c5_13510	yellow	0.927313	0.000908513	0.627785	0.09561	-0.592351	0.121799	-0.812725	0.0142003	-0.360338	0.380573	0.0803367	0.850016	-0.922335	0.00110402	-0.573362	0.137322
Pp3c21_10820	yellow	0.926993	0.000920342	0.593176	0.121148	-0.500121	0.206904	-0.720818	0.0436456	-0.449236	0.264148	-0.157269	0.709947	-0.886609	0.00334186	-0.566963	0.142786
Pp3c7_21940	yellow	0.926962	0.000921501	0.245508	0.557835	-0.337489	0.413615	-0.49593	0.211347	0.00572261	0.98927	0.326145	0.430459	-0.873414	0.0046018	-0.251399	0.548111
Pp3c14_7280	yellow	0.926741	0.000929713	0.495324	0.211994	-0.578493	0.133024	-0.641444	0.0864739	-0.310393	0.454313	0.12517	0.767747	-0.884626	0.00351484	-0.547181	0.160428
Pp3c5_11880	yellow	0.926063	0.000955271	0.763672	0.0274255	-0.726574	0.0411976	-0.904696	0.00201237	-0.551663	0.156333	-0.100441	0.812936	-0.936779	0.00060214	-0.732519	0.0387588
Pp3c16_13330	yellow	0.925765	0.000966649	0.798277	0.017542	-0.819376	0.0128085	-0.912194	0.00158292	-0.625859	0.0969411	-0.13371	0.752266	-0.954505	0.000227458	-0.821883	0.0123072
Pp3c2_35800	yellow	0.925533	0.000975577	0.423185	0.296171	-0.401484	0.3242	-0.588513	0.124852	-0.260102	0.533859	0.0264827	0.950368	-0.852815	0.00711732	-0.416266	0.304976
Pp3c1_25220	yellow	0.925144	0.000990633	0.674745	0.066403	-0.603901	0.112866	-0.78023	0.0223548	-0.527977	0.178631	-0.183661	0.663301	-0.916927	0.00134545	-0.671465	0.0682428
Pp3c18_6580	yellow	0.925025	0.000995263	0.481273	0.227274	-0.433389	0.283415	-0.655736	0.0774797	-0.315523	0.446486	-0.0640058	0.880317	-0.896243	0.00257967	-0.460295	0.251103
Pp3c1_37230	yellow	0.924991	0.000996605	0.323768	0.434025	-0.536129	0.170775	-0.549462	0.158337	-0.0785233	0.853373	0.388832	0.341092	-0.885593	0.00342981	-0.397379	0.329636
Pp3c11_4670	yellow	0.924874	0.0010012	0.561456	0.147584	-0.519177	0.187324	-0.720474	0.0437948	-0.369149	0.368155	0.00563942	0.989426	-0.875795	0.00435506	-0.530813	0.175877
Pp3c10_12120	yellow	0.924676	0.00100895	0.587817	0.12541	-0.500933	0.206048	-0.717605	0.0450495	-0.454876	0.257454	-0.186725	0.657943	-0.900305	0.00229566	-0.570548	0.13971
Pp3c5_9070	yellow	0.924473	0.00101697	0.62993	0.0941402	-0.617987	0.102492	-0.737602	0.0367445	-0.511749	0.194835	-0.153463	0.716743	-0.903155	0.00210904	-0.661102	0.0742508
Pp3c4_29910	yellow	0.924316	0.00102322	0.553722	0.15447	-0.470759	0.239065	-0.690743	0.0578536	-0.413505	0.308524	-0.162354	0.700893	-0.889099	0.00313261	-0.53296	0.173807
Pp3c1_31280	yellow	0.923552	0.0010539	0.808596	0.0151102	-0.778361	0.0228953	-0.926735	0.000929947	-0.62092	0.100403	-0.169319	0.688543	-0.968751	7.45128e-05	-0.805249	0.0158741
Pp3c9_16170	yellow	0.922917	0.00107987	0.730095	0.0397421	-0.660199	0.0747885	-0.859259	0.00625458	-0.515067	0.191461	-0.0805678	0.849588	-0.932908	0.000717513	-0.695843	0.0552745
Pp3c4_25730	yellow	0.922911	0.00108011	0.694183	0.0561058	-0.594355	0.120221	-0.809524	0.0149027	-0.548513	0.159205	-0.222588	0.596229	-0.902956	0.00212171	-0.662871	0.0732042
Pp3c1_28390	yellow	0.922361	0.00110291	0.667512	0.0704995	-0.717891	0.0449236	-0.834361	0.0099966	-0.451502	0.261449	0.0299098	0.943953	-0.922531	0.00109582	-0.669942	0.0691073
Pp3c11_20430	yellow	0.921961	0.00111969	0.496689	0.210539	-0.710174	0.0484001	-0.689826	0.0583246	-0.256376	0.539944	0.306988	0.459539	-0.918232	0.00128432	-0.579425	0.132252
Pp3c1_35131	yellow	0.921847	0.00112453	0.555036	0.153288	-0.441194	0.273842	-0.75161	0.0315298	-0.295924	0.476685	-0.00451444	0.991536	-0.942584	0.000453055	-0.474784	0.234515
Pp3c11_22410	yellow	0.921769	0.00112782	0.574025	0.136762	-0.687916	0.0593136	-0.768929	0.0257461	-0.308081	0.457859	0.211298	0.615451	-0.945787	0.000382313	-0.600602	0.115378
Pp3c7_14100	yellow	0.921595	0.0011352	0.547663	0.159986	-0.462825	0.248165	-0.689804	0.0583361	-0.358744	0.382839	-0.0319587	0.940118	-0.869813	0.0049917	-0.508986	0.197667
Pp3c14_10540	yellow	0.921572	0.00113617	0.814017	0.0139228	-0.770463	0.0252681	-0.920027	0.00120325	-0.650918	0.0804475	-0.217689	0.604545	-0.959965	0.000155645	-0.813847	0.0139592
Pp3c16_6340	yellow	0.920992	0.00116105	0.71622	0.0456629	-0.659102	0.075445	-0.818726	0.0129406	-0.581728	0.130354	-0.215272	0.608661	-0.90408	0.00205062	-0.713214	0.0470117
Pp3c7_15670	yellow	0.920982	0.00116148	0.640212	0.0872761	-0.713099	0.0470639	-0.762785	0.0277155	-0.477525	0.231442	-0.0206452	0.961301	-0.9006	0.00227586	-0.690269	0.0580966
Pp3c1_21100	yellow	0.920864	0.00116661	0.455514	0.256702	-0.392894	0.335624	-0.668701	0.0698159	-0.174614	0.679193	0.16733	0.692063	-0.902829	0.00212985	-0.38691	0.343693
Pp3c9_11060	yellow	0.920627	0.0011769	0.697992	0.0542085	-0.599211	0.116447	-0.85986	0.00617769	-0.458466	0.253237	-0.063044	0.882105	-0.92384	0.00104226	-0.624605	0.0978134
Pp3c1_7870	yellow	0.920445	0.00118486	0.592505	0.121677	-0.457862	0.253944	-0.736936	0.0370047	-0.436196	0.279953	-0.221197	0.598586	-0.911699	0.00160925	-0.540712	0.166442
Pp3c8_9230	yellow	0.920189	0.00119607	0.316539	0.444943	-0.496525	0.210714	-0.563135	0.146113	-0.0440918	0.917435	0.410098	0.31293	-0.89228	0.00287785	-0.359381	0.381932
Pp3c1_33440	yellow	0.920022	0.00120347	0.353771	0.389946	-0.537768	0.169219	-0.585692	0.127123	-0.0895346	0.833018	0.37425	0.361051	-0.88858	0.00317554	-0.402627	0.322693
Pp3c9_910	yellow	0.919633	0.00122072	0.608065	0.10974	-0.437128	0.278809	-0.742493	0.0348684	-0.452547	0.260208	-0.245357	0.558086	-0.911214	0.00163528	-0.544029	0.163343
Pp3c24_3610	yellow	0.91911	0.00124423	0.821756	0.0123323	-0.734368	0.0380184	-0.932638	0.000726071	-0.637102	0.0893209	-0.209508	0.618517	-0.949942	0.000301935	-0.789188	0.0198749
Pp3c14_19420	yellow	0.918596	0.00126761	0.300706	0.469242	-0.318748	0.441595	-0.488264	0.219603	-0.124423	0.769104	0.127742	0.763077	-0.877968	0.00413752	-0.323202	0.434876
Pp3c21_18130	yellow	0.918249	0.00128353	0.249319	0.551538	-0.45342	0.259173	-0.471058	0.238726	-0.0366904	0.931267	0.379014	0.354473	-0.853459	0.00702779	-0.329368	0.425645
Pp3c4_23790	yellow	0.918001	0.00129499	0.729397	0.0400282	-0.812529	0.0142428	-0.86813	0.00518086	-0.525788	0.180773	0.00584562	0.98904	-0.958388	0.000174554	-0.772443	0.0246596
Pp3c15_9230	yellow	0.917951	0.0012973	0.235103	0.575156	-0.397508	0.329465	-0.448019	0.265605	-0.0403987	0.924335	0.312218	0.451522	-0.861967	0.00591296	-0.30981	0.455206
Pp3c2_5440	yellow	0.917727	0.00130772	0.592315	0.121827	-0.709457	0.0487308	-0.721207	0.0434776	-0.410921	0.311862	0.110413	0.794652	-0.881085	0.00383789	-0.657612	0.0763415
Pp3c2_4270	yellow	0.917666	0.00131057	0.295735	0.476979	-0.401951	0.323584	-0.512163	0.194411	-0.0395414	0.925937	0.38951	0.340177	-0.843828	0.008442	-0.31534	0.446765
Pp3c4_4040	yellow	0.917473	0.00131964	0.286777	0.491047	-0.238982	0.568677	-0.519913	0.186589	-0.0243424	0.954376	0.223785	0.594201	-0.872011	0.00475127	-0.230484	0.582903
Pp3c11_8670	yellow	0.91727	0.00132918	0.513589	0.192959	-0.36374	0.375757	-0.676428	0.0654706	-0.337076	0.414224	-0.130208	0.758606	-0.880283	0.00391357	-0.440641	0.274515
Pp3c12_10030	yellow	0.917059	0.00133915	0.654306	0.0783537	-0.555767	0.152633	-0.779125	0.0226733	-0.521088	0.185419	-0.258527	0.536428	-0.92459	0.00101237	-0.632883	0.0921382
Pp3c10_14590	yellow	0.916635	0.00135936	0.76548	0.0268406	-0.782243	0.0217818	-0.862158	0.00588938	-0.612428	0.106517	-0.134235	0.751317	-0.913107	0.00153517	-0.794267	0.0185489
Pp3c15_4267	yellow	0.916198	0.0013804	0.830144	0.0107436	-0.779343	0.0226103	-0.943594	0.000429889	-0.639109	0.0879983	-0.174676	0.679083	-0.947851	0.000340837	-0.810081	0.0147789
Pp3c4_4790	yellow	0.915411	0.00141875	0.80563	0.0157859	-0.707697	0.0495489	-0.926241	0.000948528	-0.620194	0.100917	-0.229802	0.58405	-0.962931	0.000123832	-0.76813	0.0259971
Pp3c2_17720	yellow	0.91507	0.0014356	0.732893	0.0386084	-0.59016	0.123537	-0.850275	0.00747718	-0.581349	0.130665	-0.285031	0.493807	-0.926574	0.000935954	-0.681371	0.0627771
Pp3c13_13210	yellow	0.915059	0.00143619	0.666521	0.0710722	-0.647265	0.0827411	-0.79044	0.0195427	-0.528608	0.178016	-0.164745	0.696646	-0.89936	0.00235984	-0.672578	0.067615
Pp3c2_30940	yellow	0.915053	0.00143648	0.456878	0.255099	-0.448402	0.265146	-0.688075	0.0592306	-0.164915	0.696346	0.20024	0.634466	-0.925968	0.0009589	-0.407206	0.316692
Pp3c20_5650	yellow	0.915043	0.00143694	0.580263	0.13156	-0.61855	0.102088	-0.700872	0.0527997	-0.46002	0.251423	-0.079848	0.85092	-0.883239	0.00363922	-0.627772	0.0956192
Pp3c19_1690	yellow	0.914282	0.00147508	0.79261	0.0189753	-0.788168	0.0201483	-0.899727	0.00233476	-0.627914	0.0955215	-0.145	0.731912	-0.930941	0.000781307	-0.804563	0.0160335
Pp3c1_30730	yellow	0.913901	0.00149435	0.802428	0.0165363	-0.691616	0.0574071	-0.931025	0.000778513	-0.605161	0.111915	-0.228228	0.586701	-0.957814	0.000181798	-0.749564	0.0322612
Pp3c26_11890	yellow	0.913608	0.00150934	0.265018	0.525868	-0.267744	0.521457	-0.464477	0.246256	-0.0870496	0.837605	0.140099	0.740731	-0.845784	0.00814128	-0.266566	0.52336
Pp3c9_17430	yellow	0.913254	0.00152755	0.756608	0.0297864	-0.624677	0.097763	-0.882542	0.00370278	-0.54828	0.159419	-0.177705	0.673752	-0.940611	0.000500611	-0.695305	0.055543
Pp3c17_6970	yellow	0.912896	0.00154612	0.776805	0.0233514	-0.663552	0.0728038	-0.881601	0.00378966	-0.630501	0.0937509	-0.290565	0.485078	-0.945097	0.000396895	-0.748852	0.032518
Pp3c3_12330	yellow	0.912846	0.00154872	0.810497	0.014687	-0.732032	0.0389551	-0.940399	0.000505931	-0.601642	0.114583	-0.169864	0.687578	-0.950789	0.000287043	-0.766734	0.0264393
Pp3c11_7720	yellow	0.91278	0.00155214	0.835297	0.00983539	-0.754243	0.0306037	-0.942884	0.000446087	-0.660409	0.0746636	-0.237227	0.571606	-0.945398	0.000390494	-0.806416	0.0156052
Pp3c9_18340	yellow	0.91264	0.0015595	0.42501	0.293869	-0.443708	0.270793	-0.580661	0.131231	-0.294172	0.479422	-0.0317718	0.940468	-0.885649	0.00342488	-0.461556	0.249637
Pp3c19_15000	yellow	0.912596	0.00156179	0.804115	0.0161382	-0.771107	0.0250693	-0.927938	0.000885694	-0.603328	0.1133	-0.153045	0.717489	-0.960721	0.000147078	-0.791729	0.0192044
Pp3c3_14496	yellow	0.912457	0.00156908	0.703832	0.0513747	-0.657959	0.0761327	-0.851137	0.00735376	-0.472918	0.236619	-0.00295169	0.994466	-0.906528	0.00190122	-0.661987	0.073726
Pp3c24_12180	yellow	0.912405	0.00157182	0.504378	0.202441	-0.565047	0.144446	-0.719712	0.0441258	-0.221376	0.598282	0.211561	0.615001	-0.929343	0.000835809	-0.493714	0.213717
Pp3c12_24560	yellow	0.912356	0.00157439	0.788966	0.0199342	-0.746593	0.0333416	-0.924647	0.0010101	-0.578277	0.133203	-0.128537	0.761635	-0.963802	0.000115376	-0.766036	0.0266623
Pp3c6_8560	yellow	0.912	0.0015932	0.506518	0.200217	-0.650945	0.0804304	-0.712804	0.0471976	-0.23689	0.572168	0.26946	0.518687	-0.925662	0.000970596	-0.543104	0.164205
Pp3c16_4660	yellow	0.911971	0.00159476	0.475602	0.233596	-0.605634	0.111559	-0.68767	0.0594414	-0.20473	0.626723	0.268074	0.520923	-0.920175	0.00119671	-0.503778	0.203067
Pp3c22_1220	yellow	0.911764	0.00160575	0.400212	0.325879	-0.62305	0.0989008	-0.612207	0.10668	-0.145116	0.731704	0.384516	0.346945	-0.886723	0.00333209	-0.476274	0.232841
Pp3c18_6880	yellow	0.911541	0.00161772	0.184171	0.662408	-0.365474	0.373312	-0.418135	0.302586	0.0507818	0.904948	0.43841	0.277238	-0.83825	0.00933769	-0.246381	0.55639
Pp3c18_1900	yellow	0.911429	0.00162372	0.587605	0.125581	-0.661109	0.0742471	-0.698628	0.0538953	-0.473072	0.236445	-0.0727283	0.864114	-0.898877	0.00239309	-0.663861	0.0726222
Pp3c21_2250	yellow	0.910648	0.00166601	0.672651	0.0675739	-0.789036	0.0199156	-0.830571	0.0106665	-0.444498	0.269839	0.125913	0.766397	-0.93133	0.000768412	-0.71439	0.0464811
Pp3c7_10130	yellow	0.910644	0.00166625	0.243591	0.561013	-0.322419	0.436054	-0.447374	0.266378	-0.0701259	0.868944	0.194276	0.644795	-0.853126	0.00707401	-0.284971	0.493902
Pp3c7_9280	yellow	0.910595	0.00166891	0.233579	0.577709	-0.343441	0.404893	-0.447018	0.266804	-0.0459593	0.913948	0.243469	0.561214	-0.865853	0.00544418	-0.2863	0.491801
Pp3c25_9600	yellow	0.91027	0.00168681	0.838707	0.00926213	-0.742915	0.0347091	-0.945633	0.000385543	-0.660054	0.074875	-0.246051	0.556937	-0.948193	0.000334253	-0.803224	0.0163476
Pp3c1_37450	yellow	0.909904	0.00170701	0.299778	0.470684	-0.501549	0.205401	-0.497667	0.2095	-0.109953	0.795493	0.297012	0.474987	-0.855972	0.00668572	-0.392534	0.336108
Pp3c12_7740	yellow	0.909621	0.00172276	0.426784	0.29164	-0.603348	0.113285	-0.572348	0.138179	-0.278521	0.504153	0.180006	0.669709	-0.856831	0.00657126	-0.533086	0.173685
Pp3c9_18900	yellow	0.909617	0.001723	0.454901	0.257424	-0.679225	0.0639382	-0.653647	0.0787584	-0.209646	0.61828	0.34021	0.409619	-0.905467	0.00196506	-0.540954	0.166215
Pp3c18_4620	yellow	0.909393	0.00173552	0.376842	0.357466	-0.379042	0.354434	-0.539054	0.168002	-0.19631	0.641265	0.115401	0.785537	-0.829881	0.0107914	-0.381038	0.351695
Pp3c18_18500	yellow	0.909309	0.00174025	0.780222	0.0223571	-0.776205	0.0235287	-0.894772	0.00268787	-0.622243	0.0994681	-0.189475	0.653146	-0.954425	0.000228635	-0.798061	0.0175953
Pp3c25_14860	yellow	0.908829	0.00176739	0.631952	0.0927666	-0.478761	0.230063	-0.74759	0.0329764	-0.490098	0.217612	-0.228586	0.586097	-0.886535	0.00334822	-0.581602	0.130457
Pp3c18_14150	yellow	0.908798	0.00176912	0.496627	0.210604	-0.463891	0.246932	-0.665153	0.0718668	-0.33401	0.418751	-0.0938352	0.825089	-0.930919	0.000782058	-0.498037	0.209107
Pp3c9_19760	yellow	0.908249	0.0018005	0.231492	0.58121	-0.391607	0.337352	-0.455741	0.256435	-0.00223659	0.995806	0.391589	0.337376	-0.818952	0.0128946	-0.277532	0.505731
Pp3c2_1090	yellow	0.907663	0.00183441	0.63048	0.0937655	-0.653008	0.0791523	-0.741862	0.035107	-0.518583	0.187919	-0.151278	0.720652	-0.893651	0.00277233	-0.674351	0.0666228
Pp3c1_18460	yellow	0.907001	0.0018732	0.2101	0.617502	-0.418333	0.302333	-0.437157	0.278773	0.0270079	0.949385	0.456017	0.25611	-0.841483	0.0088115	-0.287059	0.490601
Pp3c3_25560	yellow	0.906942	0.00187666	0.67317	0.0672825	-0.621069	0.100297	-0.854045	0.00694707	-0.408202	0.315394	0.0100961	0.981071	-0.943461	0.000432895	-0.615586	0.104219
Pp3c21_5590	yellow	0.906567	0.00189892	0.612776	0.106263	-0.5186	0.187903	-0.730851	0.0394337	-0.487783	0.220125	-0.207161	0.622543	-0.880996	0.0038462	-0.592967	0.121312
Pp3c8_20680	yellow	0.906294	0.00191516	0.550641	0.157261	-0.611171	0.10744	-0.678681	0.0642345	-0.424233	0.294848	-0.0471239	0.911773	-0.859717	0.00619594	-0.599045	0.116575
Pp3c9_3840	yellow	0.906103	0.00192664	0.420956	0.298994	-0.667776	0.0703472	-0.606263	0.111087	-0.214646	0.609729	0.338816	0.411664	-0.857057	0.00654135	-0.523714	0.182815
Pp3c13_13199	yellow	0.905606	0.00195665	0.67222	0.0678168	-0.635895	0.0901213	-0.79162	0.0192328	-0.540361	0.166772	-0.194693	0.644071	-0.892501	0.00286068	-0.671931	0.0679797
Pp3c15_21890	yellow	0.905293	0.0019757	0.799348	0.0172789	-0.805233	0.0158778	-0.907202	0.00186133	-0.624035	0.0982112	-0.151219	0.720757	-0.957136	0.000190615	-0.821736	0.0123363
Pp3c26_10600	yellow	0.9051	0.00198746	0.441654	0.273283	-0.564846	0.14462	-0.663729	0.0726998	-0.157934	0.708761	0.307803	0.458285	-0.916875	0.00134791	-0.462363	0.2487
Pp3c26_1170	yellow	0.904924	0.00199831	0.178254	0.672787	-0.308168	0.457724	-0.406853	0.317153	0.0299526	0.943872	0.342159	0.406765	-0.842948	0.00857948	-0.22788	0.587286
Pp3c3_15820	yellow	0.904836	0.00200371	0.186986	0.657487	-0.375672	0.359082	-0.408705	0.314739	0.0258975	0.951464	0.401751	0.323847	-0.830179	0.0107372	-0.262461	0.530019
Pp3c20_3960	yellow	0.904829	0.00200415	0.33764	0.413394	-0.263535	0.528274	-0.552055	0.155977	-0.0779329	0.854466	0.181729	0.666687	-0.867568	0.00524509	-0.274171	0.511109
Pp3c9_2330	yellow	0.903505	0.0020868	0.186213	0.658837	-0.291443	0.483699	-0.399624	0.326657	0.00578286	0.989157	0.30588	0.461244	-0.820217	0.0126389	-0.228876	0.585609
Pp3c9_6680	yellow	0.903382	0.00209462	0.697962	0.0542231	-0.604558	0.112369	-0.832455	0.01033	-0.484311	0.223923	-0.102429	0.809285	-0.898117	0.002446	-0.643074	0.0854192
Pp3c24_9700	yellow	0.903355	0.00209633	0.197602	0.639028	-0.347562	0.398901	-0.431679	0.285533	0.0536392	0.899619	0.45203	0.260822	-0.814761	0.0137647	-0.232688	0.579203
Pp3c27_3040	yellow	0.903266	0.00210196	0.15473	0.714479	-0.284618	0.494461	-0.387632	0.342714	0.0599676	0.88783	0.355358	0.387672	-0.832652	0.0102953	-0.199886	0.635077
Pp3c7_9000	yellow	0.903248	0.00210314	0.744777	0.0340128	-0.709749	0.0485959	-0.888998	0.00314088	-0.526587	0.17999	-0.0820432	0.846858	-0.910276	0.00168645	-0.706809	0.0499648
Pp3c22_3200	yellow	0.902501	0.00215095	0.635526	0.0903674	-0.740137	0.0357646	-0.783612	0.0213973	-0.423719	0.295498	0.0929295	0.826758	-0.88569	0.00342134	-0.671076	0.0684628
Pp3c2_13860	yellow	0.90233	0.00216199	0.4563	0.255778	-0.545781	0.16172	-0.581214	0.130776	-0.324976	0.432211	0.0743124	0.861176	-0.840798	0.0089215	-0.529343	0.177302
Pp3c2_16740	yellow	0.901217	0.0022348	0.78439	0.0211808	-0.69599	0.055201	-0.877363	0.00419741	-0.658735	0.0756653	-0.309757	0.455287	-0.921525	0.00113821	-0.771716	0.0248822
Pp3c4_25130	yellow	0.900943	0.00225296	0.640105	0.087346	-0.474555	0.234772	-0.757199	0.0295842	-0.50253	0.204372	-0.285011	0.493838	-0.918079	0.00129139	-0.593316	0.121038
Pp3c7_12690	yellow	0.900393	0.00228975	0.80072	0.0169455	-0.689555	0.0584645	-0.908402	0.00179173	-0.647802	0.0824018	-0.298906	0.472039	-0.939514	0.000528423	-0.765716	0.0267646
Pp3c14_11110	yellow	0.900324	0.00229439	0.80545	0.0158275	-0.69282	0.0567944	-0.903034	0.00211677	-0.665762	0.0715121	-0.322641	0.43572	-0.934662	0.000663597	-0.776757	0.0233656
Pp3c27_3260	yellow	0.899908	0.00232251	0.4676	0.242668	-0.419041	0.30143	-0.620138	0.100957	-0.329063	0.4261	-0.0943631	0.824117	-0.892895	0.00283016	-0.470235	0.239661
Pp3c6_28970	yellow	0.898731	0.00240322	0.524816	0.181729	-0.391727	0.337191	-0.676317	0.0655317	-0.316797	0.444552	-0.01955	0.963353	-0.871894	0.00476386	-0.460189	0.251227
Pp3c20_20510	yellow	0.898357	0.00242918	0.343765	0.40442	-0.286816	0.490986	-0.567286	0.142508	-0.0775402	0.855194	0.175279	0.67802	-0.893724	0.00276674	-0.289044	0.487472
Pp3c3_22400	yellow	0.897996	0.0024545	0.784314	0.0212017	-0.767436	0.0262163	-0.921449	0.00114144	-0.564074	0.145292	-0.0851638	0.841088	-0.953512	0.000242485	-0.769212	0.0256574
Pp3c18_6160	yellow	0.897683	0.00247652	0.645563	0.0838227	-0.489711	0.218031	-0.807419	0.0153762	-0.44606	0.267956	-0.217196	0.605384	-0.935884	0.000627654	-0.565331	0.144199
Pp3c15_19020	yellow	0.896391	0.00256894	0.765305	0.0268969	-0.673768	0.066948	-0.893867	0.00275592	-0.548514	0.159204	-0.106183	0.802397	-0.902905	0.002125	-0.707599	0.0495949
Pp3c16_4170	yellow	0.896086	0.00259114	0.4513	0.261689	-0.411907	0.310587	-0.658988	0.0755132	-0.175206	0.67815	0.201941	0.631529	-0.881905	0.00376147	-0.394828	0.333036
Pp3c19_21190	yellow	0.895986	0.00259843	0.545888	0.161621	-0.525637	0.180921	-0.665092	0.0719023	-0.438739	0.276835	-0.175253	0.678068	-0.897142	0.00251495	-0.57983	0.131917
Pp3c5_3070	yellow	0.895943	0.00260151	0.208967	0.619443	-0.410276	0.312699	-0.42875	0.28918	0.0213677	0.959948	0.442752	0.27195	-0.816422	0.0134156	-0.281268	0.499776
Pp3c4_11850	yellow	0.895693	0.00261981	0.294133	0.479483	-0.238065	0.570207	-0.490377	0.217311	-0.0745778	0.860684	0.147249	0.727873	-0.846081	0.00809627	-0.25914	0.535427
Pp3c22_7600	yellow	0.895486	0.00263499	0.382295	0.349976	-0.44129	0.273725	-0.616676	0.103433	-0.120457	0.776318	0.204963	0.626322	-0.915366	0.00142101	-0.376668	0.357706
Pp3c3_17340	yellow	0.895091	0.00266421	0.721371	0.0434069	-0.599547	0.116189	-0.828381	0.011066	-0.579231	0.132413	-0.25341	0.544806	-0.879952	0.00394515	-0.676552	0.0654022
Pp3c24_4410	yellow	0.894618	0.00269941	0.296614	0.475609	-0.283442	0.496325	-0.463281	0.247637	-0.144071	0.733581	0.0859895	0.839563	-0.830159	0.0107409	-0.309764	0.455276
Pp3c9_21830	yellow	0.894279	0.00272479	0.700829	0.0528206	-0.84776	0.00784458	-0.812819	0.01418	-0.549111	0.158658	-0.000272869	0.999488	-0.894161	0.00273368	-0.786583	0.0205774
Pp3c2_14590	yellow	0.89414	0.00273528	0.514866	0.191664	-0.75599	0.0299987	-0.685873	0.0603822	-0.304865	0.46281	0.264977	0.525934	-0.898834	0.00239603	-0.624401	0.0979557
Pp3c2_11190	yellow	0.893957	0.00274909	0.573304	0.13737	-0.640313	0.0872102	-0.741606	0.0352041	-0.334374	0.418212	0.170141	0.687088	-0.847018	0.00795528	-0.569919	0.140247
Pp3c19_12060	yellow	0.893901	0.00275329	0.632379	0.0924778	-0.456698	0.255309	-0.745992	0.0335626	-0.479824	0.22888	-0.222348	0.596634	-0.861927	0.00591796	-0.563469	0.14582
Pp3c16_14130	yellow	0.893773	0.00276302	0.715327	0.0460614	-0.632384	0.0924746	-0.863969	0.00566844	-0.472852	0.236693	-0.0530939	0.900636	-0.903713	0.00207367	-0.650532	0.0806881
Pp3c7_5630	yellow	0.892761	0.00284048	0.61548	0.104296	-0.481305	0.227238	-0.789316	0.0198408	-0.372922	0.362895	-0.0919495	0.828564	-0.934974	0.000654296	-0.53451	0.17232
Pp3c1_12340	yellow	0.89231	0.00287548	0.673578	0.0670544	-0.755611	0.0301294	-0.839475	0.00913617	-0.425338	0.293457	0.102056	0.809969	-0.909672	0.00171992	-0.682492	0.0621756
Pp3c6_3710	yellow	0.89225	0.00288018	0.830627	0.0106563	-0.719555	0.0441945	-0.941857	0.000470218	-0.650935	0.0804368	-0.255393	0.541553	-0.936374	0.00061359	-0.783561	0.0214116
Pp3c7_5600	yellow	0.891553	0.00293481	0.665821	0.0714779	-0.601006	0.115069	-0.839101	0.00919744	-0.403208	0.321929	-0.00644723	0.987912	-0.935197	0.000647695	-0.607268	0.110334
Pp3c19_5700	yellow	0.890475	0.00302066	0.781047	0.0221213	-0.645075	0.0841346	-0.865816	0.00544852	-0.656485	0.0770243	-0.339917	0.410048	-0.919447	0.00122906	-0.752786	0.0311141
Pp3c13_10580	yellow	0.890068	0.00305351	0.115918	0.784593	-0.197616	0.639003	-0.357355	0.384818	0.107352	0.800256	0.351701	0.392922	-0.816912	0.0133135	-0.132605	0.754264
Pp3c11_16180	yellow	0.888443	0.00318688	0.650112	0.0809503	-0.783379	0.0214623	-0.753786	0.0307633	-0.525714	0.180846	-0.0315851	0.940817	-0.895598	0.00262681	-0.749384	0.0323261
Pp3c4_810	yellow	0.886937	0.00331384	0.442163	0.272665	-0.583492	0.128911	-0.651646	0.0799949	-0.173086	0.681888	0.292001	0.482823	-0.900003	0.00231603	-0.478268	0.230612
Pp3c2_35230	yellow	0.886541	0.00334775	0.604805	0.112183	-0.589007	0.124457	-0.769311	0.0256265	-0.41043	0.312499	-0.0271751	0.949072	-0.894972	0.00267304	-0.585316	0.127428
Pp3c1_6530	yellow	0.886327	0.0033661	0.378289	0.355471	-0.47283	0.236719	-0.535762	0.171124	-0.201728	0.631897	0.202526	0.630519	-0.851465	0.00730712	-0.440813	0.274305
Pp3c11_15420	yellow	0.886041	0.00339088	0.678373	0.0644026	-0.514249	0.19229	-0.808519	0.0151275	-0.512631	0.193934	-0.291234	0.484027	-0.939194	0.000536746	-0.61972	0.101254
Pp3c7_23680	yellow	0.885938	0.0033998	0.676688	0.0653275	-0.749796	0.0321779	-0.762868	0.0276883	-0.57461	0.136269	-0.131534	0.756204	-0.872065	0.00474547	-0.751322	0.0316323
Pp3c9_2809	yellow	0.885758	0.00341538	0.680359	0.0633231	-0.628746	0.0949502	-0.852628	0.00714339	-0.453024	0.259643	-0.076683	0.856782	-0.931675	0.000757105	-0.632287	0.0925404
Pp3c2_19170	yellow	0.883901	0.00357948	0.240694	0.565826	-0.421056	0.298868	-0.485332	0.222803	0.0329634	0.938238	0.44306	0.271577	-0.860578	0.00608666	-0.288494	0.488339
Pp3c11_18730	yellow	0.883275	0.00363595	0.67245	0.0676869	-0.48194	0.226535	-0.787326	0.0203757	-0.535663	0.171219	-0.330127	0.424514	-0.907574	0.00183959	-0.608236	0.109612
Pp3c14_5690	yellow	0.882478	0.00370862	0.224219	0.593468	-0.4793	0.229463	-0.429954	0.287678	-0.0135112	0.97467	0.452225	0.26059	-0.821504	0.0123821	-0.336374	0.415259
Pp3c21_6470	yellow	0.880755	0.0038689	0.100993	0.811922	-0.238241	0.569914	-0.344106	0.403924	0.117837	0.781093	0.39326	0.335134	-0.811461	0.0144751	-0.144872	0.732141
Pp3c3_35520	yellow	0.880602	0.00388338	0.364943	0.37406	-0.419544	0.300789	-0.52068	0.185825	-0.209056	0.619292	0.122516	0.772572	-0.784516	0.0211457	-0.391616	0.33734
Pp3c22_1540	yellow	0.8806	0.00388358	0.566895	0.142845	-0.357876	0.384075	-0.692351	0.0570329	-0.412914	0.309286	-0.221975	0.597266	-0.852004	0.00723093	-0.481613	0.226897
Pp3c8_4750	yellow	0.87979	0.00396064	0.180841	0.668244	-0.368019	0.369737	-0.436164	0.279992	0.0678281	0.873212	0.438676	0.276913	-0.836641	0.00960688	-0.230842	0.582302
Pp3c23_15270	yellow	0.877317	0.004202	0.713912	0.0466966	-0.843885	0.00843313	-0.843992	0.00841649	-0.524567	0.181973	0.0562895	0.89468	-0.88648	0.00335295	-0.769528	0.0255588
Pp3c14_21020	yellow	0.876951	0.00423846	0.528485	0.178136	-0.50524	0.201543	-0.64367	0.0850351	-0.418692	0.301875	-0.108936	0.797355	-0.817831	0.0131239	-0.541431	0.165768
Pp3c12_18540	yellow	0.875832	0.00435132	0.589112	0.124373	-0.461151	0.250107	-0.707115	0.0498214	-0.474611	0.234709	-0.257005	0.538914	-0.863084	0.0057757	-0.55516	0.153177
Pp3c20_18110	yellow	0.87399	0.00454129	0.669463	0.0693805	-0.728514	0.040392	-0.81815	0.0130582	-0.482414	0.226012	-0.0224091	0.957997	-0.914142	0.00148216	-0.695168	0.0556116
Pp3c16_21440	yellow	0.873484	0.00459442	0.204721	0.626738	-0.384393	0.347112	-0.46237	0.248692	0.0835073	0.84415	0.494398	0.212983	-0.845505	0.00818377	-0.242151	0.563403
Pp3c10_6170	yellow	0.873214	0.00462289	0.36526	0.373614	-0.353585	0.390213	-0.610643	0.107829	-0.0585522	0.890465	0.270243	0.517425	-0.866093	0.00541602	-0.298583	0.472542
Pp3c11_2580	yellow	0.872987	0.00464691	0.594568	0.120054	-0.526016	0.18055	-0.785375	0.0209085	-0.340578	0.409078	0.0272099	0.949007	-0.869946	0.00497687	-0.514265	0.192273
Pp3c8_17590	yellow	0.871957	0.00475704	0.136445	0.747323	-0.311163	0.453135	-0.346361	0.400643	0.041191	0.922854	0.360307	0.380616	-0.784901	0.0210392	-0.215257	0.608688
Pp3c8_4020	yellow	0.871796	0.00477444	0.115353	0.785624	-0.250658	0.549332	-0.334263	0.418377	0.067892	0.873093	0.330218	0.424379	-0.795836	0.0181508	-0.174891	0.678705
Pp3c5_23700	yellow	0.870799	0.00488282	0.157468	0.709592	-0.354822	0.38844	-0.36868	0.368811	0.0222311	0.95833	0.353771	0.389946	-0.812498	0.0142494	-0.251815	0.547427
Pp3c3_1500	yellow	0.870323	0.00493519	0.279267	0.502962	-0.371316	0.36513	-0.453273	0.259348	-0.146105	0.729926	0.130828	0.757483	-0.797725	0.0176784	-0.333966	0.418816
Pp3c22_19509	yellow	0.870012	0.00496954	0.743224	0.034593	-0.760449	0.028488	-0.806599	0.0155631	-0.633594	0.0916595	-0.178576	0.67222	-0.872144	0.00473694	-0.797298	0.0177846
Pp3c19_6080	yellow	0.869801	0.004993	0.740884	0.0354789	-0.584406	0.128167	-0.874469	0.00449143	-0.514236	0.192302	-0.171798	0.684161	-0.916466	0.00136744	-0.656867	0.0767924
Pp3c10_12670	yellow	0.869525	0.00502374	0.0974882	0.818364	-0.168418	0.690137	-0.343256	0.405163	0.124146	0.769606	0.328273	0.427278	-0.802703	0.016471	-0.105506	0.80364
Pp3c25_11400	yellow	0.869493	0.00502726	0.73782	0.0366597	-0.583123	0.129212	-0.827493	0.0112309	-0.57454	0.136328	-0.22412	0.593634	-0.856682	0.00659104	-0.67765	0.0647984
Pp3c2_3960	yellow	0.86918	0.00506229	0.209541	0.618459	-0.415971	0.305355	-0.454236	0.258209	0.0353252	0.93382	0.456545	0.25549	-0.800138	0.0170864	-0.260923	0.532521
Pp3c3_26770	yellow	0.869032	0.00507896	0.486626	0.221388	-0.631508	0.093067	-0.670685	0.0686848	-0.223348	0.594941	0.314335	0.448293	-0.879602	0.00397859	-0.532221	0.174517
Pp3c3_26590	yellow	0.868125	0.00518151	0.223605	0.594507	-0.226499	0.589616	-0.473972	0.235429	0.0723441	0.864827	0.362115	0.378054	-0.826699	0.0113793	-0.171917	0.683951
Pp3c4_1570	yellow	0.867773	0.00522157	0.122936	0.771807	-0.339808	0.410207	-0.350255	0.395007	0.105065	0.804448	0.498995	0.208092	-0.795738	0.0181755	-0.206923	0.622951
Pp3c16_7770	yellow	0.865747	0.00545661	0.698521	0.0539478	-0.537181	0.169775	-0.78072	0.0222147	-0.594528	0.120085	-0.352932	0.391151	-0.851298	0.00733088	-0.654844	0.0780241
Pp3c12_18160	yellow	0.865023	0.00554222	0.653502	0.0788474	-0.49101	0.216627	-0.744264	0.0342035	-0.557721	0.150888	-0.35742	0.384725	-0.870829	0.00487963	-0.618777	0.101926
Pp3c23_15260	yellow	0.864455	0.00561003	0.0803686	0.849957	-0.274707	0.510252	-0.321495	0.437446	0.147595	0.727252	0.480425	0.228213	-0.79412	0.0185864	-0.149955	0.72302
Pp3c12_24950	yellow	0.863672	0.0057043	0.159841	0.705364	-0.309237	0.456084	-0.418771	0.301774	0.122535	0.772537	0.473364	0.236116	-0.827288	0.0112689	-0.184276	0.662224
Pp3c10_2650	yellow	0.862564	0.00583936	0.221262	0.598475	-0.342113	0.406832	-0.415748	0.30564	-0.0343469	0.93565	0.32934	0.425687	-0.752598	0.0311804	-0.260852	0.532636
Pp3c14_14690	yellow	0.861577	0.00596144	0.463618	0.247248	-0.443289	0.2713	-0.652254	0.0796182	-0.279498	0.502595	-0.0100142	0.981225	-0.850345	0.0074671	-0.434894	0.281555
Pp3c15_22880	yellow	0.860171	0.00613813	0.131721	0.755866	-0.395262	0.332456	-0.368476	0.369097	0.107988	0.799092	0.545786	0.161715	-0.796826	0.0179022	-0.228694	0.585916
Pp3c3_3980	yellow	0.858961	0.00629283	0.583361	0.129018	-0.438665	0.276926	-0.757789	0.0293833	-0.344615	0.403182	-0.0416171	0.922058	-0.879585	0.00398029	-0.4882	0.219672
Pp3c21_18820	yellow	0.856084	0.00667074	0.262334	0.530224	-0.237673	0.57086	-0.446462	0.267473	-0.0534387	0.899993	0.21254	0.613327	-0.757341	0.0295357	-0.23107	0.581919
Pp3c16_14880	yellow	0.855988	0.00668362	0.667282	0.0706321	-0.525127	0.181422	-0.76114	0.0282581	-0.528756	0.177872	-0.227759	0.58749	-0.81222	0.0143097	-0.611149	0.107456
Pp3c20_4050	yellow	0.855288	0.00677779	0.297651	0.473991	-0.203136	0.629469	-0.465974	0.244532	-0.132715	0.754067	0.0169516	0.968222	-0.77544	0.023756	-0.251972	0.547168
Pp3c5_15750	yellow	0.854249	0.00691915	0.088183	0.835512	-0.303796	0.464459	-0.331542	0.422411	0.150726	0.72164	0.545644	0.161846	-0.758506	0.0291401	-0.152485	0.718492
Pp3c9_18950	yellow	0.852261	0.0071948	0.0594875	0.888724	-0.216868	0.605942	-0.327079	0.429063	0.211958	0.614321	0.535819	0.171071	-0.775961	0.0236011	-0.0832221	0.844678
Pp3c6_28860	yellow	0.850693	0.00741713	0.0697309	0.869678	-0.258931	0.535768	-0.301617	0.467831	0.125317	0.76748	0.421774	0.297957	-0.772326	0.0246953	-0.144665	0.732514
Pp3c18_19530	yellow	0.849058	0.00765351	0.737757	0.0366845	-0.793291	0.0187991	-0.81233	0.0142858	-0.604595	0.112341	-0.0882412	0.835405	-0.819913	0.0127001	-0.7826	0.021681
Pp3c5_649	yellow	0.84891	0.00767513	0.49429	0.213099	-0.315841	0.446003	-0.608152	0.109675	-0.392907	0.335607	-0.277544	0.505711	-0.81918	0.0128483	-0.443232	0.271369
Pp3c4_30710	yellow	0.846198	0.00807858	0.305202	0.462289	-0.277539	0.505719	-0.531474	0.175238	-0.0186266	0.965083	0.285182	0.493568	-0.790768	0.0194564	-0.233914	0.577147
Pp3c21_4880	yellow	0.845525	0.00818078	0.495136	0.212194	-0.683281	0.0617542	-0.624568	0.097839	-0.378946	0.354566	0.0730844	0.863454	-0.810167	0.0147599	-0.602185	0.114169
Pp3c6_10330	yellow	0.84382	0.00844324	0.135816	0.74846	-0.341451	0.407801	-0.397514	0.329457	0.141834	0.737606	0.546323	0.161219	-0.807615	0.0153316	-0.18552	0.660049
Pp3c15_9330	yellow	0.843537	0.00848724	0.153831	0.716086	-0.260647	0.53297	-0.339698	0.410369	-0.0155969	0.970761	0.210928	0.616083	-0.781219	0.0220721	-0.222612	0.596186
Pp3c16_6180	yellow	0.842905	0.00858615	0.24509	0.558527	-0.558224	0.150441	-0.438739	0.276836	-0.0540785	0.8988	0.440097	0.275178	-0.799274	0.0172969	-0.388911	0.340985
Pp3c23_8610	yellow	0.842041	0.00872269	0.0761808	0.857713	-0.325592	0.431288	-0.321285	0.437762	0.157858	0.708896	0.536121	0.170783	-0.784028	0.0212814	-0.167194	0.692305
Pp3c10_13550	yellow	0.84178	0.00876426	0.57856	0.132969	-0.632652	0.0922938	-0.712769	0.0472135	-0.387396	0.343033	0.067983	0.872924	-0.880673	0.0038766	-0.617717	0.102685
Pp3c9_3650	yellow	0.84162	0.00878973	0.086939	0.837809	-0.265522	0.525052	-0.349545	0.396031	0.19579	0.642168	0.563369	0.145908	-0.769669	0.0255148	-0.116563	0.783417
Pp3c24_8110	yellow	0.840534	0.00896402	0.437225	0.278689	-0.418043	0.302703	-0.604098	0.112717	-0.223105	0.595353	0.086614	0.838409	-0.786579	0.0205786	-0.402111	0.323372
Pp3c6_28590	yellow	0.840458	0.00897624	0.711831	0.0476403	-0.544351	0.163045	-0.811436	0.0144806	-0.59815	0.117266	-0.386731	0.343936	-0.882826	0.0036768	-0.662055	0.0736861
Pp3c2_15830	yellow	0.8397	0.00909937	0.10937	0.796561	-0.340392	0.409351	-0.32117	0.437935	0.0676998	0.87345	0.405359	0.319106	-0.77953	0.0225562	-0.218688	0.602846
Pp3c3_31640	yellow	0.838263	0.00933566	0.114088	0.787935	-0.405978	0.318297	-0.338289	0.412439	0.10167	0.810679	0.538223	0.168788	-0.763442	0.0275006	-0.230615	0.582683
Pp3c18_13180	yellow	0.838164	0.00935197	0.736773	0.0370688	-0.757182	0.02959	-0.810838	0.0146117	-0.581622	0.130441	-0.0976279	0.818108	-0.85109	0.00736037	-0.772725	0.0245738
Pp3c2_4220	yellow	0.836478	0.00963437	0.671717	0.0681003	-0.551378	0.156591	-0.815191	0.0136737	-0.439367	0.276068	-0.118744	0.779439	-0.897505	0.00248918	-0.60349	0.113177
Pp3c8_8489	yellow	0.835612	0.00978154	0.0409855	0.923238	-0.262177	0.53048	-0.300383	0.469744	0.206667	0.623392	0.567457	0.14236	-0.748592	0.0326124	-0.100249	0.813289
Pp3c14_22119	yellow	0.832773	0.0102739	0.744247	0.0342099	-0.62333	0.0987044	-0.876926	0.00424099	-0.527887	0.178719	-0.161577	0.702275	-0.906021	0.00193156	-0.679235	0.0639328
Pp3c10_6930	yellow	0.832212	0.0103731	0.460245	0.251161	-0.546979	0.160614	-0.555677	0.152713	-0.360294	0.380634	0.0258602	0.951534	-0.750384	0.0319668	-0.532292	0.17445
Pp3c23_10180	yellow	0.831776	0.0104505	0.337421	0.413716	-0.464016	0.246788	-0.463192	0.24774	-0.24946	0.551305	0.06755	0.873729	-0.784047	0.021276	-0.440315	0.274912
Pp3c7_26010	yellow	0.831679	0.0104678	0.350388	0.394814	-0.399917	0.32627	-0.600077	0.115781	-0.0436189	0.918318	0.313801	0.449107	-0.833071	0.0102216	-0.303875	0.464338
Pp3c22_7900	yellow	0.831536	0.0104933	0.759049	0.0289569	-0.768101	0.0260062	-0.811233	0.0145251	-0.678931	0.0640986	-0.260935	0.5325	-0.820001	0.0126823	-0.804621	0.01602
Pp3c22_17160	yellow	0.830407	0.010696	0.184135	0.662471	-0.27137	0.51561	-0.343682	0.404541	-0.0680367	0.872824	0.17367	0.680857	-0.737778	0.036676	-0.247912	0.55386
Pp3c1_24090	yellow	0.829259	0.0109046	0.0711699	0.867006	-0.212242	0.613836	-0.330106	0.424545	0.212524	0.613354	0.561886	0.147206	-0.742267	0.0349536	-0.0799124	0.850801
Pp3c8_13080	yellow	0.82905	0.0109429	0.107941	0.799177	-0.340026	0.409887	-0.365575	0.373169	0.171644	0.684432	0.602695	0.11378	-0.750248	0.0320156	-0.158328	0.708059
Pp3c15_15530	yellow	0.82818	0.0111032	0.522329	0.184186	-0.672709	0.0675418	-0.614374	0.105098	-0.436587	0.279472	0.013468	0.97475	-0.774395	0.0240687	-0.628698	0.0949829
Pp3c26_10790	yellow	0.825948	0.011521	0.567344	0.142457	-0.337968	0.41291	-0.670614	0.0687248	-0.468368	0.241789	-0.376444	0.358016	-0.820705	0.0125412	-0.49071	0.21695
Pp3c22_21490	yellow	0.821393	0.0124043	0.684817	0.0609387	-0.791706	0.0192103	-0.808908	0.0150401	-0.509788	0.196843	-0.0195743	0.963307	-0.896209	0.00258218	-0.748219	0.0327475
Pp3c20_14420	yellow	0.818451	0.0129966	0.542667	0.164612	-0.361214	0.379329	-0.70339	0.0515858	-0.297146	0.474778	-0.0554815	0.896185	-0.85033	0.0074692	-0.437191	0.278732
Pp3c22_12650	yellow	0.818108	0.013067	0.146405	0.729388	-0.433907	0.282773	-0.364662	0.374455	0.0612797	0.885388	0.528548	0.178074	-0.730062	0.0397557	-0.252428	0.546418
Pp3c22_15730	yellow	0.817667	0.0131575	0.181279	0.667476	-0.299708	0.470792	-0.352057	0.392409	-0.0173853	0.967409	0.255342	0.541636	-0.753807	0.0307559	-0.24926	0.551635
Pp3c23_13700	yellow	0.817506	0.0131908	0.436255	0.27988	-0.529526	0.177123	-0.65113	0.0803156	-0.157513	0.709512	0.319571	0.440351	-0.783452	0.0214419	-0.412005	0.310461
Pp3c17_4820	yellow	0.817023	0.0132906	0.0841622	0.842939	-0.272164	0.514332	-0.304689	0.46308	0.104736	0.805052	0.394932	0.332897	-0.779197	0.0226525	-0.170718	0.686069
Pp3c19_17670	yellow	0.816639	0.0133704	0.0312441	0.941455	-0.115843	0.78473	-0.254776	0.542564	0.190127	0.65201	0.433722	0.283002	-0.714847	0.0462763	-0.0470713	0.911872
Pp3c3_19680	yellow	0.813421	0.0140504	0.0697898	0.869568	-0.174252	0.67983	-0.301528	0.467969	0.16375	0.698414	0.443286	0.271303	-0.763444	0.0274998	-0.0986812	0.81617
Pp3c20_16241	yellow	0.812523	0.0142439	0.253957	0.543908	-0.16621	0.694048	-0.504375	0.202444	0.0287316	0.946158	0.219479	0.601502	-0.781377	0.0220271	-0.145445	0.731112
Pp3c17_16220	yellow	0.810305	0.0147292	0.0957631	0.821539	-0.215329	0.608564	-0.305939	0.461154	0.103965	0.806466	0.367902	0.369902	-0.774795	0.0239488	-0.152657	0.718183
Pp3c18_19780	yellow	0.80771	0.01531	0.312797	0.450639	-0.585208	0.127516	-0.464477	0.246256	-0.177877	0.67345	0.28903	0.487493	-0.72891	0.0402284	-0.444815	0.269456
Pp3c5_14790	yellow	0.80725	0.0154145	0.619981	0.101068	-0.525162	0.181388	-0.729023	0.0401819	-0.510838	0.195766	-0.274186	0.511086	-0.849915	0.00752904	-0.605499	0.11166
Pp3c9_6670	yellow	0.804035	0.0161571	0.697717	0.0543439	-0.515399	0.191125	-0.747378	0.0330541	-0.618987	0.101776	-0.37638	0.358104	-0.775821	0.0236428	-0.651576	0.0800384
Pp3c2_35200	yellow	0.803122	0.0163718	0.325012	0.432157	-0.344435	0.403444	-0.539405	0.167672	-0.0909842	0.830344	0.19833	0.637767	-0.738453	0.0364138	-0.275872	0.508385
Pp3c26_12600	yellow	0.801332	0.0167983	0.406698	0.317355	-0.334582	0.417905	-0.609687	0.108536	-0.152324	0.71878	0.131739	0.755833	-0.74763	0.0329619	-0.309269	0.456035
Pp3c5_4250	yellow	0.801274	0.0168121	0.0554842	0.896181	-0.253449	0.544742	-0.318282	0.4423	0.237228	0.571604	0.62772	0.0956545	-0.740329	0.0356913	-0.0912068	0.829933
Pp3c6_3190	yellow	0.801186	0.0168333	0.631218	0.0932641	-0.33945	0.410733	-0.723021	0.0426985	-0.502998	0.203882	-0.388032	0.342173	-0.822495	0.0121868	-0.521082	0.185424
Pp3c25_13030	yellow	0.80045	0.0170108	0.642153	0.0860143	-0.435276	0.281085	-0.752849	0.0310919	-0.48876	0.219063	-0.307938	0.458078	-0.871009	0.00485987	-0.569358	0.140727
Pp3c20_8050	yellow	0.800121	0.0170907	0.482911	0.225464	-0.716958	0.0453355	-0.619871	0.101147	-0.291164	0.484138	0.32914	0.425985	-0.738833	0.036267	-0.575766	0.135298
Pp3c14_12850	yellow	0.799242	0.0173049	0.402355	0.323051	-0.448911	0.264537	-0.593171	0.121152	-0.154179	0.715463	0.290951	0.484472	-0.743306	0.0345623	-0.372575	0.363378
Pp3c5_13160	yellow	0.798205	0.0175597	0.0931082	0.826428	-0.283137	0.496809	-0.36075	0.379989	0.200206	0.634524	0.567879	0.141997	-0.77395	0.0242027	-0.12693	0.76455
Pp3c4_27760	yellow	0.796123	0.0180784	0.140993	0.73912	-0.18995	0.652318	-0.399147	0.32729	0.15402	0.715748	0.469877	0.240069	-0.718983	0.0444441	-0.0886048	0.834734
Pp3c15_14540	yellow	0.795182	0.0183159	0.11745	0.781798	-0.0981445	0.817157	-0.323861	0.433885	0.100026	0.813699	0.293736	0.480105	-0.683458	0.0616597	-0.0736979	0.862316
Pp3c9_5760	yellow	0.794709	0.0184361	0.224225	0.593458	-0.222169	0.596938	-0.483178	0.225169	0.0821888	0.846588	0.35904	0.382417	-0.753184	0.0309742	-0.142652	0.736135
Pp3c21_520	yellow	0.793456	0.0187567	0.430451	0.287059	-0.600899	0.115151	-0.624576	0.0978336	-0.140923	0.739247	0.437988	0.277754	-0.769074	0.0257007	-0.453966	0.258528
Pp3c15_22940	yellow	0.792944	0.0188888	0.113172	0.789608	-0.288054	0.489031	-0.326144	0.430461	0.0459222	0.914017	0.307995	0.457991	-0.74348	0.0344969	-0.189183	0.653655
Pp3c11_17210	yellow	0.792417	0.0190253	0.0107486	0.979848	-0.114196	0.787737	-0.236792	0.572333	0.203552	0.628752	0.447215	0.266568	-0.66739	0.07057	-0.0237619	0.955463
Pp3c19_21240	yellow	0.791886	0.0191635	0.375104	0.359869	-0.558175	0.150485	-0.589862	0.123774	-0.10157	0.810862	0.417689	0.303156	-0.743136	0.034626	-0.392111	0.336675
Pp3c4_21690	yellow	0.790765	0.0194572	0.735998	0.0373733	-0.620398	0.100773	-0.813906	0.0139466	-0.562103	0.147016	-0.144771	0.732322	-0.808993	0.0150212	-0.692367	0.0570245
Pp3c16_15000	yellow	0.78697	0.020472	0.496602	0.210631	-0.30337	0.465118	-0.605397	0.111737	-0.372796	0.36307	-0.201899	0.631602	-0.717217	0.0452209	-0.40873	0.314706
Pp3c23_21860	yellow	0.786712	0.0205424	0.211151	0.615702	-0.470076	0.239842	-0.364481	0.374711	-0.0440162	0.917576	0.417003	0.304032	-0.708186	0.0493208	-0.340973	0.4085
Pp3c9_13510	yellow	0.784095	0.0212627	0.0328076	0.93853	-0.316321	0.445274	-0.276269	0.50775	0.208279	0.620623	0.641964	0.0861366	-0.679928	0.0635564	-0.116528	0.783479
Pp3c24_4450	yellow	0.783632	0.0213916	0.458698	0.252966	-0.644339	0.0846057	-0.640126	0.0873323	-0.187323	0.656899	0.37254	0.363426	-0.764618	0.0271185	-0.495234	0.21209
Pp3c4_16070	yellow	0.780998	0.0221351	0.203572	0.628716	-0.444818	0.269452	-0.339508	0.410648	-0.0922499	0.82801	0.304307	0.46367	-0.682734	0.062046	-0.340068	0.409826
Pp3c9_2890	yellow	0.780467	0.0222868	-0.0090818	0.982973	-0.170075	0.687206	-0.253136	0.545257	0.267451	0.521929	0.591839	0.122204	-0.671515	0.0682143	-0.0124933	0.976577
Pp3c17_16210	yellow	0.779714	0.0225033	0.0228268	0.957215	-0.268486	0.520257	-0.264266	0.527087	0.23491	0.575479	0.630303	0.0938859	-0.71901	0.0444322	-0.10219	0.809723
Pp3c3_1910	yellow	0.776927	0.0233153	0.553796	0.154404	-0.329028	0.426151	-0.696291	0.0550509	-0.3157	0.446218	-0.0817772	0.84735	-0.782393	0.0217395	-0.420622	0.299419
Pp3c25_11311	yellow	0.775311	0.0237945	0.689264	0.0586143	-0.431077	0.28628	-0.746867	0.0332408	-0.610722	0.107771	-0.460532	0.250827	-0.765211	0.026927	-0.601348	0.114807
Pp3c1_34520	yellow	0.769948	0.025428	0.70135	0.0525679	-0.708325	0.0492561	-0.776105	0.0235584	-0.628363	0.0952129	-0.296835	0.475264	-0.815474	0.013614	-0.743844	0.0343607
Pp3c5_24130	yellow	0.768546	0.025866	-0.0772213	0.855785	-0.134944	0.750034	-0.16898	0.689142	0.305037	0.462545	0.582579	0.129657	-0.688632	0.0589417	0.00606	0.988638
Pp3c21_10030	yellow	0.767352	0.026243	0.579884	0.131872	-0.594884	0.119807	-0.716776	0.045416	-0.376736	0.357611	0.0577905	0.891884	-0.818678	0.0129504	-0.581528	0.130519
Pp3c14_9110	yellow	0.765496	0.0268353	0.286885	0.490877	-0.376734	0.357614	-0.533207	0.173569	0.0328661	0.93842	0.456207	0.255887	-0.738733	0.0363056	-0.243911	0.560482
Pp3c4_17980	yellow	0.764181	0.0272601	0.0381404	0.928556	-0.367727	0.370147	-0.285174	0.493581	0.211666	0.61482	0.665075	0.0719122	-0.712395	0.0473832	-0.151394	0.720444
Pp3c20_14620	yellow	0.760723	0.0283966	0.0312112	0.941517	-0.170386	0.686655	-0.232801	0.579013	0.179742	0.670172	0.487287	0.220666	-0.63748	0.089071	-0.0685089	0.871947
Pp3c23_20200	yellow	0.760382	0.0285101	0.673556	0.0670664	-0.8861	0.00338577	-0.802716	0.0164679	-0.473094	0.23642	0.147194	0.727971	-0.79641	0.0180062	-0.751772	0.0314724
Pp3c16_11830	yellow	0.760003	0.0286368	0.0841339	0.842992	-0.41613	0.30515	-0.283079	0.4969	0.122456	0.77268	0.624191	0.098102	-0.655981	0.0773307	-0.214394	0.61016
Pp3c21_16550	yellow	0.759414	0.0288342	0.743085	0.0346455	-0.52292	0.1836	-0.794545	0.0184778	-0.620328	0.100822	-0.335054	0.417208	-0.776068	0.0235692	-0.667522	0.0704936
Pp3c16_9590	yellow	0.758819	0.0290346	0.572125	0.138368	-0.489013	0.218788	-0.616998	0.103201	-0.526767	0.179814	-0.257885	0.537476	-0.704789	0.0509191	-0.582438	0.129772
Pp3c3_1164	yellow	0.75453	0.030504	-0.0410304	0.923154	-0.272107	0.514425	-0.192578	0.647744	0.237015	0.571959	0.603868	0.112891	-0.665352	0.0717506	-0.0805544	0.849613
Pp3c20_124	yellow	0.74932	0.0323491	0.658337	0.0759048	-0.602216	0.114145	-0.807501	0.0153575	-0.430726	0.286717	-0.0998457	0.81403	-0.810004	0.0147959	-0.595818	0.119077
Pp3c19_2940	yellow	0.748836	0.0325241	-0.0299292	0.943916	-0.214384	0.610177	-0.218654	0.602904	0.287517	0.489878	0.684432	0.0611427	-0.634015	0.0913773	-0.0258869	0.951484
Pp3c11_5350	yellow	0.747582	0.0329794	0.674226	0.0666924	-0.392489	0.336167	-0.785574	0.0208535	-0.46636	0.244089	-0.241658	0.564223	-0.777614	0.0231134	-0.523556	0.182971
Pp3c8_8080	yellow	0.743553	0.0344695	0.0213768	0.959931	-0.291096	0.484245	-0.21144	0.615208	0.171074	0.685439	0.583142	0.129196	-0.641832	0.0862224	-0.137297	0.745784
Pp3c12_10320	yellow	0.742016	0.0350485	-0.0017009	0.996811	-0.34123	0.408125	-0.209817	0.617987	0.203515	0.628815	0.637252	0.0892214	-0.659331	0.0753074	-0.141367	0.738447
Pp3c1_24660	yellow	0.737828	0.0366565	0.103816	0.806739	-0.337128	0.414148	-0.331723	0.422142	0.176808	0.675329	0.659147	0.075418	-0.64613	0.0834617	-0.148953	0.724816
Pp3c6_26460	yellow	0.737003	0.0369787	0.744706	0.0340389	-0.506285	0.200458	-0.806464	0.0155941	-0.653126	0.0790791	-0.497012	0.210196	-0.816885	0.0133192	-0.672889	0.0674405
Pp3c4_3420	yellow	0.736697	0.0370985	0.566014	0.143607	-0.311972	0.451898	-0.706298	0.0502054	-0.368755	0.368706	-0.206703	0.62333	-0.718419	0.0446915	-0.40677	0.317261
Pp3c1_3260	yellow	0.73526	0.0376646	0.040697	0.923777	-0.10313	0.807998	-0.268471	0.520282	0.179103	0.671294	0.425603	0.293124	-0.613105	0.106022	-0.014421	0.972964
Pp3c12_21830	yellow	0.734346	0.038027	-0.00987507	0.981485	-0.320295	0.439256	-0.183003	0.664454	0.163411	0.699015	0.551278	0.156682	-0.636314	0.0898433	-0.143076	0.73537
Pp3c26_5090	yellow	0.72984	0.0398464	-0.0629388	0.882301	-0.134096	0.751568	-0.122585	0.772446	0.204884	0.626458	0.453996	0.258493	-0.620931	0.100395	-0.0375417	0.929675
Pp3c25_11300	yellow	0.728652	0.0403351	0.662717	0.0732949	-0.378673	0.354942	-0.718297	0.0447451	-0.603207	0.113392	-0.528237	0.178377	-0.743038	0.034663	-0.567507	0.142317
Pp3c13_8540	yellow	0.727834	0.0406732	-0.0294066	0.944894	-0.180255	0.669271	-0.238646	0.569238	0.327576	0.428318	0.703257	0.0516493	-0.657906	0.0761646	0.0012526	0.997651
Pp3c8_7050	yellow	0.72517	0.041787	0.179419	0.67074	-0.424822	0.294107	-0.340287	0.409505	0.0154863	0.970968	0.49171	0.215871	-0.613356	0.10584	-0.270205	0.517485
Pp3c25_5260	yellow	0.721264	0.0434528	-0.108457	0.798231	-0.205284	0.625769	-0.142303	0.736762	0.337436	0.413694	0.709733	0.0486034	-0.62835	0.0952214	0.00351696	0.993406
Pp3c6_3186	yellow	0.717874	0.0449311	0.555318	0.153035	-0.299482	0.471144	-0.643524	0.0851293	-0.411545	0.311054	-0.287698	0.489594	-0.769892	0.0254455	-0.46305	0.247904
Pp3c5_25220	yellow	0.713318	0.0469649	0.0471099	0.9118	-0.394957	0.332864	-0.271969	0.514647	0.204623	0.626907	0.697099	0.0546498	-0.643641	0.0850536	-0.163213	0.699367
Pp3c19_12090	yellow	0.710545	0.0482293	0.161904	0.701693	-0.365922	0.372682	-0.271505	0.515392	-0.107893	0.799265	0.192776	0.6474	-0.608994	0.109049	-0.296698	0.475477
Pp3c11_17240	yellow	0.7034	0.0515808	-0.101247	0.811456	-0.237097	0.571822	-0.1448	0.73227	0.317681	0.443211	0.687733	0.0594088	-0.630131	0.0940033	-0.0216589	0.959402
Pp3c10_2570	yellow	0.697731	0.054337	-0.128037	0.762541	-0.197898	0.638516	-0.108718	0.797754	0.344905	0.40276	0.708697	0.0490831	-0.613331	0.105857	0.00554279	0.989607
Pp3c13_3090	yellow	0.684571	0.0610689	-0.0649611	0.87854	-0.136009	0.74811	-0.101362	0.811245	0.157254	0.709974	0.362171	0.377974	-0.567696	0.142154	-0.0454053	0.914982
Pp3c1_24420	yellow	0.672958	0.0674014	-0.0428977	0.919665	-0.256471	0.539788	-0.203663	0.62856	0.307446	0.458835	0.758223	0.0292361	-0.575854	0.135225	-0.028167	0.947215
Pp3c18_19240	yellow	0.667973	0.0702339	0.115527	0.785307	-0.359044	0.382411	-0.237293	0.571495	-0.0447597	0.916188	0.290395	0.485346	-0.542472	0.164794	-0.245634	0.557626
Pp3c20_16050	yellow	0.620793	0.100492	-0.218381	0.603367	-0.0836677	0.843854	-0.0441795	0.917271	0.472148	0.23749	0.810717	0.0146385	-0.508322	0.198352	0.147251	0.72787
Pp3c24_13960	yellow	0.618173	0.102358	-0.203604	0.628661	-0.0163922	0.96927	-0.0119119	0.977667	0.402634	0.322684	0.652887	0.0792267	-0.473352	0.236129	0.14319	0.735166
Pp3c22_3310	yellow	0.613151	0.105989	-0.218576	0.603036	-0.157608	0.709343	-0.0193203	0.963783	0.429499	0.288245	0.783808	0.0213427	-0.514564	0.19197	0.0848791	0.841614
Pp3c22_13750	yellow	0.604469	0.112437	-0.243545	0.561089	-0.00664415	0.987543	0.0176319	0.966947	0.456984	0.254974	0.740093	0.0357817	-0.463105	0.247841	0.174067	0.680157
Pp3c4_25820	yellow	0.57665	0.134559	-0.120015	0.777123	-0.24512	0.558477	-0.0507747	0.904961	0.28751	0.489889	0.716127	0.0457047	-0.474973	0.234302	-0.0387626	0.927393
Pp3c1_24790	yellow	0.5657	0.143879	-0.289393	0.486922	-0.0286576	0.946296	0.0203211	0.961908	0.535936	0.170959	0.81484	0.013748	-0.488656	0.219176	0.20536	0.62564
Pp3c9_19040	yellow	0.535683	0.1712	-0.156768	0.71084	-0.13685	0.746592	0.0134703	0.974746	0.282282	0.498166	0.594245	0.120308	-0.399483	0.326845	0.0228445	0.957182
Pp3c17_4600	turquoise	0.509621	0.197014	0.997657	3.20906e-08	-0.825769	0.011555	-0.944458	0.000410708	-0.953262	0.000246379	-0.602521	0.113913	-0.611966	0.106856	-0.95579	0.000208925
Pp3c20_1270	turquoise	0.56401	0.145348	0.997133	5.87694e-08	-0.869587	0.00501682	-0.962801	0.000125123	-0.934048	0.000682177	-0.539511	0.167572	-0.664915	0.0720055	-0.973296	4.66593e-05
Pp3c16_11180	turquoise	0.503369	0.203494	0.997067	6.29429e-08	-0.825076	0.011687	-0.945396	0.000390526	-0.953259	0.000246417	-0.61196	0.106861	-0.604357	0.112521	-0.951893	0.000268392
Pp3c4_8950	turquoise	0.579372	0.132296	0.995091	2.94701e-07	-0.800092	0.0170977	-0.958931	0.000167885	-0.934747	0.000661059	-0.59636	0.118655	-0.671703	0.0681081	-0.94237	0.000458054
Pp3c3_5480	turquoise	0.482392	0.226037	0.994948	3.21224e-07	-0.826734	0.0113728	-0.929683	0.000824011	-0.959715	0.000158545	-0.60489	0.112119	-0.580491	0.131372	-0.956923	0.000193431
Pp3c6_5360	turquoise	0.536695	0.170237	0.994164	4.9477e-07	-0.815507	0.0136072	-0.956288	0.000202016	-0.942282	0.000460125	-0.614305	0.105148	-0.64251	0.0857829	-0.945313	0.000392295
Pp3c2_730	turquoise	0.575848	0.13523	0.993394	7.17011e-07	-0.832369	0.0103453	-0.957765	0.000182433	-0.942756	0.000449051	-0.596734	0.118364	-0.666054	0.0713425	-0.956417	0.000200251
Pp3c4_19180	turquoise	0.542972	0.164327	0.992803	9.26965e-07	-0.823105	0.0120674	-0.956157	0.000203827	-0.920607	0.00117776	-0.550092	0.157762	-0.646152	0.0834477	-0.945063	0.000397609
Pp3c6_12450	turquoise	0.562768	0.146433	0.991902	1.31958e-06	-0.842179	0.00870076	-0.961785	0.000135549	-0.930191	0.000806598	-0.563633	0.145677	-0.670379	0.0688583	-0.957684	0.00018347
Pp3c21_13550	turquoise	0.504413	0.202404	0.990154	2.36841e-06	-0.795189	0.0183141	-0.938111	0.000565447	-0.952723	0.000254903	-0.636316	0.0898414	-0.610264	0.108109	-0.93879	0.000547336
Pp3c23_6620	turquoise	0.53621	0.170698	0.990154	2.3685e-06	-0.832007	0.0104093	-0.960598	0.00014845	-0.908964	0.00175973	-0.521406	0.185102	-0.633386	0.0917997	-0.937957	0.000569634
Pp3c5_14940	turquoise	0.627344	0.0959135	0.989753	2.66945e-06	-0.825679	0.011572	-0.969328	7.04867e-05	-0.924308	0.00102353	-0.572273	0.138243	-0.711455	0.0478122	-0.949869	0.000303236
Pp3c10_2300	turquoise	0.583373	0.129008	0.989746	2.67471e-06	-0.847622	0.00786507	-0.96056	0.000148868	-0.936821	0.000600966	-0.578278	0.133203	-0.674623	0.0664708	-0.959724	0.000158444
Pp3c3_17400	turquoise	0.508467	0.198202	0.989519	2.85605e-06	-0.858653	0.00633262	-0.947548	0.000346732	-0.934085	0.000681048	-0.550756	0.157157	-0.604113	0.112705	-0.955721	0.000209887
Pp3c7_15269	turquoise	0.539217	0.167849	0.989446	2.91568e-06	-0.801412	0.0167791	-0.954917	0.000221393	-0.930259	0.000804269	-0.601581	0.114629	-0.651724	0.0799467	-0.93648	0.000610584
Pp3c7_20660	turquoise	0.598434	0.117046	0.989231	3.09718e-06	-0.822723	0.0121421	-0.967853	8.10609e-05	-0.925792	0.000965628	-0.588045	0.125227	-0.694187	0.056104	-0.94563	0.000385608
Pp3c5_25300	turquoise	0.557147	0.151399	0.989171	3.14939e-06	-0.886733	0.00333122	-0.948318	0.000331863	-0.942684	0.000450729	-0.535169	0.171691	-0.642472	0.0858079	-0.97904	2.26596e-05
Pp3c2_8081	turquoise	0.575982	0.135117	0.989104	3.208e-06	-0.886212	0.00337608	-0.956719	0.000196163	-0.921032	0.00115935	-0.499373	0.207693	-0.660967	0.0743314	-0.973523	4.54839e-05
Pp3c9_1670	turquoise	0.506485	0.200251	0.988694	3.58204e-06	-0.785949	0.0207509	-0.933008	0.000714379	-0.956744	0.000195835	-0.664616	0.0721803	-0.621196	0.100207	-0.940597	0.000500962
Pp3c2_32090	turquoise	0.612635	0.106366	0.988521	3.74933e-06	-0.840314	0.00899965	-0.975005	3.83099e-05	-0.905935	0.00193674	-0.534824	0.17202	-0.719315	0.0442989	-0.952435	0.000259532
Pp3c19_19230	turquoise	0.489149	0.218641	0.98837	3.89836e-06	-0.829267	0.0109033	-0.919197	0.00124029	-0.973235	4.69787e-05	-0.630815	0.0935375	-0.578663	0.132883	-0.960836	0.000145802
Pp3c16_13139	turquoise	0.627394	0.0958793	0.988155	4.11835e-06	-0.83117	0.0105588	-0.979309	2.18038e-05	-0.894387	0.00271671	-0.515321	0.191203	-0.720316	0.0438635	-0.941769	0.000472314
Pp3c27_340	turquoise	0.452689	0.260039	0.988123	4.15114e-06	-0.79874	0.0174279	-0.922276	0.00110646	-0.958394	0.000174486	-0.63829	0.0885366	-0.564146	0.14523	-0.939372	0.000532098
Pp3c17_23250	turquoise	0.582944	0.129359	0.987879	4.41154e-06	-0.791047	0.019383	-0.96191	0.000134245	-0.918363	0.0012783	-0.593683	0.120749	-0.672344	0.0677471	-0.926036	0.000956308
Pp3c19_9150	turquoise	0.554342	0.153912	0.987873	4.41814e-06	-0.803028	0.016394	-0.942804	0.000447949	-0.956195	0.000203293	-0.646746	0.0830698	-0.651117	0.0803238	-0.947342	0.000350778
Pp3c1_24950	turquoise	0.471498	0.238226	0.987666	4.64725e-06	-0.804242	0.0161085	-0.923695	0.00104811	-0.949772	0.000304974	-0.604572	0.112359	-0.557796	0.150822	-0.935295	0.000644824
Pp3c1_25240	turquoise	0.650651	0.080614	0.987505	4.83084e-06	-0.848995	0.00766274	-0.975914	3.43037e-05	-0.91666	0.00135816	-0.539759	0.167338	-0.734303	0.0380442	-0.958984	0.000167243
Pp3c23_21600	turquoise	0.552268	0.155784	0.987171	5.22804e-06	-0.903862	0.00206429	-0.943893	0.000423189	-0.9386	0.000552368	-0.517914	0.18859	-0.642395	0.0858577	-0.987962	4.32232e-06
Pp3c27_4760	turquoise	0.540358	0.166774	0.987133	5.27457e-06	-0.77937	0.0226027	-0.950183	0.000297657	-0.914193	0.00147957	-0.572781	0.137813	-0.63729	0.0891962	-0.919559	0.00122402
Pp3c21_1385	turquoise	0.487129	0.220838	0.986914	5.54723e-06	-0.791391	0.0192928	-0.944148	0.000417517	-0.922154	0.0011116	-0.584352	0.12821	-0.587265	0.125854	-0.917798	0.00130441
Pp3c13_20260	turquoise	0.605671	0.111531	0.986804	5.68844e-06	-0.859456	0.00622931	-0.949049	0.00031816	-0.942053	0.000465555	-0.554562	0.153714	-0.68796	0.0592908	-0.975058	3.80713e-05
Pp3c10_8720	turquoise	0.510701	0.195907	0.986673	5.85907e-06	-0.75413	0.0306433	-0.939121	0.000538639	-0.944664	0.00040622	-0.664716	0.0721219	-0.615315	0.104415	-0.915043	0.00143696
Pp3c21_13560	turquoise	0.547401	0.160226	0.986225	6.46787e-06	-0.786352	0.0206406	-0.947133	0.000354899	-0.937669	0.00057746	-0.617794	0.102629	-0.647163	0.0828055	-0.931233	0.000771619
Pp3c2_30530	turquoise	0.559071	0.14969	0.986197	6.50708e-06	-0.855719	0.0067196	-0.969332	7.04587e-05	-0.903853	0.00206484	-0.518179	0.188325	-0.663884	0.0726088	-0.946712	0.000363326
Pp3c18_18510	turquoise	0.553096	0.155035	0.986128	6.60397e-06	-0.893459	0.00278692	-0.950155	0.000298136	-0.93573	0.00063212	-0.536737	0.170196	-0.657668	0.0763078	-0.982238	1.38244e-05
Pp3c12_4290	turquoise	0.582204	0.129964	0.986032	6.74218e-06	-0.854654	0.00686386	-0.965153	0.000103042	-0.914477	0.00146526	-0.531751	0.174971	-0.693117	0.0566441	-0.959358	0.000162751
Pp3c2_27880	turquoise	0.557475	0.151107	0.9859	6.93429e-06	-0.860728	0.00606779	-0.957784	0.000182184	-0.923631	0.00105068	-0.555785	0.152616	-0.670369	0.0688639	-0.962673	0.000126409
Pp3c1_15500	turquoise	0.643996	0.0848253	0.985073	8.22153e-06	-0.806437	0.0156002	-0.968368	7.72622e-05	-0.911116	0.00164057	-0.547449	0.160182	-0.716431	0.0455691	-0.93572	0.000632401
Pp3c9_20610	turquoise	0.460067	0.251368	0.984741	8.78012e-06	-0.829998	0.0107701	-0.919061	0.00124646	-0.957252	0.000189081	-0.629707	0.0942924	-0.570264	0.139952	-0.953986	0.000235241
Pp3c10_3690	turquoise	0.507317	0.199389	0.984694	8.86226e-06	-0.835314	0.00983263	-0.948161	0.000334858	-0.923971	0.00103699	-0.577917	0.133503	-0.62332	0.0987115	-0.944303	0.000414112
Pp3c24_12060	turquoise	0.492075	0.215478	0.984373	9.4296e-06	-0.743608	0.0344488	-0.93217	0.000741041	-0.944652	0.000406476	-0.669162	0.0695521	-0.591528	0.12245	-0.906307	0.00191438
Pp3c2_570	turquoise	0.595079	0.119654	0.984362	9.44833e-06	-0.8313	0.0105354	-0.94972	0.000305925	-0.930157	0.000807761	-0.549793	0.158034	-0.66269	0.0733109	-0.94918	0.000315747
Pp3c21_14050	turquoise	0.483319	0.225014	0.984241	9.66869e-06	-0.848275	0.00776849	-0.913648	0.00150727	-0.959304	0.000163403	-0.600123	0.115745	-0.580912	0.131024	-0.968419	7.68872e-05
Pp3c7_17611	turquoise	0.511874	0.194706	0.98418	9.78128e-06	-0.812789	0.0141864	-0.934672	0.00066329	-0.928941	0.00084989	-0.583843	0.128625	-0.627428	0.0958558	-0.94507	0.000397477
Pp3c5_3270	turquoise	0.49382	0.213602	0.984169	9.80071e-06	-0.76105	0.0282878	-0.932292	0.000737121	-0.940194	0.000511074	-0.642391	0.0858603	-0.60298	0.113564	-0.917567	0.00131522
Pp3c12_11410	turquoise	0.643686	0.0850248	0.983948	1.02156e-05	-0.809146	0.014987	-0.982183	1.39514e-05	-0.889167	0.00312705	-0.532156	0.17458	-0.730132	0.039727	-0.926475	0.000939692
Pp3c6_19270	turquoise	0.566343	0.143322	0.983529	1.10329e-05	-0.833758	0.0101013	-0.93195	0.000748156	-0.960638	0.000147997	-0.622397	0.0993598	-0.650355	0.0807984	-0.965194	0.00010268
Pp3c5_9742	turquoise	0.589519	0.124048	0.983526	1.10396e-05	-0.768341	0.0259308	-0.955608	0.000211492	-0.924054	0.00103366	-0.607939	0.109834	-0.672233	0.0678091	-0.916883	0.00134754
Pp3c10_21600	turquoise	0.60726	0.110341	0.983257	1.15879e-05	-0.780715	0.022216	-0.960933	0.000144731	-0.918183	0.00128656	-0.590413	0.123335	-0.682216	0.0623232	-0.919464	0.00122829
Pp3c19_22680	turquoise	0.421141	0.298759	0.983252	1.15971e-05	-0.792895	0.0189014	-0.907315	0.00185475	-0.963303	0.00012017	-0.660343	0.0747029	-0.52278	0.183739	-0.931527	0.000761941
Pp3c20_21160	turquoise	0.389909	0.339638	0.983136	1.18385e-05	-0.798424	0.0175056	-0.89722	0.00250939	-0.9733	4.66358e-05	-0.665957	0.0713993	-0.501097	0.205876	-0.938443	0.000556545
Pp3c14_11850	turquoise	0.433031	0.283857	0.982955	1.22218e-05	-0.811229	0.014526	-0.916331	0.00137398	-0.955474	0.000213383	-0.647014	0.0828999	-0.55522	0.153123	-0.942251	0.000460872
Pp3c11_21367	turquoise	0.476309	0.232803	0.982671	1.28401e-05	-0.776524	0.0234342	-0.929328	0.000836308	-0.941708	0.000473777	-0.659434	0.0752459	-0.597483	0.117782	-0.924669	0.00100926
Pp3c3_25240	turquoise	0.606655	0.110793	0.982544	1.31249e-05	-0.839231	0.00917599	-0.96167	0.000136772	-0.897458	0.00249251	-0.482073	0.226388	-0.676927	0.0651959	-0.941101	0.000488526
Pp3s62_10	turquoise	0.676854	0.0652357	0.98249	1.32466e-05	-0.84101	0.0088873	-0.983336	1.14251e-05	-0.890369	0.00302925	-0.504074	0.202757	-0.756962	0.0296654	-0.946247	0.000372798
Pp3c24_8140	turquoise	0.662097	0.0736613	0.982455	1.33251e-05	-0.813925	0.0139425	-0.977837	2.67652e-05	-0.899852	0.00232626	-0.541185	0.165999	-0.755359	0.0302164	-0.939948	0.000517326
Pp3c8_14960	turquoise	0.486083	0.221981	0.98218	1.39596e-05	-0.801083	0.0168581	-0.932582	0.000727849	-0.946974	0.000358068	-0.650988	0.0804038	-0.60593	0.111336	-0.936693	0.000604576
Pp3c12_23250	turquoise	0.514392	0.192145	0.982082	1.41897e-05	-0.870177	0.00495127	-0.942339	0.000458782	-0.922533	0.00109574	-0.514382	0.192155	-0.598879	0.116703	-0.954005	0.000234947
Pp3c16_13150	turquoise	0.604012	0.112782	0.981868	1.47017e-05	-0.795981	0.0181141	-0.968963	7.30123e-05	-0.907688	0.00183293	-0.582747	0.12952	-0.713749	0.0467703	-0.92888	0.000852021
Pp3c4_17090	turquoise	0.432689	0.28428	0.98171	1.50881e-05	-0.755129	0.030296	-0.899716	0.00233552	-0.975851	3.45735e-05	-0.719659	0.0441491	-0.545351	0.162117	-0.926629	0.0009339
Pp3c2_11210	turquoise	0.582851	0.129434	0.981561	1.54572e-05	-0.867234	0.00528352	-0.957738	0.000182772	-0.893438	0.00278854	-0.453682	0.258864	-0.659997	0.0749092	-0.951649	0.000272437
Pp3c16_11480	turquoise	0.656584	0.0769641	0.981493	1.56268e-05	-0.832206	0.0103742	-0.978313	2.50883e-05	-0.884129	0.00355908	-0.475057	0.234208	-0.727654	0.0407477	-0.935905	0.000627058
Pp3c5_23340	turquoise	0.510092	0.196531	0.981288	1.61496e-05	-0.743595	0.0344538	-0.946698	0.000363624	-0.913901	0.0014944	-0.620885	0.100427	-0.612404	0.106535	-0.893439	0.00278848
Pp3c21_14920	turquoise	0.466312	0.244145	0.981266	1.62074e-05	-0.852487	0.00716317	-0.923269	0.0010654	-0.945122	0.000396362	-0.594702	0.119949	-0.580675	0.13122	-0.959479	0.000161324
Pp3c3_13140	turquoise	0.484693	0.223504	0.98114	1.65351e-05	-0.821714	0.0123406	-0.913588	0.00151039	-0.954851	0.000222355	-0.59612	0.118842	-0.558919	0.149824	-0.945098	0.000396869
Pp3c11_16900	turquoise	0.444971	0.269267	0.981081	1.66897e-05	-0.874414	0.0044971	-0.915351	0.00142175	-0.937713	0.000576253	-0.527983	0.178625	-0.54592	0.161591	-0.964617	0.00010783
Pp3c2_35190	turquoise	0.66078	0.0744427	0.981076	1.67023e-05	-0.840575	0.00895745	-0.962143	0.000131811	-0.913718	0.0015037	-0.521453	0.185055	-0.733412	0.0384001	-0.957746	0.000182676
Pp3c17_14880	turquoise	0.480685	0.227925	0.980903	1.71641e-05	-0.815473	0.0136143	-0.909849	0.00171006	-0.974931	3.86513e-05	-0.655673	0.0775181	-0.567685	0.142164	-0.951209	0.00027985
Pp3c23_11500	turquoise	0.623394	0.0986596	0.98089	1.71985e-05	-0.761288	0.028209	-0.966265	9.35687e-05	-0.902172	0.00217222	-0.5971	0.118079	-0.716995	0.045319	-0.911729	0.00160764
Pp3c16_13160	turquoise	0.492051	0.215504	0.980281	1.88869e-05	-0.743522	0.0344813	-0.926955	0.000921727	-0.935946	0.000625862	-0.640091	0.0873552	-0.58466	0.12796	-0.902733	0.00213602
Pp3c25_3225	turquoise	0.674828	0.0663568	0.980151	1.92595e-05	-0.846491	0.00803438	-0.989103	3.20871e-06	-0.877161	0.00421747	-0.47743	0.231548	-0.753287	0.0309381	-0.939296	0.00053409
Pp3c21_8100	turquoise	0.639191	0.0879442	0.979948	1.98536e-05	-0.871083	0.00485188	-0.972745	4.95845e-05	-0.885528	0.00343544	-0.462967	0.248001	-0.738406	0.0364322	-0.96199	0.000133399
Pp3c20_9530	turquoise	0.456174	0.255925	0.979467	2.131e-05	-0.739223	0.0361162	-0.918382	0.00127738	-0.94854	0.000327671	-0.677963	0.0646268	-0.555594	0.152788	-0.900951	0.00225249
Pp3c4_25420	turquoise	0.60985	0.108415	0.979415	2.14701e-05	-0.871366	0.00482099	-0.950003	0.000300839	-0.932676	0.000724854	-0.553279	0.15487	-0.692999	0.0567038	-0.972502	5.09174e-05
Pp3c20_16920	turquoise	0.422338	0.297243	0.979288	2.18709e-05	-0.855475	0.00675254	-0.892858	0.00283301	-0.974724	3.96084e-05	-0.617608	0.102763	-0.533317	0.173464	-0.973907	4.35503e-05
Pp3c9_7929	turquoise	0.561886	0.147206	0.979277	2.19035e-05	-0.748563	0.0326226	-0.947485	0.000347949	-0.923012	0.00107592	-0.653666	0.0787467	-0.673296	0.0672124	-0.911204	0.00163583
Pp3c5_5760	turquoise	0.47143	0.238304	0.979263	2.19479e-05	-0.738957	0.0362189	-0.930269	0.000803926	-0.929299	0.000837325	-0.665413	0.0717152	-0.581882	0.130228	-0.895999	0.00259746
Pp3c12_18410	turquoise	0.509975	0.196651	0.979042	2.26525e-05	-0.75207	0.0313668	-0.91517	0.00143069	-0.94876	0.00032354	-0.646336	0.0833303	-0.58761	0.125576	-0.915747	0.00140228
Pp3c8_7540	turquoise	0.42788	0.290268	0.978939	2.2986e-05	-0.806797	0.0155178	-0.915614	0.0014088	-0.942419	0.00045691	-0.630811	0.09354	-0.551371	0.156598	-0.93376	0.000690974
Pp3c14_14540	turquoise	0.444415	0.269938	0.9789	2.31139e-05	-0.852971	0.0070956	-0.905236	0.00197917	-0.953771	0.000238513	-0.579914	0.131848	-0.559446	0.149358	-0.967275	8.54755e-05
Pp3c16_19090	turquoise	0.50759	0.199108	0.978846	2.32911e-05	-0.721669	0.0432785	-0.934492	0.000668716	-0.917079	0.00133821	-0.64085	0.0868601	-0.608002	0.109786	-0.888639	0.00317062
Pp3c26_5450	turquoise	0.457266	0.254642	0.978727	2.36857e-05	-0.845161	0.00823629	-0.901415	0.00222177	-0.962247	0.000130747	-0.588729	0.124679	-0.557536	0.151053	-0.966149	9.45292e-05
Pp3c4_1790	turquoise	0.41852	0.302094	0.978641	2.39705e-05	-0.772399	0.0246733	-0.899056	0.00238073	-0.962847	0.000124664	-0.663693	0.0727209	-0.508092	0.198589	-0.918924	0.00125263
Pp3c7_20796	turquoise	0.668113	0.0701536	0.978324	2.50504e-05	-0.901628	0.00220774	-0.982635	1.292e-05	-0.885725	0.00341827	-0.443402	0.271163	-0.752875	0.0310828	-0.97058	6.22639e-05
Pp3c2_24761	turquoise	0.616804	0.10334	0.978279	2.52048e-05	-0.759764	0.0287168	-0.957189	0.000189916	-0.903169	0.00210811	-0.579821	0.131925	-0.707536	0.0496242	-0.913184	0.00153117
Pp3c3_5470	turquoise	0.558117	0.150536	0.978191	2.55101e-05	-0.823372	0.0120155	-0.920986	0.00116134	-0.947911	0.000339668	-0.578733	0.132825	-0.632394	0.0924677	-0.956243	0.00020264
Pp3c20_22120	turquoise	0.425934	0.292707	0.978104	2.58137e-05	-0.856178	0.0066581	-0.895714	0.0026183	-0.97191	5.42519e-05	-0.619247	0.101591	-0.525316	0.181236	-0.967263	8.55717e-05
Pp3c4_14260	turquoise	0.617113	0.103118	0.978047	2.60152e-05	-0.823363	0.0120172	-0.951029	0.000282931	-0.911663	0.00161119	-0.527783	0.17882	-0.677192	0.0650502	-0.938499	0.000555047
Pp3c9_1660	turquoise	0.516328	0.190187	0.97803	2.60767e-05	-0.804725	0.0159958	-0.920823	0.00116839	-0.955877	0.000207707	-0.653856	0.0786299	-0.633232	0.0919032	-0.951727	0.000271147
Pp3c12_22870	turquoise	0.419117	0.301333	0.97795	2.63613e-05	-0.813857	0.0139571	-0.908052	0.00181187	-0.947141	0.00035474	-0.610789	0.107722	-0.515206	0.19132	-0.931026	0.000778496
Pp3c1_12715	turquoise	0.529907	0.176754	0.977804	2.68864e-05	-0.7977	0.0176847	-0.921111	0.00115593	-0.93458	0.000666068	-0.580053	0.131733	-0.622011	0.0996321	-0.940067	0.000514285
Pp3c21_9710	turquoise	0.40385	0.321085	0.977736	2.71311e-05	-0.827101	0.0113039	-0.889682	0.00308487	-0.977268	2.88671e-05	-0.66171	0.0738902	-0.517251	0.189257	-0.957275	0.000188784
Pp3c11_4930	turquoise	0.453859	0.258655	0.977711	2.72225e-05	-0.752263	0.0312987	-0.907424	0.00184835	-0.966126	9.47214e-05	-0.71248	0.0473449	-0.572342	0.138185	-0.922161	0.0011113
Pp3c2_20610	turquoise	0.54754	0.160099	0.977696	2.72763e-05	-0.787071	0.0204447	-0.961909	0.000134246	-0.880024	0.00393821	-0.533598	0.173194	-0.659661	0.0751104	-0.907089	0.00186798
Pp3c17_13320	turquoise	0.479869	0.22883	0.977628	2.75254e-05	-0.758005	0.0293099	-0.922553	0.00109492	-0.943329	0.000435882	-0.666823	0.0708969	-0.602073	0.114254	-0.918296	0.00128134
Pp3c16_6680	turquoise	0.54736	0.160263	0.977366	2.8498e-05	-0.742841	0.0347371	-0.950628	0.000289835	-0.89469	0.00269403	-0.591388	0.122561	-0.65408	0.0784926	-0.894487	0.00270922
Pp3c17_2570	turquoise	0.445036	0.269189	0.977333	2.86224e-05	-0.844484	0.0083403	-0.925279	0.000985376	-0.913359	0.00152216	-0.526305	0.180266	-0.558168	0.15049	-0.939675	0.000524302
Pp3c5_14160	turquoise	0.509819	0.196812	0.977147	2.93304e-05	-0.910996	0.00164708	-0.925482	0.000977545	-0.924319	0.0010231	-0.473074	0.236442	-0.60631	0.111051	-0.984443	9.30243e-06
Pp3c17_2650	turquoise	0.487355	0.220592	0.976823	3.05866e-05	-0.72877	0.0402861	-0.924597	0.00101207	-0.921226	0.00115099	-0.641288	0.0865755	-0.58423	0.12831	-0.891303	0.00295459
Pp3c20_11540	turquoise	0.619328	0.101533	0.976762	3.08273e-05	-0.832598	0.0103048	-0.97502	3.82421e-05	-0.863335	0.0057452	-0.441901	0.272983	-0.70195	0.0522777	-0.924694	0.00100827
Pp3c3_22300	turquoise	0.534815	0.172029	0.97673	3.09531e-05	-0.724814	0.041937	-0.945726	0.000383594	-0.902523	0.0021495	-0.614451	0.105042	-0.638124	0.0886459	-0.886002	0.00339422
Pp3c4_29410	turquoise	0.604137	0.112687	0.976668	3.12001e-05	-0.749629	0.0322376	-0.941369	0.000481975	-0.933332	0.000704251	-0.651609	0.0800177	-0.691381	0.0575271	-0.918627	0.00126619
Pp3c15_5920	turquoise	0.670048	0.0690469	0.97642	3.21991e-05	-0.813817	0.0139656	-0.965655	9.869e-05	-0.909743	0.00171599	-0.565772	0.143817	-0.758876	0.0290154	-0.945167	0.000395394
Pp3c2_17250	turquoise	0.503679	0.20317	0.976395	3.23026e-05	-0.760221	0.0285638	-0.918168	0.00128725	-0.958715	0.000170518	-0.705148	0.0507484	-0.606981	0.110549	-0.923093	0.00107261
Pp3c2_24000	turquoise	0.488914	0.218896	0.976143	3.33421e-05	-0.856572	0.0066057	-0.91325	0.00152778	-0.932372	0.000734555	-0.543264	0.164056	-0.58847	0.124887	-0.962876	0.00012437
Pp3c27_2370	turquoise	0.604427	0.112468	0.976124	3.34198e-05	-0.884287	0.00354499	-0.957256	0.000189036	-0.898322	0.00243162	-0.468772	0.241328	-0.67596	0.0657292	-0.959239	0.000164177
Pp3c22_21010	turquoise	0.455654	0.256537	0.976091	3.35576e-05	-0.763321	0.02754	-0.928035	0.00088218	-0.924022	0.00103495	-0.642998	0.0854683	-0.583147	0.129193	-0.907163	0.00186364
Pp3c23_16880	turquoise	0.64733	0.0826997	0.975914	3.43042e-05	-0.851773	0.00726353	-0.962114	0.000132111	-0.91648	0.00136679	-0.541489	0.165714	-0.722298	0.0430083	-0.955748	0.000209515
Pp3c22_130	turquoise	0.630115	0.0940139	0.975627	3.55364e-05	-0.845919	0.00812078	-0.983086	1.19437e-05	-0.872891	0.00465713	-0.490186	0.217517	-0.73682	0.0370504	-0.936328	0.0006149
Pp3c25_6420	turquoise	0.365943	0.372652	0.975584	3.57238e-05	-0.818344	0.0130185	-0.8744	0.0044986	-0.983026	1.20708e-05	-0.661114	0.0742441	-0.474973	0.234302	-0.952058	0.000265673
Pp3c24_7070	turquoise	0.49533	0.211987	0.975111	3.783e-05	-0.767088	0.0263268	-0.928276	0.00087351	-0.912262	0.00157934	-0.605559	0.111615	-0.607365	0.110262	-0.910864	0.00165426
Pp3c7_11620	turquoise	0.658382	0.0758777	0.974986	3.83982e-05	-0.769556	0.0255501	-0.967412	8.44182e-05	-0.900967	0.00225139	-0.585682	0.127131	-0.748417	0.0326756	-0.917598	0.00131375
Pp3c16_8560	turquoise	0.649311	0.0814516	0.974973	3.8458e-05	-0.823277	0.0120339	-0.974282	4.1711e-05	-0.895303	0.00264852	-0.548584	0.15914	-0.738454	0.0364136	-0.933972	0.000684486
Pp3c7_5320	turquoise	0.53387	0.172933	0.974252	4.18554e-05	-0.856724	0.0065855	-0.948192	0.000334279	-0.90957	0.00172561	-0.538647	0.168387	-0.632971	0.0920787	-0.943565	0.000430552
Pp3c17_1620	turquoise	0.449262	0.264118	0.974248	4.18743e-05	-0.855969	0.00668615	-0.893283	0.00280039	-0.979626	2.08223e-05	-0.636062	0.0900106	-0.553581	0.154597	-0.974795	3.92804e-05
Pp3c5_3280	turquoise	0.495739	0.211551	0.974138	4.24103e-05	-0.765638	0.0267896	-0.92768	0.000895053	-0.933436	0.000700992	-0.628422	0.0951723	-0.59285	0.121404	-0.909287	0.00174152
Pp3c12_12810	turquoise	0.490178	0.217525	0.97406	4.2793e-05	-0.775961	0.0236011	-0.927746	0.000892677	-0.919098	0.00124477	-0.590214	0.123494	-0.568519	0.141447	-0.903221	0.0021048
Pp3c3_19900	turquoise	0.435725	0.280532	0.974052	4.28309e-05	-0.873025	0.00464289	-0.90293	0.00212337	-0.936645	0.000605931	-0.536126	0.170778	-0.540215	0.166909	-0.964779	0.00010637
Pp3c6_7610	turquoise	0.60161	0.114607	0.973905	4.35576e-05	-0.775795	0.0236505	-0.953732	0.000239097	-0.898553	0.00241556	-0.571052	0.13928	-0.674853	0.0663429	-0.907839	0.00182421
Pp3c18_1570	turquoise	0.52704	0.179546	0.973884	4.36647e-05	-0.877292	0.00420447	-0.951271	0.000278799	-0.903441	0.00209087	-0.503423	0.203438	-0.638461	0.0884236	-0.95271	0.000255101
Pp3c18_12550	turquoise	0.465684	0.244867	0.973827	4.39484e-05	-0.720978	0.0435764	-0.898086	0.00244817	-0.962683	0.000126305	-0.706249	0.0502282	-0.553351	0.154805	-0.902678	0.00213954
Pp3c1_4420	turquoise	0.519588	0.186914	0.973758	4.42953e-05	-0.70803	0.0493935	-0.914429	0.00146765	-0.944962	0.000399774	-0.701829	0.0523362	-0.612404	0.106535	-0.897201	0.00251074
Pp3c7_2280	turquoise	0.631131	0.0933225	0.973702	4.45782e-05	-0.841057	0.00887983	-0.972826	4.91476e-05	-0.871684	0.00478658	-0.482958	0.225412	-0.738251	0.0364924	-0.939827	0.000520406
Pp3c16_6681	turquoise	0.546374	0.161172	0.973695	4.46125e-05	-0.735417	0.0376024	-0.946609	0.000365419	-0.890161	0.00304598	-0.589861	0.123774	-0.652592	0.0794087	-0.889285	0.0031173
Pp3c20_23410	turquoise	0.615509	0.104275	0.973461	4.58044e-05	-0.83118	0.0105569	-0.957184	0.000189978	-0.893987	0.00274679	-0.5277	0.178901	-0.725307	0.0417291	-0.946836	0.000360849
Pp3c25_660	turquoise	0.677499	0.0648814	0.973448	4.58722e-05	-0.798114	0.0175822	-0.962971	0.000123427	-0.893978	0.00274754	-0.537434	0.169535	-0.755949	0.0300129	-0.932687	0.000724532
Pp3c13_13620	turquoise	0.433193	0.283657	0.973429	4.59719e-05	-0.864816	0.00556685	-0.907823	0.0018251	-0.927108	0.000916069	-0.525238	0.181314	-0.548411	0.159299	-0.958479	0.000173427
Pp3c23_14220	turquoise	0.4984	0.208723	0.973282	4.67328e-05	-0.833789	0.010096	-0.90983	0.00171111	-0.946838	0.000360799	-0.567469	0.14235	-0.566439	0.143239	-0.946743	0.000362716
Pp3c11_760	turquoise	0.495746	0.211543	0.973258	4.68588e-05	-0.69804	0.0541849	-0.923313	0.00106362	-0.926568	0.000936191	-0.674961	0.0662831	-0.591245	0.122674	-0.877429	0.00419085
Pp3c26_11350	turquoise	0.603844	0.112909	0.972496	5.09485e-05	-0.85533	0.00677206	-0.97342	4.60169e-05	-0.855151	0.00679632	-0.411726	0.310821	-0.691528	0.0574516	-0.929102	0.000844214
Pp3c15_4880	turquoise	0.555527	0.152848	0.97247	5.10897e-05	-0.925214	0.000987926	-0.933923	0.000686001	-0.929632	0.000825766	-0.491551	0.216043	-0.648998	0.081648	-0.992587	1.01264e-06
Pp3c21_12090	turquoise	0.382732	0.349378	0.97235	5.17603e-05	-0.781707	0.0219335	-0.89162	0.00292953	-0.958054	0.000178755	-0.6806	0.063193	-0.508418	0.198252	-0.924631	0.00101074
Pp3c20_12680	turquoise	0.396216	0.331184	0.972347	5.17743e-05	-0.803195	0.0163547	-0.893177	0.00280848	-0.964584	0.000108122	-0.675557	0.0659525	-0.51529	0.191235	-0.936094	0.000621595
Pp3c11_21880	turquoise	0.625592	0.0971261	0.972345	5.17842e-05	-0.766845	0.0264041	-0.963283	0.00012037	-0.882378	0.00371783	-0.541264	0.165924	-0.692957	0.0567252	-0.89716	0.00251369
Pp3c1_22730	turquoise	0.53716	0.169795	0.972278	5.21619e-05	-0.78923	0.0198638	-0.932372	0.000734569	-0.936367	0.000613807	-0.65298	0.0791695	-0.657234	0.0765706	-0.933774	0.000690544
Pp3c26_1280	turquoise	0.676282	0.0655514	0.972145	5.29121e-05	-0.780478	0.0222837	-0.974227	4.19746e-05	-0.870561	0.00490902	-0.502655	0.204241	-0.747239	0.0331046	-0.908439	0.00178961
Pp3c18_16014	turquoise	0.525554	0.181003	0.972019	5.36249e-05	-0.817972	0.0130948	-0.930169	0.000807356	-0.90634	0.0019124	-0.513115	0.193442	-0.620756	0.100519	-0.93329	0.000705548
Pp3c3_32130	turquoise	0.568778	0.141225	0.971979	5.38539e-05	-0.852426	0.00717162	-0.933085	0.000711974	-0.928176	0.000877119	-0.571323	0.13905	-0.681691	0.0626049	-0.967533	8.34888e-05
Pp3c1_24320	turquoise	0.479981	0.228705	0.971951	5.40162e-05	-0.783075	0.0215477	-0.921882	0.00112304	-0.913437	0.00151814	-0.598862	0.116716	-0.600013	0.11583	-0.919073	0.00124588
Pp3c20_16530	turquoise	0.666383	0.0711518	0.971845	5.4622e-05	-0.910994	0.00164722	-0.967704	8.2189e-05	-0.892138	0.00288889	-0.449347	0.264016	-0.74557	0.0337184	-0.97835	2.49585e-05
Pp3c15_12250	turquoise	0.66185	0.0738074	0.971677	5.55989e-05	-0.835707	0.00976537	-0.977479	2.80746e-05	-0.861233	0.00600442	-0.431574	0.285663	-0.729509	0.0399822	-0.925643	0.000971343
Pp3c24_15498	turquoise	0.436914	0.279071	0.971502	5.66293e-05	-0.775751	0.0236635	-0.922042	0.00111631	-0.916166	0.00138192	-0.613384	0.105819	-0.548216	0.159477	-0.901267	0.00223155
Pp3c17_22916	turquoise	0.568273	0.141658	0.971443	5.69835e-05	-0.755298	0.0302375	-0.960594	0.000148491	-0.873486	0.00459424	-0.548103	0.159581	-0.679643	0.0637112	-0.891556	0.00293458
Pp3c11_17890	turquoise	0.352634	0.391579	0.971425	5.70855e-05	-0.809767	0.0148485	-0.883815	0.00358726	-0.95994	0.000155928	-0.636065	0.0900088	-0.464854	0.245822	-0.931106	0.00077585
Pp3c19_5200	turquoise	0.48756	0.220369	0.971384	5.73338e-05	-0.834314	0.0100048	-0.933595	0.00069608	-0.901797	0.00219669	-0.543269	0.164051	-0.608682	0.109281	-0.934809	0.00065921
Pp3c9_3562	turquoise	0.55292	0.155194	0.971357	5.74912e-05	-0.916737	0.00135449	-0.95077	0.000287372	-0.893355	0.00279484	-0.450785	0.262301	-0.657161	0.0766144	-0.971827	5.47284e-05
Pp3c5_25690	turquoise	0.419798	0.300467	0.971291	5.78918e-05	-0.735492	0.0375727	-0.886748	0.00332993	-0.952658	0.000255934	-0.665838	0.0714684	-0.506364	0.200376	-0.901255	0.00223234
Pp3c4_18060	turquoise	0.393707	0.334536	0.971194	5.84709e-05	-0.819159	0.0128525	-0.887516	0.00326463	-0.948015	0.000337664	-0.593904	0.120575	-0.484498	0.223718	-0.933944	0.000685348
Pp3s62_50	turquoise	0.534529	0.172302	0.971121	5.89138e-05	-0.745948	0.0335791	-0.940266	0.000509253	-0.88485	0.00349499	-0.559361	0.149433	-0.6348	0.0908514	-0.890634	0.00300788
Pp3c2_9100	turquoise	0.657676	0.0763033	0.970984	5.97537e-05	-0.782084	0.0218267	-0.96932	7.05467e-05	-0.88624	0.00337365	-0.539092	0.167967	-0.722439	0.0429476	-0.90717	0.00186322
Pp3c18_12811	turquoise	0.439869	0.275455	0.970959	5.9906e-05	-0.807164	0.0154341	-0.88884	0.00315398	-0.953901	0.000236527	-0.596565	0.118495	-0.513934	0.192609	-0.934921	0.00065588
Pp3c1_16440	turquoise	0.532329	0.174413	0.970956	5.99243e-05	-0.902528	0.00214922	-0.913596	0.00150994	-0.945035	0.000398221	-0.529735	0.176921	-0.610654	0.107821	-0.986071	6.68627e-06
Pp3c25_6408	turquoise	0.343126	0.405353	0.97081	6.08281e-05	-0.784784	0.0210716	-0.863866	0.00568083	-0.987971	4.31175e-06	-0.701595	0.0524491	-0.453208	0.259425	-0.934567	0.000666443
Pp3c1_4421	turquoise	0.501103	0.20587	0.970627	6.19676e-05	-0.698664	0.0538778	-0.907609	0.00183755	-0.946012	0.000377635	-0.71707	0.0452858	-0.602419	0.113991	-0.893015	0.00282096
Pp3c24_5170	turquoise	0.543312	0.16401	0.970537	6.25362e-05	-0.750285	0.0320022	-0.930989	0.000779721	-0.933568	0.000696927	-0.681207	0.0628652	-0.659633	0.0751267	-0.914465	0.00146586
Pp3c10_4760	turquoise	0.555868	0.152543	0.970408	6.33514e-05	-0.720103	0.0439556	-0.935771	0.000630921	-0.900647	0.00227273	-0.619631	0.101317	-0.656017	0.0773085	-0.888939	0.00314581
Pp3c15_17280	turquoise	0.659295	0.0753291	0.970369	6.36059e-05	-0.906514	0.00190202	-0.984006	1.01068e-05	-0.858383	0.00636768	-0.399531	0.32678	-0.750827	0.0318085	-0.95986	0.000156857
Pp3c20_21780	turquoise	0.394883	0.332963	0.970368	6.36122e-05	-0.798428	0.0175046	-0.892748	0.00284155	-0.960245	0.000152432	-0.658007	0.0761036	-0.495606	0.211693	-0.925228	0.000987381
Pp3c22_12260	turquoise	0.616075	0.103866	0.97017	6.48824e-05	-0.910394	0.00167997	-0.952682	0.000255546	-0.90041	0.0022886	-0.448409	0.265138	-0.683249	0.0617713	-0.971678	5.55934e-05
Pp3c2_37890	turquoise	0.58446	0.128123	0.970159	6.49526e-05	-0.732698	0.0386867	-0.934859	0.000657709	-0.924042	0.00103417	-0.643651	0.0850474	-0.653586	0.0787961	-0.896371	0.00257044
Pp3c6_25280	turquoise	0.380997	0.351751	0.969975	6.61564e-05	-0.756251	0.029909	-0.896595	0.00255424	-0.938921	0.000543892	-0.666909	0.0708475	-0.505908	0.20085	-0.902841	0.00212909
Pp3c1_7410	turquoise	0.626294	0.0966393	0.969884	6.67534e-05	-0.774261	0.0241089	-0.94933	0.00031299	-0.887049	0.00330426	-0.529052	0.177584	-0.691253	0.0575925	-0.908763	0.00177116
Pp3c15_6472	turquoise	0.48417	0.224078	0.969763	6.7552e-05	-0.751755	0.0314784	-0.930426	0.000798606	-0.902192	0.00217094	-0.586745	0.126273	-0.569338	0.140744	-0.883753	0.0035928
Pp3c8_3020	turquoise	0.604204	0.112637	0.969676	6.81351e-05	-0.844299	0.00836885	-0.965774	9.76741e-05	-0.892747	0.00284159	-0.533939	0.172867	-0.705402	0.0506284	-0.937155	0.00059163
Pp3c19_2400	turquoise	0.682274	0.0622925	0.969631	6.84338e-05	-0.889582	0.003093	-0.958874	0.000168576	-0.892315	0.00287511	-0.448292	0.265277	-0.748951	0.0324824	-0.972664	5.00242e-05
Pp3c8_13190	turquoise	0.584202	0.128333	0.969598	6.86566e-05	-0.841118	0.00887003	-0.93691	0.000598463	-0.897443	0.00249355	-0.486758	0.221243	-0.67923	0.0639355	-0.950721	0.000288225
Pp3c8_12740	turquoise	0.533126	0.173647	0.969524	6.91557e-05	-0.801448	0.0167704	-0.949252	0.000314429	-0.903846	0.00206532	-0.580925	0.131014	-0.65295	0.0791878	-0.918663	0.00126454
Pp3c11_5100	turquoise	0.493628	0.213809	0.969517	6.92028e-05	-0.846294	0.00806409	-0.907354	0.00185243	-0.920014	0.00120381	-0.509017	0.197636	-0.58621	0.126705	-0.953579	0.000241452
Pp3c8_17910	turquoise	0.39472	0.333181	0.969351	7.03326e-05	-0.746549	0.0333577	-0.8932	0.00280676	-0.934494	0.000668635	-0.633857	0.0914829	-0.488667	0.219164	-0.892831	0.00283508
Pp3c17_12030	turquoise	0.360223	0.380735	0.969275	7.08553e-05	-0.83003	0.0107643	-0.872806	0.00466618	-0.97697	3.00098e-05	-0.645441	0.0839004	-0.46434	0.246414	-0.94882	0.000322419
Pp3c1_10850	turquoise	0.439497	0.27591	0.969236	7.11201e-05	-0.873448	0.00459816	-0.896756	0.00254262	-0.931124	0.000775225	-0.51493	0.191599	-0.544585	0.162828	-0.965669	9.85681e-05
Pp3c9_11130	turquoise	0.542678	0.164602	0.969206	7.13247e-05	-0.751765	0.0314748	-0.924929	0.00099902	-0.944117	0.000418207	-0.67395	0.0668463	-0.629618	0.094353	-0.910417	0.00167872
Pp3c24_1890	turquoise	0.627583	0.0957489	0.96883	7.3948e-05	-0.883487	0.00361677	-0.972011	5.36727e-05	-0.856226	0.00665169	-0.411397	0.311246	-0.719279	0.0443149	-0.94729	0.00035179
Pp3c11_12720	turquoise	0.541776	0.165444	0.968302	7.77398e-05	-0.723917	0.042317	-0.948579	0.000326926	-0.887137	0.00329678	-0.619922	0.10111	-0.658388	0.0758741	-0.879004	0.00403631
Pp3c14_5440	turquoise	0.571049	0.139283	0.96817	7.87103e-05	-0.889124	0.00313057	-0.946863	0.000360299	-0.887338	0.00327966	-0.462295	0.248779	-0.686301	0.0601573	-0.966218	9.39574e-05
Pp3c23_20740	turquoise	0.386875	0.34374	0.968157	7.88057e-05	-0.737988	0.0365943	-0.878563	0.00407919	-0.974031	4.29323e-05	-0.746984	0.0331981	-0.505472	0.201303	-0.910764	0.00165971
Pp3c26_10747	turquoise	0.594742	0.119918	0.968037	7.96881e-05	-0.846033	0.00810357	-0.952845	0.000252957	-0.911371	0.00162686	-0.564969	0.144513	-0.700189	0.0531316	-0.948031	0.000337366
Pp3c18_20160	turquoise	0.554022	0.1542	0.96789	8.07885e-05	-0.860976	0.00603656	-0.926194	0.000950283	-0.924793	0.00100436	-0.511987	0.194592	-0.630606	0.0936795	-0.957083	0.000191317
Pp3c5_25680	turquoise	0.429801	0.287869	0.967873	8.09126e-05	-0.818562	0.012974	-0.9043	0.00203688	-0.910493	0.00167454	-0.535094	0.171762	-0.532321	0.174422	-0.925585	0.000973544
Pp3c17_17740	turquoise	0.461931	0.249201	0.967279	8.54487e-05	-0.779402	0.0225933	-0.885097	0.00347327	-0.98133	1.60427e-05	-0.709232	0.0488351	-0.566924	0.14282	-0.941824	0.000471018
Pp3c3_24890	turquoise	0.516694	0.189818	0.967276	8.54693e-05	-0.77881	0.0227646	-0.923069	0.00107362	-0.923979	0.00103666	-0.621674	0.0998694	-0.642337	0.085895	-0.925936	0.000960115
Pp3c8_22320	turquoise	0.55467	0.153617	0.967171	8.62865e-05	-0.88265	0.00369285	-0.927914	0.000886554	-0.900869	0.00225792	-0.464667	0.246036	-0.628171	0.0953448	-0.959444	0.000161729
Pp3c23_18900	turquoise	0.32919	0.42591	0.967077	8.70273e-05	-0.781165	0.0220876	-0.865796	0.00545084	-0.973089	4.77459e-05	-0.694626	0.0558834	-0.452226	0.260589	-0.92598	0.000958418
Pp3c25_9360	turquoise	0.608362	0.109519	0.966752	8.9611e-05	-0.764653	0.0271071	-0.968916	7.33447e-05	-0.864878	0.00555953	-0.517603	0.188903	-0.696372	0.0550109	-0.887078	0.00330181
Pp3c6_15160	turquoise	0.545676	0.161817	0.9667	9.00272e-05	-0.924039	0.00103427	-0.919669	0.00121913	-0.928589	0.000862361	-0.472743	0.236817	-0.618606	0.102048	-0.987351	5.01179e-06
Pp3c3_25470	turquoise	0.379555	0.35373	0.966606	9.07859e-05	-0.764639	0.0271118	-0.867146	0.0052937	-0.988771	3.50956e-06	-0.723384	0.0425436	-0.481561	0.226954	-0.925858	0.000963101
Pp3c5_4310	turquoise	0.41865	0.301928	0.966576	9.10255e-05	-0.905448	0.00196626	-0.892725	0.00284333	-0.942638	0.000451799	-0.519406	0.187096	-0.519491	0.187011	-0.976252	3.28885e-05
Pp3c4_13320	turquoise	0.695949	0.0552212	0.966544	9.12836e-05	-0.768486	0.0258851	-0.978096	2.58426e-05	-0.868495	0.00513947	-0.545933	0.161579	-0.781403	0.0220199	-0.903968	0.00205766
Pp3c16_4840	turquoise	0.473582	0.23587	0.966182	9.42551e-05	-0.817096	0.0132754	-0.930968	0.000780416	-0.876988	0.00423478	-0.477404	0.231578	-0.575572	0.135461	-0.910179	0.00169181
Pp3c3_22320	turquoise	0.418004	0.302753	0.966147	9.45447e-05	-0.781918	0.0218738	-0.917704	0.00130883	-0.912509	0.00156636	-0.610578	0.107877	-0.544112	0.163266	-0.902053	0.00217998
Pp3c24_13410	turquoise	0.576117	0.135005	0.966101	9.49242e-05	-0.806058	0.0156872	-0.94718	0.000353977	-0.871601	0.00479554	-0.46856	0.24157	-0.666811	0.0709041	-0.915704	0.00140442
Pp3c13_15069	turquoise	0.593209	0.121122	0.966062	9.52512e-05	-0.872676	0.00468008	-0.957057	0.000191651	-0.856553	0.00660813	-0.40666	0.317404	-0.684128	0.061304	-0.941361	0.000482176
Pp3c15_8210	turquoise	0.607105	0.110456	0.966044	9.54011e-05	-0.897701	0.00247526	-0.941489	0.000479056	-0.890903	0.00298643	-0.444294	0.270085	-0.681711	0.0625941	-0.968148	7.88724e-05
Pp3c16_23700	turquoise	0.48082	0.227775	0.965912	9.65112e-05	-0.758819	0.0290345	-0.905899	0.00193892	-0.952188	0.000263544	-0.670972	0.068522	-0.572642	0.13793	-0.911596	0.00161475
Pp3c24_9560	turquoise	0.404591	0.320112	0.965747	9.79077e-05	-0.723292	0.0425831	-0.902503	0.00215082	-0.916587	0.00136167	-0.650833	0.0805007	-0.528322	0.178295	-0.881217	0.00382546
Pp3c16_16990	turquoise	0.697683	0.0543608	0.965728	9.8071e-05	-0.861653	0.00595196	-0.983264	1.15727e-05	-0.866076	0.005418	-0.454922	0.2574	-0.769007	0.0257215	-0.939221	0.000536029
Pp3c19_21980	turquoise	0.530375	0.176301	0.965706	9.82544e-05	-0.922535	0.00109568	-0.928534	0.000864315	-0.917166	0.00133412	-0.470909	0.238895	-0.614636	0.104908	-0.977107	2.94818e-05
Pp3c1_7420	turquoise	0.64604	0.0835189	0.965615	9.9032e-05	-0.759788	0.0287087	-0.951219	0.000279675	-0.877924	0.00414187	-0.526331	0.18024	-0.714923	0.0462421	-0.901776	0.00219802
Pp3c15_23210	turquoise	0.432	0.285135	0.965456	0.000100401	-0.866146	0.00540977	-0.88782	0.00323898	-0.933784	0.000690262	-0.526439	0.180135	-0.537864	0.169128	-0.963897	0.000114477
Pp3c19_23300	turquoise	0.378942	0.354573	0.965382	0.000101044	-0.827243	0.0112774	-0.871405	0.00481676	-0.974737	3.95507e-05	-0.635838	0.0901595	-0.472983	0.236545	-0.946294	0.000371841
Pp3c26_3410	turquoise	0.420936	0.29902	0.965358	0.000101253	-0.885044	0.00347792	-0.883745	0.00359347	-0.947178	0.000354022	-0.540893	0.166272	-0.512217	0.194357	-0.969755	6.76057e-05
Pp3c26_380	turquoise	0.426618	0.291849	0.965286	0.000101876	-0.695199	0.0555958	-0.87518	0.00441796	-0.970345	6.37565e-05	-0.748453	0.0326626	-0.523049	0.183473	-0.893017	0.00282079
Pp3c23_7680	turquoise	0.642378	0.0858686	0.965232	0.000102346	-0.838695	0.00926411	-0.953308	0.000245661	-0.899957	0.00231913	-0.504182	0.202645	-0.708338	0.0492501	-0.939596	0.000526335
Pp3c8_17230	turquoise	0.458901	0.252729	0.965182	0.000102785	-0.790362	0.0195633	-0.877182	0.00421536	-0.970677	6.16553e-05	-0.64427	0.0846498	-0.533885	0.172919	-0.938352	0.000558979
Pp3c15_18820	turquoise	0.564012	0.145347	0.965156	0.000103018	-0.84752	0.00788035	-0.920793	0.0011697	-0.938423	0.000557093	-0.588655	0.124739	-0.673371	0.0671699	-0.967481	8.38868e-05
Pp3c2_34190	turquoise	0.661363	0.0740962	0.965156	0.00010302	-0.83933	0.00915979	-0.97898	2.28546e-05	-0.871154	0.00484407	-0.50424	0.202585	-0.763558	0.0274628	-0.932928	0.000716902
Pp3c16_18330	turquoise	0.509716	0.196917	0.964879	0.000105468	-0.724169	0.0422101	-0.931328	0.000768491	-0.884438	0.00353156	-0.586774	0.126249	-0.599407	0.116296	-0.870441	0.00492224
Pp3c11_18790	turquoise	0.707447	0.0496659	0.964772	0.000106427	-0.78725	0.0203963	-0.973144	4.74554e-05	-0.876578	0.00427582	-0.535204	0.171657	-0.794144	0.0185802	-0.920077	0.001201
Pp3c10_8730	turquoise	0.586669	0.126334	0.964751	0.000106615	-0.699886	0.0532794	-0.948622	0.000326123	-0.898343	0.00243018	-0.656642	0.0769289	-0.681129	0.0629077	-0.870576	0.00490731
Pp3c20_10120	turquoise	0.67379	0.0669354	0.964714	0.000106952	-0.896822	0.0025379	-0.975778	3.48867e-05	-0.844488	0.00833972	-0.356097	0.386614	-0.746462	0.0333896	-0.951375	0.000277038
Pp3c14_24566	turquoise	0.493669	0.213764	0.964551	0.000108428	-0.78528	0.0209345	-0.930146	0.000808125	-0.910011	0.00170107	-0.620316	0.10083	-0.626692	0.0963641	-0.914855	0.00144631
Pp3c5_4280	turquoise	0.724047	0.0422618	0.964487	0.000109005	-0.865468	0.00548948	-0.993928	5.57154e-07	-0.846752	0.00799517	-0.41272	0.309537	-0.80425	0.0161068	-0.939274	0.000534662
Pp3c4_1560	turquoise	0.339285	0.410975	0.964296	0.00011076	-0.739591	0.0359743	-0.871945	0.00475838	-0.963134	0.000121824	-0.720903	0.043609	-0.456962	0.254999	-0.898227	0.00243827
Pp3c14_1870	turquoise	0.546282	0.161257	0.964208	0.000111575	-0.912084	0.00158879	-0.912273	0.00157875	-0.935859	0.000628381	-0.508196	0.198482	-0.643419	0.0851964	-0.994377	4.4267e-07
Pp3c4_4670	turquoise	0.532339	0.174403	0.964145	0.000112155	-0.76474	0.0270792	-0.929216	0.000840238	-0.881247	0.0038227	-0.533445	0.173341	-0.612573	0.106412	-0.892817	0.00283619
Pp3c10_25720	turquoise	0.717209	0.0452246	0.964117	0.000112424	-0.821959	0.0122922	-0.988895	3.39551e-06	-0.859602	0.00621057	-0.49014	0.217567	-0.800731	0.0169429	-0.922942	0.00107882
Pp3c11_12090	turquoise	0.364452	0.374752	0.964054	0.000113007	-0.752295	0.0312873	-0.870467	0.00491935	-0.976422	3.21921e-05	-0.723158	0.0426403	-0.48331	0.225024	-0.914984	0.00143989
Pp3c2_6132	turquoise	0.423449	0.295838	0.96404	0.000113141	-0.731077	0.0393419	-0.906046	0.00193006	-0.903845	0.00206539	-0.614368	0.105103	-0.532359	0.174384	-0.878443	0.00409097
Pp3c3_26738	turquoise	0.539134	0.167928	0.964036	0.000113177	-0.911847	0.00160135	-0.907865	0.0018227	-0.929548	0.000828693	-0.481343	0.227196	-0.627791	0.0956056	-0.99156	1.49354e-06
Pp3c12_25120	turquoise	0.687243	0.0596644	0.964024	0.000113285	-0.831316	0.0105326	-0.973121	4.75752e-05	-0.855429	0.00675872	-0.460414	0.250964	-0.780167	0.0223729	-0.933257	0.000706585
Pp3c15_5070	turquoise	0.328999	0.426196	0.963773	0.000115657	-0.785243	0.0209447	-0.863726	0.00569774	-0.97646	3.20361e-05	-0.702076	0.0522173	-0.449195	0.264197	-0.925961	0.000959143
Pp3c1_36430	turquoise	0.62317	0.0988172	0.963606	0.000117247	-0.771362	0.0249909	-0.969327	7.04978e-05	-0.862587	0.00583657	-0.547766	0.159891	-0.725021	0.0418499	-0.894158	0.00273395
Pp3c4_5400	turquoise	0.641233	0.0866112	0.963534	0.000117942	-0.736562	0.0371514	-0.938032	0.0005676	-0.911549	0.00161727	-0.625354	0.097292	-0.721367	0.0434085	-0.906483	0.00190387
Pp3c20_210	turquoise	0.596606	0.118463	0.963276	0.000120431	-0.765149	0.0269472	-0.968675	7.50518e-05	-0.841398	0.00882509	-0.476536	0.232548	-0.685877	0.0603798	-0.877377	0.00419596
Pp3c20_6130	turquoise	0.439928	0.275384	0.963138	0.000121783	-0.727933	0.0406321	-0.919072	0.00124594	-0.896314	0.00257456	-0.614359	0.105109	-0.544464	0.162939	-0.868273	0.00516461
Pp3c4_4810	turquoise	0.494551	0.21282	0.963115	0.000122007	-0.727739	0.0407124	-0.891918	0.00290614	-0.942002	0.00046677	-0.649915	0.0810735	-0.564278	0.145115	-0.898629	0.00241024
Pp3c3_3130	turquoise	0.522011	0.184501	0.962938	0.000123758	-0.838223	0.00934218	-0.897257	0.00250679	-0.966861	8.87377e-05	-0.644511	0.0844951	-0.615036	0.104618	-0.965925	9.63987e-05
Pp3c16_11790	turquoise	0.691032	0.0577056	0.962918	0.000123959	-0.817363	0.0132202	-0.978487	2.44927e-05	-0.855241	0.00678416	-0.477337	0.231652	-0.762377	0.0278494	-0.915086	0.00143483
Pp3c4_22080	turquoise	0.447594	0.266113	0.962705	0.000126089	-0.841911	0.0087433	-0.883063	0.00365513	-0.944266	0.000414931	-0.544202	0.163183	-0.523856	0.182675	-0.949567	0.000308687
Pp3c7_3140	turquoise	0.45221	0.260608	0.962684	0.000126293	-0.706231	0.050237	-0.91401	0.00148882	-0.904691	0.00201268	-0.645792	0.0836769	-0.549072	0.158693	-0.863104	0.00577324
Pp3c5_4320	turquoise	0.524676	0.181866	0.962648	0.000126659	-0.937829	0.000573092	-0.92702	0.000919332	-0.894472	0.00271031	-0.41189	0.310609	-0.626087	0.0967826	-0.983335	1.14275e-05
Pp3c7_23840	turquoise	0.528439	0.178181	0.96261	0.000127044	-0.684559	0.0610756	-0.932522	0.000729753	-0.886687	0.00333517	-0.637317	0.0891784	-0.629467	0.0944563	-0.857819	0.0064412
Pp3c2_16790	turquoise	0.423853	0.295328	0.962554	0.000127611	-0.792123	0.0191016	-0.904034	0.00205353	-0.938388	0.000558022	-0.654793	0.0780557	-0.557015	0.151518	-0.921912	0.00112177
Pp3c7_24280	turquoise	0.631193	0.0932809	0.962476	0.0001284	-0.708372	0.0492345	-0.95731	0.000188327	-0.88105	0.00384118	-0.621409	0.100056	-0.720041	0.0439829	-0.872878	0.00465852
Pp3c6_330	turquoise	0.573184	0.137471	0.962432	0.000128843	-0.865791	0.00545141	-0.936199	0.000618608	-0.875646	0.00437033	-0.427883	0.290265	-0.638359	0.088491	-0.939073	0.000539908
Pp3c12_9621	turquoise	0.579061	0.132553	0.962248	0.000130737	-0.935162	0.000648723	-0.929987	0.000813563	-0.916721	0.00135526	-0.458696	0.252969	-0.661294	0.074137	-0.991035	1.78929e-06
Pp3c2_23990	turquoise	0.369618	0.367499	0.962206	0.000131164	-0.836664	0.00960306	-0.861362	0.00598828	-0.966316	9.31471e-05	-0.625888	0.0969208	-0.481441	0.227088	-0.956685	0.00019663
Pp3c24_9440	turquoise	0.406027	0.318232	0.96217	0.000131537	-0.740061	0.0357939	-0.885349	0.00345112	-0.923913	0.00103932	-0.619051	0.101731	-0.517195	0.189313	-0.896173	0.00258475
Pp3c14_3370	turquoise	0.637135	0.0892988	0.962036	0.000132928	-0.770083	0.0253861	-0.968903	7.34371e-05	-0.863191	0.00576265	-0.551548	0.156437	-0.749092	0.0324313	-0.899835	0.00232743
Pp3c21_9630	turquoise	0.71443	0.0464635	0.962008	0.000133213	-0.828698	0.0110076	-0.976517	3.18076e-05	-0.870382	0.00492871	-0.505685	0.201081	-0.800003	0.0171194	-0.93472	0.000661864
Pp3c24_9456	turquoise	0.435858	0.280369	0.962001	0.000133294	-0.802091	0.0166165	-0.890691	0.00300335	-0.915714	0.00140392	-0.552951	0.155166	-0.544533	0.162876	-0.927032	0.000918871
Pp3c2_15930	turquoise	0.510845	0.195759	0.961971	0.000133606	-0.710676	0.0481692	-0.938446	0.000556456	-0.893894	0.00275388	-0.650341	0.080807	-0.6305	0.0937514	-0.868422	0.00514777
Pp3c2_16660	turquoise	0.62074	0.10053	0.96195	0.00013382	-0.701009	0.0527332	-0.962299	0.000130208	-0.864654	0.00558623	-0.592525	0.121661	-0.712806	0.0471967	-0.861104	0.00602057
Pp3c14_9430	turquoise	0.659239	0.0753628	0.961924	0.000134096	-0.733821	0.0382368	-0.967405	8.4474e-05	-0.867571	0.00524481	-0.58081	0.131109	-0.75784	0.0293659	-0.885657	0.00342422
Pp3c16_20720	turquoise	0.732868	0.0386184	0.96189	0.000134447	-0.835511	0.0097988	-0.99459	3.94238e-07	-0.839791	0.00908445	-0.44055	0.274625	-0.811719	0.0144186	-0.92231	0.00110506
Pp3c12_18480	turquoise	0.643445	0.0851802	0.961879	0.000134566	-0.935995	0.000624456	-0.967203	8.60431e-05	-0.855639	0.0067304	-0.351473	0.393251	-0.719876	0.0440544	-0.968711	7.47908e-05
Pp3c3_23312	turquoise	0.479071	0.229717	0.96181	0.000135289	-0.842577	0.00863783	-0.918209	0.00128535	-0.880218	0.00391974	-0.455644	0.256549	-0.581401	0.130623	-0.929584	0.000827417
Pp3c6_19540	turquoise	0.567699	0.142151	0.961739	0.000136036	-0.771111	0.0250679	-0.932884	0.000718279	-0.878987	0.00403799	-0.541159	0.166023	-0.661625	0.0739405	-0.90433	0.00203502
Pp3c17_9670	turquoise	0.710773	0.0481245	0.961734	0.000136094	-0.85944	0.00623136	-0.963961	0.000113882	-0.865363	0.00550188	-0.420573	0.299481	-0.773615	0.0243037	-0.949338	0.000312853
Pp3c14_23300	turquoise	0.604279	0.11258	0.961726	0.000136179	-0.73021	0.0396953	-0.931887	0.000750207	-0.921342	0.00114602	-0.648151	0.0821815	-0.682835	0.0619922	-0.897904	0.00246099
Pp3c12_6540	turquoise	0.445503	0.268627	0.961618	0.000137324	-0.888393	0.00319103	-0.899496	0.0023505	-0.921713	0.00113021	-0.494911	0.212435	-0.526873	0.17971	-0.955415	0.000214226
Pp3c7_6590	turquoise	0.568138	0.141774	0.961602	0.000137487	-0.841998	0.00872955	-0.938212	0.000562732	-0.876124	0.0043217	-0.443172	0.271441	-0.626133	0.0967513	-0.922187	0.00111019
Pp3c7_10000	turquoise	0.423005	0.296399	0.961526	0.000138298	-0.740637	0.0355733	-0.876986	0.00423499	-0.944206	0.000416253	-0.635893	0.0901228	-0.502928	0.203955	-0.899345	0.00236085
Pp3c24_13930	turquoise	0.543666	0.163681	0.961502	0.000138552	-0.79473	0.0184308	-0.918434	0.00127503	-0.924629	0.00101082	-0.627828	0.0955806	-0.665769	0.0715085	-0.936886	0.000599147
Pp3c1_31097	turquoise	0.549994	0.157851	0.961453	0.000139082	-0.794053	0.0186035	-0.905608	0.00195649	-0.923698	0.001048	-0.554578	0.1537	-0.621555	0.0999533	-0.931196	0.000772859
Pp3s62_110	turquoise	0.584717	0.127914	0.961353	0.000140157	-0.877592	0.0041747	-0.936803	0.000601461	-0.876584	0.00427526	-0.435841	0.28039	-0.661714	0.0738877	-0.950146	0.000298311
Pp3c20_17219	turquoise	0.541274	0.165915	0.961246	0.000141314	-0.833324	0.0101771	-0.935651	0.000634396	-0.866394	0.00538087	-0.444456	0.269888	-0.61544	0.104325	-0.916035	0.00138826
Pp3c18_4840	turquoise	0.375757	0.358965	0.961222	0.000141576	-0.752614	0.0311748	-0.867102	0.00529877	-0.95284	0.000253025	-0.682393	0.0622286	-0.487936	0.219959	-0.910871	0.0016539
Pp3c18_20990	turquoise	0.431387	0.285896	0.961125	0.000142625	-0.784873	0.021047	-0.902653	0.00214118	-0.93987	0.000519311	-0.6711	0.0684496	-0.558566	0.150138	-0.917993	0.00129535
Pp3c23_18130	turquoise	0.391067	0.338078	0.961073	0.000143194	-0.817266	0.0132403	-0.891706	0.00292279	-0.946581	0.000365979	-0.638151	0.0886277	-0.50769	0.199004	-0.928436	0.000867812
Pp3c25_1280	turquoise	0.502758	0.204133	0.960985	0.000144155	-0.697809	0.0542989	-0.922496	0.00109729	-0.893768	0.00276338	-0.614524	0.104989	-0.603618	0.11308	-0.865126	0.00553
Pp3c21_16780	turquoise	0.664114	0.0724739	0.960821	0.000145964	-0.723125	0.0426541	-0.957873	0.000181052	-0.884561	0.0035206	-0.596889	0.118243	-0.739113	0.0361585	-0.883046	0.00365668
Pp3c18_8740	turquoise	0.531353	0.175354	0.960754	0.000146707	-0.742487	0.0348708	-0.953741	0.000238962	-0.865953	0.00543245	-0.565988	0.143629	-0.639962	0.0874397	-0.868421	0.00514785
Pp3c14_26010	turquoise	0.423398	0.295902	0.96053	0.000149209	-0.681577	0.0626662	-0.898198	0.00244035	-0.921924	0.00112126	-0.709103	0.0488946	-0.545856	0.16165	-0.864902	0.00555665
Pp3c23_20260	turquoise	0.668033	0.0701994	0.960134	0.000153701	-0.899353	0.00236033	-0.968283	7.78769e-05	-0.869966	0.00497472	-0.425051	0.293819	-0.736431	0.037203	-0.954744	0.000223924
Pp3c25_5680	turquoise	0.571814	0.138632	0.960031	0.000154882	-0.726742	0.0411274	-0.904699	0.00201218	-0.935339	0.000643518	-0.656277	0.0771507	-0.643139	0.0853773	-0.905574	0.00195859
Pp3c17_1290	turquoise	0.473097	0.236417	0.959309	0.000163337	-0.710889	0.0480713	-0.882633	0.00369439	-0.950682	0.000288901	-0.715183	0.0461259	-0.58305	0.129272	-0.90295	0.00212213
Pp3c5_27030	turquoise	0.582101	0.130048	0.959267	0.00016384	-0.906731	0.00188916	-0.947866	0.000340529	-0.858272	0.00638211	-0.391693	0.337236	-0.679861	0.0635927	-0.957548	0.000185225
Pp3c11_3720	turquoise	0.494182	0.213215	0.95926	0.000163922	-0.824691	0.0117606	-0.894142	0.0027351	-0.934387	0.00067189	-0.573331	0.137348	-0.556849	0.151666	-0.935052	0.000651992
Pp3c9_3139	turquoise	0.616448	0.103597	0.95917	0.000164995	-0.796181	0.0180638	-0.937412	0.000584516	-0.88074	0.00387033	-0.484187	0.22406	-0.666829	0.0708936	-0.90984	0.00171058
Pp3c4_1360	turquoise	0.631384	0.0931511	0.959029	0.000166696	-0.881581	0.00379154	-0.966958	8.79645e-05	-0.833093	0.0102176	-0.347566	0.398895	-0.711921	0.0475995	-0.935052	0.000651976
Pp3c11_1330	turquoise	0.425558	0.29318	0.958976	0.000167338	-0.851822	0.00725664	-0.912166	0.00158441	-0.906082	0.0019279	-0.528314	0.178303	-0.53191	0.174817	-0.927014	0.000919545
Pp3c27_1510	turquoise	0.430051	0.287557	0.958913	0.000168099	-0.701974	0.0522661	-0.887095	0.00330037	-0.954242	0.000231368	-0.729821	0.0398544	-0.53092	0.175773	-0.881705	0.00377994
Pp3c3_4040	turquoise	0.635167	0.0906062	0.95881	0.000169358	-0.762952	0.0276607	-0.946108	0.00037566	-0.884089	0.00356268	-0.538467	0.168557	-0.713779	0.0467564	-0.902828	0.00212993
Pp3c24_14440	turquoise	0.626322	0.0966202	0.958702	0.000170679	-0.946161	0.000374573	-0.944996	0.000399044	-0.88942	0.00310629	-0.415901	0.305444	-0.715149	0.0461409	-0.991906	1.31773e-06
Pp3c23_16280	turquoise	0.348417	0.397662	0.958302	0.000175629	-0.822579	0.0121703	-0.866458	0.00537336	-0.944457	0.000410734	-0.605783	0.111447	-0.477974	0.23094	-0.939739	0.000522649
Pp3c15_1450	turquoise	0.736271	0.0372656	0.958269	0.000176046	-0.86558	0.00547625	-0.978379	2.48583e-05	-0.862145	0.00589104	-0.453436	0.259155	-0.816711	0.0133553	-0.9503	0.000295578
Pp3c13_2569	turquoise	0.671072	0.0684652	0.95826	0.000176153	-0.88975	0.00307936	-0.9816	1.53587e-05	-0.82516	0.0116709	-0.337163	0.414096	-0.747485	0.0330149	-0.93528	0.000645263
Pp3c19_9660	turquoise	0.382944	0.349089	0.958114	0.000177987	-0.758727	0.0290655	-0.858706	0.00632583	-0.989677	2.72865e-06	-0.744829	0.0339933	-0.490669	0.216995	-0.924201	0.00102781
Pp3c4_16220	turquoise	0.643529	0.0851261	0.958083	0.000178385	-0.937809	0.000573652	-0.951629	0.00027278	-0.873815	0.0045596	-0.3972	0.329874	-0.733431	0.0383925	-0.984688	8.8717e-06
Pp3c9_9290	turquoise	0.603124	0.113455	0.958028	0.000179083	-0.943179	0.000439314	-0.932587	0.000727711	-0.89333	0.00279679	-0.405273	0.319219	-0.691145	0.0576475	-0.993519	6.77185e-07
Pp3c9_20640	turquoise	0.658281	0.0759382	0.95778	0.000182238	-0.824343	0.0118274	-0.978281	2.5199e-05	-0.842179	0.00870079	-0.451129	0.261892	-0.767227	0.0262826	-0.916717	0.00135543
Pp3s1168_10	turquoise	0.521619	0.18489	0.9575	0.000185851	-0.716757	0.0454245	-0.941322	0.000483111	-0.854816	0.00684178	-0.54215	0.165095	-0.619388	0.101491	-0.854252	0.00691871
Pp3c5_17200	turquoise	0.400078	0.326057	0.957347	0.000187838	-0.864849	0.00556293	-0.886803	0.00332526	-0.937751	0.000575216	-0.567167	0.14261	-0.499131	0.207949	-0.946058	0.000376694
Pp3c15_10120	turquoise	0.363295	0.376384	0.957347	0.000187843	-0.825576	0.0115917	-0.870246	0.00494374	-0.938039	0.000567406	-0.597946	0.117424	-0.490528	0.217147	-0.939338	0.000532982
Pp3c11_2930	turquoise	0.34606	0.401081	0.957231	0.00018936	-0.732875	0.0386154	-0.871657	0.00478947	-0.944837	0.000402483	-0.704399	0.0511042	-0.484515	0.223699	-0.894633	0.00269824
Pp3c21_600	turquoise	0.443312	0.271271	0.957182	0.000190008	-0.680494	0.0632504	-0.905571	0.00195874	-0.919952	0.00120654	-0.703699	0.0514383	-0.54395	0.163417	-0.853691	0.00699575
Pp3c9_25660	turquoise	0.727157	0.0409543	0.957086	0.000191276	-0.858544	0.00634681	-0.960218	0.000152744	-0.881297	0.00381798	-0.477133	0.23188	-0.796186	0.0180626	-0.956061	0.000205143
Pp3c22_13180	turquoise	0.445858	0.268198	0.956945	0.000193141	-0.826944	0.0113335	-0.888742	0.00316211	-0.907147	0.00186459	-0.515601	0.190921	-0.552257	0.155794	-0.936067	0.000622376
Pp3c2_11490	turquoise	0.521072	0.185434	0.956911	0.000193594	-0.822855	0.0121163	-0.941047	0.000489852	-0.84913	0.00764304	-0.452358	0.260432	-0.635372	0.0904695	-0.908571	0.00178209
Pp3c12_7710	turquoise	0.604912	0.112102	0.956898	0.000193773	-0.906886	0.00187999	-0.941437	0.000480318	-0.869474	0.00502942	-0.413307	0.308779	-0.706284	0.050212	-0.969268	7.08971e-05
Pp3c20_69	turquoise	0.522896	0.183624	0.956886	0.000193933	-0.72923	0.0400968	-0.945008	0.000398805	-0.851749	0.00726685	-0.527814	0.178791	-0.618734	0.101957	-0.856164	0.00666008
Pp3c5_16200	turquoise	0.479552	0.229182	0.956835	0.000194618	-0.796745	0.0179223	-0.882942	0.00366618	-0.971297	5.78508e-05	-0.691861	0.057282	-0.585806	0.127031	-0.945289	0.0003928
Pp3c2_24860	turquoise	0.669144	0.0695626	0.956818	0.000194834	-0.785323	0.0209228	-0.968847	7.38324e-05	-0.86948	0.00502869	-0.528976	0.177658	-0.757858	0.0293598	-0.90473	0.00201022
Pp3c11_23630	turquoise	0.46189	0.249248	0.956616	0.00019755	-0.754979	0.030348	-0.921773	0.00112767	-0.864504	0.00560416	-0.515205	0.191321	-0.566073	0.143556	-0.87399	0.00454135
Pp3c3_12620	turquoise	0.539037	0.168019	0.956578	0.00019807	-0.928473	0.000866468	-0.931918	0.000749195	-0.893874	0.00275538	-0.453669	0.258879	-0.646839	0.0830112	-0.975111	3.78306e-05
Pp3c2_16910	turquoise	0.514345	0.192192	0.956534	0.000198672	-0.930128	0.000808726	-0.902728	0.00213635	-0.932689	0.000724439	-0.488609	0.219227	-0.607468	0.110185	-0.992615	1.00135e-06
Pp3c1_2270	turquoise	0.588548	0.124824	0.956489	0.00019927	-0.745933	0.0335844	-0.927499	0.000901664	-0.897574	0.00248425	-0.570985	0.139337	-0.640827	0.0868751	-0.886636	0.00333956
Pp3c7_5650	turquoise	0.482407	0.22602	0.956451	0.000199791	-0.683965	0.0613902	-0.888153	0.00321108	-0.932021	0.000745846	-0.680918	0.0630214	-0.553139	0.154996	-0.869685	0.00500586
Pp3c24_15181	turquoise	0.647229	0.0827642	0.956361	0.000201016	-0.798132	0.0175777	-0.921283	0.00114854	-0.912925	0.00154461	-0.556023	0.152404	-0.704777	0.0509247	-0.935408	0.000641506
Pp3c9_19600	turquoise	0.726278	0.0413215	0.956343	0.000201273	-0.87711	0.00422255	-0.991615	1.46462e-06	-0.822763	0.0121342	-0.360147	0.380843	-0.811577	0.0144497	-0.937322	0.000587007
Pp3c1_25760	turquoise	0.653554	0.0788157	0.956311	0.00020171	-0.801315	0.0168024	-0.96129	0.000140833	-0.873207	0.00462367	-0.550585	0.157312	-0.762876	0.0276855	-0.919948	0.00120671
Pp3c22_14690	turquoise	0.642048	0.0860818	0.956049	0.000205318	-0.772562	0.0246235	-0.95699	0.000192539	-0.878988	0.00403792	-0.561223	0.14779	-0.746928	0.0332186	-0.906486	0.00190371
Pp3c1_36390	turquoise	0.411525	0.311081	0.955896	0.000207444	-0.848191	0.00778091	-0.852365	0.00718028	-0.979196	2.21606e-05	-0.61694	0.103243	-0.493347	0.21411	-0.966349	9.28771e-05
Pp3c1_38420	turquoise	0.572146	0.13835	0.955884	0.00020761	-0.891203	0.0029625	-0.929133	0.000843134	-0.868922	0.00509128	-0.397681	0.329234	-0.641811	0.0862354	-0.950338	0.000294915
Pp3c5_20340	turquoise	0.60742	0.11022	0.955745	0.000209555	-0.723605	0.0424496	-0.916025	0.00138877	-0.925223	0.000987543	-0.660706	0.0744864	-0.689882	0.0582959	-0.903405	0.00209317
Pp3c24_17380	turquoise	0.652225	0.0796361	0.955698	0.000210212	-0.863771	0.00569225	-0.969522	6.91725e-05	-0.823857	0.0119213	-0.358947	0.382549	-0.727736	0.0407137	-0.923387	0.00106059
Pp3c3_17380	turquoise	0.502586	0.204313	0.955666	0.000210663	-0.927011	0.000919647	-0.902142	0.00217419	-0.906068	0.00192871	-0.431456	0.285811	-0.58079	0.131125	-0.977676	2.73484e-05
Pp3c8_2220	turquoise	0.323532	0.434379	0.955592	0.000211708	-0.768088	0.0260104	-0.841962	0.00873529	-0.987595	4.7284e-06	-0.715366	0.0460436	-0.420269	0.299868	-0.918762	0.00126002
Pp3c13_3890	turquoise	0.64485	0.0842779	0.955563	0.000212121	-0.817644	0.0131623	-0.926043	0.000956014	-0.923532	0.00105471	-0.578672	0.132875	-0.721876	0.0431893	-0.948501	0.000328399
Pp3c6_25640	turquoise	0.351769	0.392824	0.955345	0.000215219	-0.685075	0.0608028	-0.871414	0.00481582	-0.927651	0.000896142	-0.689758	0.0583598	-0.469375	0.24064	-0.86213	0.00589286
Pp3c11_22280	turquoise	0.736765	0.0370719	0.955223	0.000216973	-0.779257	0.0226353	-0.988752	3.52795e-06	-0.825055	0.0116909	-0.449166	0.264231	-0.803974	0.0161714	-0.888449	0.00318641
Pp3c16_19950	turquoise	0.316157	0.445522	0.955143	0.000218125	-0.767028	0.0263457	-0.845028	0.00825671	-0.971017	5.95499e-05	-0.69236	0.0570282	-0.413773	0.308179	-0.910782	0.00165873
Pp3c16_5370	turquoise	0.678625	0.0642654	0.955	0.000220186	-0.795291	0.0182884	-0.957956	0.000179991	-0.872768	0.00467023	-0.505455	0.201319	-0.728985	0.0401978	-0.905331	0.00197335
Pp3c24_17510	turquoise	0.604776	0.112205	0.954925	0.000221282	-0.808699	0.015087	-0.930283	0.000803452	-0.920708	0.00117338	-0.606329	0.111037	-0.682824	0.0619982	-0.92938	0.000834499
Pp3c15_23907	turquoise	0.485998	0.222074	0.954857	0.000222278	-0.805369	0.0158463	-0.925345	0.000982846	-0.854604	0.00687055	-0.449257	0.264123	-0.587108	0.125981	-0.897444	0.00249349
Pp3c25_4860	turquoise	0.386597	0.344116	0.954727	0.000224185	-0.888211	0.00320622	-0.862664	0.0058271	-0.957241	0.000189228	-0.54971	0.15811	-0.485768	0.222326	-0.972775	4.94242e-05
Pp3c13_18360	turquoise	0.540199	0.166925	0.954291	0.00023064	-0.678143	0.0645287	-0.918771	0.00125961	-0.912027	0.00159176	-0.689554	0.058465	-0.643444	0.0851804	-0.865823	0.00544773
Pp3c24_11640	turquoise	0.652475	0.0794815	0.954171	0.000232448	-0.950476	0.000292501	-0.959175	0.000164934	-0.854203	0.00692544	-0.336725	0.414741	-0.729049	0.0401713	-0.97667	3.11921e-05
Pp3c4_16500	turquoise	0.402261	0.323176	0.954145	0.000232827	-0.815996	0.0135045	-0.855566	0.00674031	-0.986905	5.55848e-06	-0.680621	0.0631816	-0.494892	0.212455	-0.949609	0.000307917
Pp3c2_1820	turquoise	0.566023	0.1436	0.954032	0.000234541	-0.751069	0.0317222	-0.92039	0.00118725	-0.891356	0.00295036	-0.566634	0.14307	-0.620556	0.100661	-0.885136	0.00346982
Pp3c19_11990	turquoise	0.452305	0.260495	0.953962	0.000235604	-0.698241	0.0540859	-0.908529	0.00178448	-0.912259	0.00157948	-0.702912	0.0518149	-0.581893	0.130219	-0.867607	0.00524064
Pp3c4_17120	turquoise	0.61252	0.10645	0.95352	0.00024237	-0.699114	0.0536567	-0.93978	0.000521606	-0.892185	0.00288521	-0.662216	0.0735906	-0.717098	0.0452737	-0.875314	0.00440421
Pp3c14_18840	turquoise	0.429458	0.288297	0.953364	0.00024479	-0.785626	0.0208393	-0.86552	0.00548341	-0.980686	1.77529e-05	-0.710605	0.0482016	-0.520323	0.18618	-0.932457	0.000731852
Pp3c6_23250	turquoise	0.694851	0.0557702	0.953339	0.00024517	-0.912194	0.00158296	-0.977273	2.88485e-05	-0.840806	0.0089201	-0.362596	0.377372	-0.762937	0.0276656	-0.95029	0.000295764
Pp3c4_17930	turquoise	0.398932	0.327574	0.953275	0.000246173	-0.76337	0.0275241	-0.853796	0.00698127	-0.985659	7.29463e-06	-0.739324	0.0360772	-0.515221	0.191305	-0.931885	0.000750269
Pp3c10_2430	turquoise	0.764167	0.0272648	0.953029	0.000250041	-0.844245	0.00837724	-0.992166	1.19488e-06	-0.82138	0.0124069	-0.394008	0.334133	-0.832987	0.0102364	-0.921851	0.00112436
Pp3c11_25830	turquoise	0.543363	0.163963	0.953026	0.000250088	-0.941602	0.00047635	-0.908116	0.00180816	-0.913244	0.00152807	-0.44669	0.267199	-0.618532	0.102101	-0.988663	3.61172e-06
Pp3c4_17760	turquoise	0.318952	0.441286	0.95302	0.000250184	-0.831871	0.0104336	-0.844988	0.00826276	-0.969384	7.01075e-05	-0.63777	0.0888789	-0.443975	0.27047	-0.94996	0.000301616
Pp3c26_1300	turquoise	0.514563	0.191971	0.952819	0.00025337	-0.919823	0.00121225	-0.92253	0.00109588	-0.871266	0.0048319	-0.398769	0.32779	-0.608945	0.109086	-0.959468	0.000161449
Pp3c22_17530	turquoise	0.525699	0.18086	0.952646	0.000256127	-0.726749	0.0411244	-0.889462	0.00310285	-0.915202	0.00142907	-0.614702	0.10486	-0.597737	0.117586	-0.8943	0.00272321
Pp3c14_4610	turquoise	0.586408	0.126545	0.952574	0.000257282	-0.682679	0.0620758	-0.932838	0.000719728	-0.865815	0.00544865	-0.581634	0.130431	-0.660189	0.0747945	-0.850263	0.00747886
Pp3c3_13991	turquoise	0.660442	0.0746436	0.952455	0.0002592	-0.922431	0.0011	-0.949184	0.000315667	-0.851291	0.00733185	-0.343734	0.404466	-0.733117	0.0385181	-0.969165	7.16107e-05
Pp3c18_17810	turquoise	0.419917	0.300315	0.952303	0.000261667	-0.786658	0.020557	-0.904347	0.00203397	-0.870867	0.00487548	-0.501446	0.205509	-0.531903	0.174824	-0.89026	0.003038
Pp3c10_13360	turquoise	0.392264	0.33647	0.952274	0.000262143	-0.858016	0.00641549	-0.872102	0.0047415	-0.954688	0.000224758	-0.591346	0.122594	-0.490187	0.217516	-0.949812	0.000304259
Pp3c4_22680	turquoise	0.704168	0.0512144	0.952126	0.000264559	-0.794039	0.0186071	-0.975458	3.62777e-05	-0.84788	0.00782679	-0.511251	0.195343	-0.803853	0.0161997	-0.908205	0.00180303
Pp3c15_19050	turquoise	0.642293	0.0859236	0.952042	0.000265935	-0.945049	0.00039791	-0.946133	0.00037515	-0.858237	0.00638665	-0.333817	0.419036	-0.710609	0.0481999	-0.976825	3.05804e-05
Pp3c22_17190	turquoise	0.548707	0.159027	0.951883	0.000268549	-0.699572	0.0534326	-0.905306	0.00197489	-0.934227	0.000676722	-0.70304	0.0517536	-0.631876	0.0928181	-0.882618	0.00369581
Pp3c21_18499	turquoise	0.483447	0.224873	0.951818	0.000269622	-0.853217	0.00706144	-0.883234	0.0036396	-0.914261	0.00147612	-0.508604	0.198061	-0.583964	0.128527	-0.956838	0.000194571
Pp3c18_4371	turquoise	0.672089	0.0678903	0.951596	0.000273324	-0.727672	0.0407402	-0.9667	9.00251e-05	-0.830338	0.0107084	-0.506027	0.200726	-0.753963	0.0307016	-0.865211	0.00551996
Pp3c1_42090	turquoise	0.753655	0.0308092	0.951096	0.000281771	-0.787363	0.0203656	-0.97905	2.26266e-05	-0.849076	0.0076509	-0.497052	0.210152	-0.821404	0.0124021	-0.904149	0.00204635
Pp3c9_22150	turquoise	0.502968	0.203913	0.950964	0.000284032	-0.698049	0.0541802	-0.932398	0.000733714	-0.849632	0.00757003	-0.555446	0.152921	-0.604702	0.112261	-0.841279	0.00884426
Pp3c21_11730	turquoise	0.461722	0.249443	0.950788	0.000287065	-0.674825	0.0663588	-0.900637	0.00227342	-0.907015	0.00187233	-0.705988	0.0503512	-0.576554	0.134639	-0.855529	0.00674521
Pp3c17_20510	turquoise	0.609341	0.108791	0.950631	0.000289792	-0.788291	0.0201151	-0.914141	0.00148218	-0.930056	0.000811183	-0.622094	0.0995737	-0.694091	0.0561521	-0.933086	0.000711943
Pp3c14_16090	turquoise	0.482738	0.225654	0.950544	0.0002913	-0.906176	0.00192224	-0.905773	0.00194654	-0.876495	0.00428427	-0.394192	0.333886	-0.579921	0.131842	-0.957151	0.000190421
Pp3c3_610	turquoise	0.430616	0.286854	0.950537	0.000291433	-0.761486	0.0281432	-0.895936	0.00260203	-0.885715	0.00341919	-0.529129	0.177509	-0.534465	0.172363	-0.886016	0.00339299
Pp3c4_20400	turquoise	0.755361	0.0302157	0.949925	0.000302233	-0.882234	0.00373102	-0.980094	1.94262e-05	-0.837289	0.00949795	-0.389642	0.339998	-0.83561	0.00978188	-0.950359	0.000294551
Pp3c21_1420	turquoise	0.319331	0.440712	0.949873	0.000303175	-0.783888	0.0213203	-0.853033	0.00708694	-0.956388	0.000200651	-0.686828	0.0598813	-0.449588	0.263728	-0.917408	0.00132269
Pp3c1_29170	turquoise	0.5313	0.175406	0.949821	0.000304106	-0.701732	0.052383	-0.90491	0.00199914	-0.922436	0.00109978	-0.671214	0.0683846	-0.599645	0.116113	-0.870417	0.00492482
Pp3c22_16800	turquoise	0.651518	0.0800745	0.949573	0.000308573	-0.729036	0.0401765	-0.937447	0.000583556	-0.888883	0.00315041	-0.587629	0.125561	-0.713294	0.0469758	-0.883512	0.00361451
Pp3c3_4440	turquoise	0.364742	0.374343	0.949495	0.000309986	-0.823956	0.0119022	-0.860277	0.00612476	-0.941267	0.000484459	-0.575207	0.135767	-0.442178	0.272646	-0.922989	0.00107689
Pp3c9_10980	turquoise	0.317374	0.443676	0.949384	0.000312011	-0.729217	0.0401021	-0.834355	0.0099977	-0.957542	0.000185302	-0.678614	0.064271	-0.414139	0.307708	-0.893452	0.00278742
Pp3c8_7120	turquoise	0.471136	0.238637	0.949378	0.000312117	-0.756886	0.0296914	-0.914854	0.00144634	-0.853459	0.00702791	-0.492636	0.214874	-0.575063	0.135888	-0.873715	0.00457013
Pp3c3_18780	turquoise	0.371419	0.364986	0.949377	0.00031214	-0.757398	0.0295163	-0.892126	0.00288987	-0.884611	0.00351618	-0.570404	0.139833	-0.498299	0.208829	-0.876901	0.00424344
Pp3c23_13040	turquoise	0.433465	0.28332	0.949252	0.000314434	-0.927616	0.000897416	-0.877011	0.00423247	-0.920666	0.00117519	-0.45537	0.256871	-0.531887	0.17484	-0.981839	1.47725e-05
Pp3c10_11290	turquoise	0.327006	0.429171	0.949245	0.000314558	-0.767132	0.0263128	-0.863085	0.00577557	-0.914042	0.00148722	-0.595232	0.119535	-0.443157	0.271459	-0.892029	0.00289746
Pp3c24_13920	turquoise	0.670059	0.0690404	0.949116	0.000316929	-0.851799	0.0072598	-0.973679	4.46946e-05	-0.821841	0.0123155	-0.40469	0.319983	-0.77843	0.0228751	-0.923982	0.00103654
Pp3c17_21990	turquoise	0.475932	0.233225	0.949096	0.000317301	-0.82517	0.0116689	-0.908139	0.00180686	-0.913671	0.00150611	-0.591169	0.122734	-0.610066	0.108255	-0.932328	0.000735957
Pp3c25_9990	turquoise	0.532575	0.174177	0.949066	0.000317843	-0.841286	0.00884308	-0.89364	0.00277314	-0.899461	0.00235293	-0.485034	0.22313	-0.591687	0.122324	-0.93709	0.000593435
Pp3c22_2490	turquoise	0.37441	0.36083	0.948664	0.00032533	-0.851227	0.00734097	-0.858376	0.0063685	-0.967698	8.22348e-05	-0.630114	0.0940144	-0.481549	0.226968	-0.953656	0.000240269
Pp3c18_8170	turquoise	0.699187	0.053621	0.947971	0.000338506	-0.777155	0.0232483	-0.984209	9.72841e-06	-0.805424	0.0158336	-0.431988	0.285149	-0.796421	0.0180036	-0.881142	0.00383248
Pp3c3_16760	turquoise	0.444656	0.269648	0.947933	0.000339242	-0.87107	0.00485326	-0.865703	0.00546177	-0.941257	0.000484693	-0.552508	0.155566	-0.522003	0.184508	-0.960311	0.000151686
Pp3c11_2220	turquoise	0.705999	0.0503464	0.947925	0.00033939	-0.784046	0.0212763	-0.9609	0.000145095	-0.868658	0.00512108	-0.527826	0.178778	-0.781526	0.0219848	-0.906708	0.00189049
Pp3c11_16970	turquoise	0.640082	0.0873612	0.947803	0.000341756	-0.90049	0.00228324	-0.968377	7.71938e-05	-0.809862	0.0148275	-0.30835	0.457445	-0.723788	0.042372	-0.931908	0.000749524
Pp3c26_12120	turquoise	0.480974	0.227605	0.947748	0.00034282	-0.773302	0.0243985	-0.917668	0.00131052	-0.846204	0.00807768	-0.465018	0.245633	-0.58325	0.129108	-0.878827	0.00405349
Pp3c3_21960	turquoise	0.469165	0.24088	0.947724	0.000343297	-0.799037	0.0173549	-0.890651	0.00300658	-0.90184	0.00219385	-0.509236	0.19741	-0.540063	0.167052	-0.906929	0.00187743
Pp3c5_18360	turquoise	0.605154	0.11192	0.947708	0.000343593	-0.840712	0.00893523	-0.920444	0.0011849	-0.867382	0.00526649	-0.417362	0.303573	-0.671619	0.0681559	-0.933306	0.000705034
Pp3c13_8880	turquoise	0.570694	0.139586	0.947604	0.000345629	-0.725086	0.0418225	-0.941929	0.000468494	-0.838045	0.00937171	-0.530755	0.175933	-0.669156	0.0695557	-0.858225	0.00638817
Pp3c2_11310	turquoise	0.453575	0.258991	0.947591	0.000345878	-0.753719	0.0307869	-0.849599	0.00757481	-0.96723	8.58285e-05	-0.687419	0.0595725	-0.524559	0.181981	-0.920651	0.00117583
Pp3c16_20170	turquoise	0.375664	0.359093	0.947578	0.000346132	-0.72974	0.0398874	-0.87579	0.00435563	-0.921048	0.00115864	-0.684233	0.061248	-0.509347	0.197296	-0.882886	0.00367133
Pp3c21_16440	turquoise	0.342518	0.406241	0.946924	0.000359084	-0.722136	0.0430778	-0.83533	0.00982973	-0.966865	8.87029e-05	-0.717341	0.045166	-0.425353	0.293438	-0.890059	0.00305421
Pp3c12_4010	turquoise	0.409241	0.314042	0.94688	0.000359958	-0.744732	0.0340293	-0.884747	0.00350413	-0.92737	0.000906413	-0.696254	0.0550694	-0.541619	0.165591	-0.892328	0.00287411
Pp3c26_12650	turquoise	0.739873	0.035866	0.946852	0.00036052	-0.90718	0.00186267	-0.966705	8.99862e-05	-0.845269	0.00821979	-0.377211	0.356957	-0.816838	0.013329	-0.965203	0.000102607
Pp3c5_9530	turquoise	0.483657	0.224642	0.94684	0.000360766	-0.798353	0.0175231	-0.86686	0.00532666	-0.968818	7.40367e-05	-0.690956	0.0577444	-0.573364	0.137319	-0.942954	0.000444471
Pp3c15_15320	turquoise	0.507924	0.198763	0.94668	0.000363975	-0.72019	0.0439182	-0.90491	0.00199915	-0.912923	0.00154471	-0.654196	0.0784215	-0.577696	0.133686	-0.86858	0.00512986
Pp3c4_17660	turquoise	0.495358	0.211958	0.946637	0.000364843	-0.866872	0.00532533	-0.894727	0.00269128	-0.917372	0.00132438	-0.497627	0.209541	-0.566279	0.143378	-0.944567	0.000408328
Pp3c4_5210	turquoise	0.546225	0.16131	0.946514	0.000367348	-0.691971	0.057226	-0.905859	0.00194134	-0.880368	0.00390554	-0.599969	0.115864	-0.641463	0.0864614	-0.867901	0.00520701
Pp3c4_20520	turquoise	0.727925	0.0406356	0.946396	0.00036975	-0.924535	0.00101454	-0.968258	7.80598e-05	-0.830488	0.0106814	-0.320192	0.439411	-0.787108	0.0204347	-0.960268	0.000152169
Pp3c1_39960	turquoise	0.560693	0.148256	0.946337	0.000370948	-0.928238	0.000874882	-0.92352	0.00105518	-0.888171	0.0032096	-0.4413	0.273713	-0.673257	0.0672341	-0.978428	2.46909e-05
Pp3c10_7760	turquoise	0.619272	0.101573	0.946315	0.000371407	-0.70445	0.0510799	-0.942925	0.000445132	-0.836319	0.00966143	-0.52201	0.184502	-0.70584	0.050421	-0.85553	0.00674507
Pp3c23_20710	turquoise	0.70686	0.049941	0.946309	0.000371521	-0.8576	0.00646989	-0.955897	0.000207429	-0.864411	0.00561528	-0.473362	0.236117	-0.778072	0.0229796	-0.940826	0.000495296
Pp3c3_29500	turquoise	0.506249	0.200495	0.946222	0.000373318	-0.711088	0.0479801	-0.905886	0.00193968	-0.919431	0.00122978	-0.709197	0.0488512	-0.631398	0.0931416	-0.882615	0.00369609
Pp3c14_26541	turquoise	0.535046	0.171808	0.946178	0.000374225	-0.80088	0.0169071	-0.939588	0.000526537	-0.837988	0.00938121	-0.441937	0.272938	-0.649255	0.0814867	-0.892007	0.00289916
Pp3c18_11070	turquoise	0.265414	0.525225	0.946174	0.000374291	-0.760497	0.028472	-0.823993	0.0118951	-0.976713	3.10224e-05	-0.720773	0.0436651	-0.383677	0.348088	-0.909294	0.00174113
Pp3c18_6100	turquoise	0.273391	0.512361	0.946045	0.000376955	-0.745841	0.0336184	-0.817057	0.0132835	-0.977472	2.8102e-05	-0.707299	0.0497353	-0.374857	0.36021	-0.904105	0.0020491
Pp3c12_23420	turquoise	0.470651	0.239188	0.945818	0.000381672	-0.66601	0.0713682	-0.881386	0.00380966	-0.942757	0.000449039	-0.777201	0.0232346	-0.581991	0.130138	-0.86815	0.00517866
Pp3c3_2109	turquoise	0.561015	0.147973	0.945774	0.000382592	-0.723126	0.042654	-0.940713	0.000498076	-0.83548	0.00980416	-0.492636	0.214874	-0.650748	0.0805536	-0.85185	0.00725262
Pp3c13_13660	turquoise	0.666671	0.070985	0.945504	0.000388252	-0.788141	0.0201555	-0.955843	0.000208176	-0.833527	0.0101417	-0.451095	0.261933	-0.720504	0.0437818	-0.885607	0.00342858
Pp3c15_7610	turquoise	0.67117	0.0684098	0.945373	0.000391011	-0.691439	0.0574974	-0.953629	0.00024068	-0.859248	0.006256	-0.591036	0.12284	-0.748756	0.032553	-0.855387	0.00676435
Pp3c15_22030	turquoise	0.516566	0.189946	0.94537	0.000391081	-0.894372	0.0027178	-0.889043	0.0031372	-0.897266	0.00250614	-0.444554	0.269771	-0.610907	0.107634	-0.970092	6.53898e-05
Pp3c2_31840	turquoise	0.562899	0.146319	0.945362	0.000391257	-0.666537	0.0710629	-0.903012	0.00211811	-0.911428	0.00162376	-0.678654	0.0642494	-0.626964	0.0961758	-0.855867	0.00669981
Pp3c2_35860	turquoise	0.668194	0.0701067	0.945209	0.000394493	-0.834545	0.00996485	-0.937724	0.000575956	-0.895994	0.00259785	-0.529704	0.176952	-0.741508	0.0352415	-0.938872	0.00054518
Pp3c22_9690	turquoise	0.547217	0.160395	0.94486	0.000401984	-0.792231	0.0190737	-0.93141	0.000765773	-0.828179	0.0111035	-0.410009	0.313045	-0.624867	0.0976307	-0.881185	0.00382849
Pp3c5_18830	turquoise	0.585968	0.126901	0.944778	0.000403756	-0.945205	0.00039459	-0.94108	0.000489021	-0.840716	0.00893469	-0.323839	0.433918	-0.683824	0.0614652	-0.96611	9.48539e-05
Pp3c9_9450	turquoise	0.690343	0.0580587	0.944751	0.000404336	-0.897399	0.00249668	-0.945953	0.000378864	-0.878873	0.00404907	-0.45065	0.262462	-0.773728	0.0242696	-0.968608	7.55279e-05
Pp3c4_6040	turquoise	0.490367	0.217322	0.944723	0.000404945	-0.806365	0.0156167	-0.861496	0.00597155	-0.973558	4.5307e-05	-0.677769	0.0647333	-0.57393	0.136842	-0.949625	0.000307636
Pp3c24_6360	turquoise	0.605268	0.111834	0.944673	0.000406018	-0.733269	0.0384572	-0.920658	0.00117554	-0.903855	0.00206474	-0.637789	0.0888665	-0.70851	0.04917	-0.897564	0.00248495
Pp3c2_16671	turquoise	0.613703	0.105586	0.944608	0.000407446	-0.735478	0.0375784	-0.955009	0.000220067	-0.831127	0.0105665	-0.525473	0.181082	-0.704798	0.0509146	-0.858391	0.00636666
Pp3c1_10439	turquoise	0.436899	0.27909	0.944478	0.000410263	-0.826568	0.0114041	-0.882499	0.00370667	-0.890827	0.00299251	-0.474855	0.234435	-0.537741	0.169244	-0.922725	0.0010878
Pp3c11_10582	turquoise	0.309088	0.456313	0.944427	0.000411393	-0.861105	0.00602046	-0.848701	0.00770574	-0.935106	0.000650387	-0.554306	0.153944	-0.429515	0.288226	-0.943233	0.000438075
Pp3c7_8810	turquoise	0.450012	0.263222	0.944076	0.000419125	-0.783157	0.0215246	-0.882523	0.00370446	-0.924231	0.0010266	-0.651362	0.0801713	-0.58692	0.126132	-0.921523	0.00113828
Pp3c3_24900	turquoise	0.348029	0.398224	0.944073	0.000419179	-0.824574	0.0117832	-0.857644	0.00646412	-0.920338	0.00118954	-0.558754	0.14997	-0.480076	0.2286	-0.930984	0.000779906
Pp3c15_14410	turquoise	0.6891	0.0586992	0.94403	0.000420142	-0.937114	0.000592774	-0.963037	0.000122784	-0.82327	0.0120352	-0.307445	0.458836	-0.766232	0.0265995	-0.962383	0.000129352
Pp3c18_17400	turquoise	0.734186	0.0380911	0.943972	0.000421426	-0.762443	0.0278278	-0.974049	4.28481e-05	-0.825843	0.0115408	-0.459023	0.252586	-0.785825	0.0207848	-0.87511	0.00442518
Pp3c24_1550	turquoise	0.451534	0.261411	0.943969	0.000421485	-0.922981	0.0010772	-0.888375	0.00319253	-0.886503	0.00335099	-0.394183	0.333899	-0.536736	0.170198	-0.961053	0.000143419
Pp3s128_10	turquoise	0.734015	0.038159	0.943964	0.000421615	-0.892092	0.00289247	-0.983104	1.19064e-05	-0.807677	0.0153176	-0.318184	0.442449	-0.792285	0.0190596	-0.929279	0.000838014
Pp3c17_23460	turquoise	0.398702	0.32788	0.943938	0.000422191	-0.901452	0.00221934	-0.853928	0.00696319	-0.953819	0.000237767	-0.543989	0.163381	-0.484468	0.22375	-0.973138	4.74869e-05
Pp3c6_3390	turquoise	0.582223	0.129948	0.943821	0.000424807	-0.677764	0.0647359	-0.947165	0.000354278	-0.832554	0.0103125	-0.549027	0.158735	-0.66504	0.0719326	-0.825893	0.0115315
Pp3c5_17260	turquoise	0.781082	0.0221113	0.943768	0.000425984	-0.841752	0.00876867	-0.975144	3.7681e-05	-0.824731	0.011753	-0.386576	0.344146	-0.838867	0.0092358	-0.926049	0.000955785
Pp3c14_23520	turquoise	0.699287	0.0535724	0.943768	0.000425992	-0.861614	0.00595681	-0.978467	2.45583e-05	-0.812742	0.0141967	-0.348808	0.397097	-0.777719	0.0230828	-0.91723	0.00133108
Pp3c14_24180	turquoise	0.662588	0.0733712	0.943669	0.000428202	-0.689809	0.0583332	-0.947369	0.000350233	-0.839079	0.00920099	-0.538145	0.168861	-0.737349	0.0368433	-0.850935	0.00738258
Pp3c17_1280	turquoise	0.513222	0.193333	0.943631	0.000429054	-0.700814	0.0528279	-0.926026	0.000956682	-0.845271	0.00821953	-0.568716	0.141277	-0.634657	0.0909475	-0.84875	0.00769867
Pp3c26_13750	turquoise	0.334952	0.417358	0.943449	0.000433178	-0.883331	0.00363086	-0.844544	0.00833112	-0.940054	0.000514621	-0.523734	0.182795	-0.434974	0.281458	-0.956848	0.000194434
Pp3c20_18960	turquoise	0.571304	0.139066	0.943441	0.000433338	-0.923982	0.00103656	-0.914472	0.00146548	-0.901872	0.0021918	-0.478578	0.230267	-0.674825	0.0663584	-0.981857	1.47285e-05
Pp3c8_16660	turquoise	0.291024	0.484357	0.943226	0.000438233	-0.699232	0.0535989	-0.836984	0.00954908	-0.965308	0.000101684	-0.753828	0.0307487	-0.412505	0.309815	-0.87459	0.00447889
Pp3c1_39840	turquoise	0.740211	0.0357362	0.943222	0.000438322	-0.876606	0.00427304	-0.948811	0.000322593	-0.863597	0.00571329	-0.423183	0.296174	-0.801449	0.0167702	-0.958169	0.000177299
Pp3c11_20990	turquoise	0.624931	0.0975857	0.943215	0.000438491	-0.914995	0.00143935	-0.934992	0.000653757	-0.839792	0.00908437	-0.331393	0.422632	-0.707144	0.0498078	-0.959439	0.000161798
Pp3c6_23349	turquoise	0.679895	0.0635743	0.943198	0.000438884	-0.769054	0.0257068	-0.972159	5.28321e-05	-0.81091	0.014596	-0.45708	0.254861	-0.787644	0.0202896	-0.880961	0.00384955
Pp3c6_15430	turquoise	0.628704	0.0949789	0.943113	0.000440819	-0.744109	0.0342616	-0.935765	0.000631082	-0.866245	0.00539823	-0.533411	0.173373	-0.674613	0.0664764	-0.870454	0.00492081
Pp3c25_13320	turquoise	0.506331	0.20041	0.943035	0.000442609	-0.686863	0.059863	-0.870653	0.00489888	-0.947513	0.000347413	-0.72666	0.0411618	-0.570922	0.139391	-0.877841	0.00415
Pp3c14_15670	turquoise	0.647469	0.0826118	0.942806	0.000447897	-0.830948	0.0105986	-0.939445	0.000530208	-0.863744	0.00569556	-0.492691	0.214815	-0.761561	0.0281185	-0.936371	0.0006137
Pp3c8_13123	turquoise	0.35566	0.387239	0.942784	0.000448393	-0.735068	0.0377406	-0.85233	0.00718511	-0.960044	0.000154737	-0.747097	0.0331566	-0.493799	0.213626	-0.901298	0.00222946
Pp3c27_4750	turquoise	0.274477	0.510619	0.942557	0.000453691	-0.739401	0.0360476	-0.826358	0.0114435	-0.947337	0.00035086	-0.669821	0.069176	-0.394651	0.333272	-0.892643	0.00284963
Pp3c4_5730	turquoise	0.683909	0.0614201	0.942291	0.000459929	-0.927744	0.000892737	-0.96246	0.000128567	-0.824371	0.0118222	-0.306945	0.459605	-0.741227	0.0353483	-0.949036	0.000318414
Pp3c14_15420	turquoise	0.704741	0.0509418	0.942233	0.000461296	-0.756957	0.0296671	-0.958998	0.000167066	-0.839726	0.00909516	-0.498031	0.209114	-0.797213	0.0178056	-0.890587	0.00301167
Pp3c8_16720	turquoise	0.310946	0.453467	0.942227	0.000461436	-0.780925	0.022156	-0.848826	0.00768744	-0.921164	0.00115367	-0.572782	0.137811	-0.419756	0.30052	-0.89784	0.0024655
Pp3c7_20200	turquoise	0.325659	0.431187	0.942149	0.000463265	-0.69829	0.0540617	-0.827826	0.0111688	-0.979688	2.06343e-05	-0.763689	0.02742	-0.431578	0.285658	-0.886172	0.00337954
Pp3c16_21430	turquoise	0.735664	0.0375047	0.942002	0.000466765	-0.786607	0.0205709	-0.97836	2.49234e-05	-0.809513	0.0149052	-0.433137	0.283726	-0.82961	0.0108407	-0.89355	0.00277997
Pp3c2_270	turquoise	0.593213	0.121119	0.941789	0.000471842	-0.901818	0.0021953	-0.90539	0.00196977	-0.899233	0.00236852	-0.462032	0.249083	-0.650165	0.0809174	-0.965614	9.90454e-05
Pp3c4_24340	turquoise	0.5962	0.118779	0.941605	0.00047626	-0.916228	0.00137895	-0.928425	0.000868191	-0.887885	0.00323353	-0.44995	0.263296	-0.683728	0.0615163	-0.965663	9.862e-05
Pp3c5_25020	turquoise	0.501845	0.20509	0.941574	0.000477008	-0.736364	0.0372293	-0.915058	0.00143623	-0.838423	0.00930908	-0.484825	0.223358	-0.603011	0.113541	-0.861312	0.00599445
Pp3c20_19010	turquoise	0.302133	0.467031	0.941564	0.000477262	-0.821436	0.0123956	-0.846227	0.00807424	-0.94493	0.000400472	-0.632518	0.092384	-0.429252	0.288554	-0.925172	0.000989559
Pp3c11_9540	turquoise	0.486386	0.221649	0.941505	0.00047867	-0.725843	0.0415039	-0.899869	0.00232513	-0.892046	0.00289607	-0.591396	0.122554	-0.547479	0.160154	-0.858408	0.00636446
Pp3c11_22920	turquoise	0.496248	0.211008	0.941307	0.000483474	-0.925307	0.000984307	-0.897613	0.00248149	-0.913205	0.00153011	-0.487312	0.220639	-0.598241	0.117196	-0.97471	3.96732e-05
Pp3c10_7750	turquoise	0.681475	0.062721	0.941278	0.000484194	-0.78434	0.0211946	-0.94256	0.000453621	-0.837167	0.00951841	-0.445933	0.268109	-0.729819	0.0398551	-0.892332	0.00287379
Pp3c18_8600	turquoise	0.279807	0.502103	0.941039	0.000490037	-0.757958	0.0293258	-0.833594	0.01013	-0.96624	9.37785e-05	-0.72678	0.0411118	-0.408635	0.31483	-0.902004	0.00218316
Pp3c20_10760	turquoise	0.624051	0.0982001	0.941032	0.000490215	-0.881479	0.00380102	-0.96439	0.000109899	-0.807878	0.0152721	-0.320915	0.43832	-0.700386	0.0530357	-0.912781	0.00155212
Pp3c21_200	turquoise	0.370865	0.365758	0.940905	0.000493329	-0.675774	0.0658319	-0.832775	0.0102736	-0.968956	7.3065e-05	-0.75355	0.030846	-0.461533	0.249663	-0.875618	0.00437316
Pp3c15_23158	turquoise	0.486792	0.221206	0.940818	0.000495481	-0.826493	0.0114181	-0.871142	0.00484545	-0.921206	0.00115185	-0.531191	0.175511	-0.578986	0.132615	-0.942872	0.000446366
Pp3c2_24850	turquoise	0.654042	0.0785157	0.940603	0.000500826	-0.714529	0.0464189	-0.933358	0.000703425	-0.888004	0.00322355	-0.626185	0.096715	-0.725584	0.0416126	-0.874844	0.00445261
Pp3c9_9280	turquoise	0.761774	0.028048	0.940578	0.000501453	-0.910085	0.00169699	-0.981192	1.63979e-05	-0.810815	0.0146169	-0.308782	0.456783	-0.823501	0.0119904	-0.945303	0.000392496
Pp3c25_7414	turquoise	0.408485	0.315025	0.940483	0.000503825	-0.682465	0.06219	-0.879298	0.00400792	-0.881264	0.00382111	-0.600435	0.115506	-0.51698	0.189529	-0.845951	0.00811592
Pp3c6_25610	turquoise	0.398983	0.327506	0.940471	0.000504128	-0.630346	0.0938564	-0.8544	0.0068984	-0.944883	0.000401475	-0.777351	0.0231906	-0.50986	0.196769	-0.847959	0.00781516
Pp3c22_18300	turquoise	0.6886	0.0589581	0.940431	0.00050513	-0.946906	0.000359429	-0.955867	0.00020785	-0.837434	0.00947372	-0.334458	0.418088	-0.761715	0.0280675	-0.969642	6.83614e-05
Pp3c11_12290	turquoise	0.4683	0.241868	0.940291	0.000508638	-0.629571	0.0943849	-0.87839	0.00409611	-0.914518	0.00146316	-0.715841	0.0458319	-0.541005	0.166167	-0.829904	0.0107872
Pp3c17_22010	turquoise	0.342384	0.406437	0.940045	0.000514853	-0.777258	0.0232182	-0.875828	0.00435169	-0.900698	0.0022693	-0.602482	0.113942	-0.488156	0.21972	-0.891168	0.00296529
Pp3c9_4200	turquoise	0.625639	0.0970934	0.939943	0.000517431	-0.882415	0.00371435	-0.932617	0.000726742	-0.828802	0.0109886	-0.331447	0.422552	-0.693863	0.0562672	-0.936173	0.000619333
Pp3c10_23620	turquoise	0.376274	0.35825	0.939893	0.00051872	-0.816673	0.0133632	-0.87432	0.00450687	-0.917158	0.00133449	-0.586761	0.12626	-0.473984	0.235416	-0.905853	0.0019417
Pp3c4_7810	turquoise	0.648539	0.0819367	0.939818	0.000520625	-0.796999	0.0178591	-0.966925	8.8225e-05	-0.798559	0.0174725	-0.408047	0.315596	-0.73663	0.0371247	-0.877461	0.00418766
Pp3c3_3420	turquoise	0.432982	0.283918	0.939687	0.000523972	-0.651656	0.0799885	-0.888144	0.00321187	-0.883969	0.00357341	-0.675135	0.0661865	-0.538819	0.168225	-0.82892	0.0109668
Pp3c6_19970	turquoise	0.286132	0.492065	0.939628	0.000525502	-0.701971	0.0522675	-0.847366	0.00790321	-0.923921	0.00103902	-0.693558	0.0564209	-0.411278	0.3114	-0.8573	0.00650924
Pp3c5_26480	turquoise	0.251614	0.547758	0.939596	0.000526316	-0.783925	0.0213098	-0.809942	0.0148097	-0.983437	1.12187e-05	-0.707932	0.0494392	-0.372792	0.363075	-0.923367	0.00106143
Pp3c14_26580	turquoise	0.304665	0.463118	0.93955	0.00052751	-0.674818	0.0663624	-0.856045	0.00667588	-0.922449	0.00109923	-0.707423	0.0496773	-0.420322	0.2998	-0.839888	0.00906874
Pp3c9_3860	turquoise	0.614326	0.105133	0.939547	0.000527583	-0.852988	0.00709323	-0.905335	0.00197309	-0.91653	0.0013644	-0.528449	0.178172	-0.673851	0.0669013	-0.950628	0.000289848
Pp3c26_12651	turquoise	0.741609	0.0352032	0.939524	0.000528186	-0.891353	0.00295061	-0.960055	0.000154609	-0.840968	0.00889406	-0.389342	0.340403	-0.823952	0.011903	-0.957374	0.000187491
Pp3c2_14660	turquoise	0.529929	0.176733	0.939374	0.000532055	-0.827575	0.0112156	-0.921612	0.00113447	-0.851986	0.00723348	-0.460388	0.250995	-0.603231	0.113374	-0.897096	0.00251824
Pp3c20_16030	turquoise	0.652822	0.0792669	0.939178	0.000537148	-0.944889	0.000401349	-0.943399	0.000434292	-0.850148	0.00749534	-0.333372	0.419696	-0.721675	0.043276	-0.968721	7.47246e-05
Pp3c22_17180	turquoise	0.473084	0.236431	0.939164	0.000537518	-0.743558	0.0344676	-0.905355	0.00197192	-0.893754	0.00276446	-0.652781	0.0792924	-0.609144	0.108938	-0.882218	0.00373249
Pp3c2_26894	turquoise	0.445448	0.268692	0.939049	0.00054053	-0.898019	0.00245289	-0.86788	0.00520942	-0.901011	0.0022485	-0.445068	0.26915	-0.545534	0.161948	-0.965324	0.000101546
Pp3c17_4591	turquoise	0.48292	0.225454	0.939044	0.000540656	-0.810923	0.0145931	-0.896811	0.00253866	-0.866086	0.00541684	-0.440155	0.275107	-0.564117	0.145255	-0.901345	0.00222635
Pp3c11_10580	turquoise	0.424807	0.294125	0.938861	0.000545464	-0.897359	0.00249948	-0.880343	0.00390793	-0.87822	0.00411277	-0.398243	0.328489	-0.509898	0.19673	-0.941605	0.000476273
Pp3c21_7530	turquoise	0.564081	0.145286	0.938807	0.000546882	-0.933639	0.000694712	-0.917402	0.00132297	-0.864325	0.00562553	-0.351696	0.392929	-0.643418	0.0851975	-0.964773	0.000106416
Pp3c7_12140	turquoise	0.704545	0.0510347	0.938695	0.000549852	-0.908071	0.00181077	-0.942299	0.000459736	-0.86241	0.00585831	-0.389842	0.339729	-0.75106	0.0317255	-0.959148	0.000165264
Pp3c4_2630	turquoise	0.72484	0.0419261	0.938564	0.000553317	-0.712161	0.0474898	-0.971068	5.92403e-05	-0.826358	0.0114435	-0.53346	0.173326	-0.797082	0.0178383	-0.852671	0.00713737
Pp3c7_1569	turquoise	0.457307	0.254595	0.938563	0.000553358	-0.723517	0.0424873	-0.859888	0.00617417	-0.910055	0.00169865	-0.595166	0.119586	-0.518534	0.187968	-0.878869	0.00404941
Pp3c19_8650	turquoise	0.438415	0.277232	0.938352	0.000558986	-0.900894	0.00225623	-0.850799	0.00740202	-0.936884	0.000599202	-0.490543	0.217131	-0.515136	0.191391	-0.974956	3.85341e-05
Pp3c11_5740	turquoise	0.417647	0.303209	0.938308	0.000560158	-0.72305	0.0426861	-0.873255	0.00461856	-0.927524	0.000900762	-0.715913	0.0457999	-0.559761	0.149079	-0.888306	0.00319829
Pp3c19_14040	turquoise	0.70281	0.0518641	0.938299	0.000560396	-0.85961	0.00620959	-0.934554	0.000666857	-0.885586	0.0034304	-0.490067	0.217646	-0.760791	0.0283741	-0.948526	0.000327933
Pp3c15_21670	turquoise	0.620485	0.100711	0.938187	0.000563404	-0.868695	0.00511688	-0.925697	0.000969266	-0.890256	0.00303836	-0.521909	0.184602	-0.707034	0.0498592	-0.947399	0.00034964
Pp3c11_22290	turquoise	0.446792	0.267076	0.937943	0.000570012	-0.707573	0.0496069	-0.896732	0.00254434	-0.896762	0.00254217	-0.684971	0.0608576	-0.586525	0.12645	-0.86518	0.00552364
Pp3c27_2440	turquoise	0.566209	0.143438	0.937898	0.000571236	-0.775282	0.0238032	-0.885897	0.00340332	-0.941266	0.000484477	-0.658255	0.0759543	-0.64997	0.081039	-0.925777	0.000966194
Pp3c21_14460	turquoise	0.599822	0.115977	0.937384	0.000585307	-0.745952	0.0335775	-0.956072	0.00020499	-0.813447	0.0140448	-0.500607	0.206391	-0.713986	0.046663	-0.857333	0.00650494
Pp3c6_3040	turquoise	0.672208	0.0678232	0.93726	0.000588708	-0.800528	0.016992	-0.966512	9.15463e-05	-0.810631	0.0146574	-0.420431	0.299661	-0.781549	0.0219783	-0.89367	0.00277083
Pp3c9_25240	turquoise	0.351369	0.3934	0.937218	0.000589895	-0.641579	0.0863865	-0.848994	0.00766296	-0.951939	0.00026763	-0.80312	0.0163722	-0.466755	0.243636	-0.844037	0.00840957
Pp3s176_30	turquoise	0.453653	0.258898	0.937157	0.000591569	-0.843179	0.00854327	-0.858682	0.0063289	-0.947942	0.000339071	-0.598348	0.117113	-0.519612	0.18689	-0.941985	0.000467153
Pp3c2_9790	turquoise	0.697743	0.0543311	0.937065	0.000594136	-0.680652	0.0631648	-0.953794	0.000238156	-0.829416	0.0108761	-0.5528	0.155302	-0.778131	0.0229625	-0.845084	0.00824813
Pp3c14_24820	turquoise	0.315525	0.446484	0.936958	0.000597115	-0.712182	0.0474801	-0.840248	0.00901036	-0.95862	0.000171683	-0.76832	0.0259372	-0.450645	0.262468	-0.881811	0.00377012
Pp3c23_11430	turquoise	0.304095	0.463997	0.936939	0.000597649	-0.754743	0.0304298	-0.84993	0.00752687	-0.921711	0.00113027	-0.644638	0.0844141	-0.413368	0.3087	-0.876887	0.0042449
Pp3c15_11340	turquoise	0.711676	0.0477111	0.936931	0.000597895	-0.727263	0.0409103	-0.952424	0.000259708	-0.846908	0.00797171	-0.531516	0.175197	-0.761148	0.0282555	-0.864391	0.0056177
Pp3c25_11890	turquoise	0.667418	0.0705538	0.936873	0.000599516	-0.864696	0.00558115	-0.908631	0.00177864	-0.90018	0.00230409	-0.489056	0.218742	-0.716995	0.045319	-0.958686	0.000170871
Pp3c24_16390	turquoise	0.273841	0.51164	0.936834	0.000600613	-0.757071	0.0296282	-0.810732	0.0146352	-0.983533	1.10262e-05	-0.746063	0.0335364	-0.389629	0.340016	-0.911022	0.00164567
Pp3c3_31590	turquoise	0.49045	0.217232	0.936808	0.000601318	-0.8692	0.00506007	-0.922122	0.00111293	-0.856854	0.00656823	-0.432739	0.284219	-0.59799	0.117389	-0.917534	0.00131676
Pp3c4_13990	turquoise	0.325291	0.431738	0.936727	0.000603613	-0.722403	0.042963	-0.844561	0.0083285	-0.949245	0.000314558	-0.745591	0.033711	-0.467709	0.242542	-0.886793	0.00332611
Pp3c15_22031	turquoise	0.515446	0.191077	0.936712	0.000604028	-0.89336	0.00279452	-0.879643	0.00397472	-0.890287	0.00303581	-0.435124	0.281273	-0.60881	0.109186	-0.966645	9.04675e-05
Pp3c14_19110	turquoise	0.276971	0.506627	0.936709	0.000604112	-0.745509	0.033741	-0.827167	0.0112917	-0.934823	0.000658779	-0.630666	0.0936387	-0.369038	0.368311	-0.878694	0.00406642
Pp3c16_1450	turquoise	0.468352	0.241807	0.936619	0.000606646	-0.710155	0.0484086	-0.872305	0.00471973	-0.921322	0.00114686	-0.706906	0.0499195	-0.595919	0.118998	-0.888401	0.00319037
Pp3c27_8220	turquoise	0.563673	0.145642	0.936587	0.000607565	-0.711456	0.0478116	-0.951752	0.000270728	-0.808874	0.0150478	-0.507244	0.199465	-0.678002	0.0646059	-0.833614	0.0101265
Pp3c11_19170	turquoise	0.6466	0.0831628	0.936554	0.000608493	-0.659362	0.0752893	-0.929856	0.000818057	-0.85585	0.00670206	-0.61814	0.102382	-0.733852	0.038224	-0.845014	0.00825881
Pp3c5_15510	turquoise	0.461599	0.249586	0.93628	0.000616291	-0.871937	0.00475922	-0.898115	0.00244616	-0.869281	0.00505103	-0.463553	0.247323	-0.563189	0.146065	-0.926849	0.000925681
Pp3c23_22000	turquoise	0.325255	0.431794	0.936196	0.000618688	-0.751768	0.031474	-0.861297	0.00599642	-0.907247	0.0018587	-0.643038	0.0854419	-0.467116	0.243222	-0.880774	0.00386715
Pp3c3_31710	turquoise	0.511378	0.195213	0.936175	0.000619275	-0.621201	0.100204	-0.888307	0.0031982	-0.88305	0.00365637	-0.66475	0.0721022	-0.590554	0.123223	-0.823266	0.0120361
Pp3c13_24190	turquoise	0.378863	0.35468	0.936064	0.000622453	-0.720765	0.0436688	-0.875094	0.0044268	-0.892855	0.00283328	-0.649442	0.0813699	-0.522306	0.184208	-0.868086	0.00518588
Pp3c3_5550	turquoise	0.671507	0.0682192	0.936055	0.00062273	-0.953496	0.000242732	-0.947262	0.000352349	-0.837848	0.00940452	-0.332389	0.421152	-0.760817	0.0283654	-0.976301	3.26856e-05
Pp3c16_8650	turquoise	0.476019	0.233128	0.936044	0.000623026	-0.627273	0.0959627	-0.906794	0.00188542	-0.853373	0.00703977	-0.628326	0.095238	-0.574669	0.13622	-0.804911	0.0159524
Pp3c9_11151	turquoise	0.594103	0.120419	0.936022	0.000623674	-0.6767	0.065321	-0.916939	0.00134486	-0.886878	0.00331884	-0.644772	0.0843278	-0.672136	0.0678642	-0.851202	0.00734448
Pp3c23_20890	turquoise	0.238632	0.569261	0.935971	0.000625127	-0.759767	0.0287157	-0.803588	0.0162619	-0.973294	4.66663e-05	-0.694046	0.0561752	-0.340726	0.408862	-0.901592	0.00221013
Pp3c26_7530	turquoise	0.801663	0.0167188	0.935923	0.000626534	-0.839859	0.00907338	-0.976289	3.27383e-05	-0.819632	0.0127568	-0.397332	0.329698	-0.85937	0.00624027	-0.92146	0.00114095
Pp3c22_17220	turquoise	0.786763	0.0205284	0.935898	0.000627235	-0.792653	0.018964	-0.983547	1.09985e-05	-0.797916	0.0176311	-0.39126	0.337819	-0.83801	0.00937754	-0.884067	0.00356465
Pp3c5_6560	turquoise	0.290757	0.484778	0.935484	0.000639289	-0.699154	0.0536371	-0.815403	0.0136289	-0.975615	3.55918e-05	-0.790424	0.0195469	-0.420659	0.299371	-0.886839	0.00332219
Pp3c2_27000	turquoise	0.42744	0.290819	0.93546	0.000639965	-0.772581	0.0246175	-0.829757	0.0108138	-0.97209	5.32211e-05	-0.679147	0.0639808	-0.517664	0.188842	-0.934017	0.000683102
Pp3s1105_10	turquoise	0.552044	0.155988	0.935304	0.000644546	-0.677164	0.0650652	-0.939488	0.000529114	-0.820185	0.0126454	-0.542143	0.165101	-0.641198	0.0866339	-0.815196	0.0136727
Pp3c2_10410	turquoise	0.326858	0.429392	0.935299	0.000644707	-0.727221	0.0409279	-0.826919	0.0113381	-0.976447	3.209e-05	-0.747549	0.0329915	-0.438254	0.277428	-0.895926	0.00260274
Pp3c5_20880	turquoise	0.580833	0.13109	0.935166	0.000648624	-0.733042	0.0385484	-0.907923	0.00181934	-0.906692	0.00189149	-0.678707	0.0642205	-0.689318	0.0585866	-0.892836	0.00283472
Pp3c20_8890	turquoise	0.364188	0.375125	0.935033	0.000652555	-0.90108	0.00224389	-0.832781	0.0102726	-0.954762	0.000223662	-0.544337	0.163057	-0.462624	0.248398	-0.975649	3.54424e-05
Pp3c3_22350	turquoise	0.696283	0.0550548	0.93498	0.000654111	-0.737324	0.0368532	-0.961137	0.000142492	-0.795097	0.0183376	-0.420865	0.29911	-0.761439	0.028159	-0.85365	0.00700152
Pp3c25_8060	turquoise	0.435421	0.280907	0.934978	0.000654172	-0.69395	0.0562232	-0.881822	0.00376909	-0.861433	0.00597942	-0.566043	0.143582	-0.543907	0.163457	-0.847798	0.00783906
Pp3c1_3230	turquoise	0.516331	0.190183	0.934954	0.000654884	-0.847428	0.00789395	-0.866384	0.00538198	-0.940044	0.000514883	-0.569874	0.140285	-0.568576	0.141397	-0.947138	0.000354798
Pp3c16_6270	turquoise	0.470343	0.239538	0.934946	0.000655126	-0.924352	0.00102181	-0.868462	0.00514323	-0.923401	0.00106002	-0.481312	0.227231	-0.57442	0.136429	-0.98554	7.47632e-06
Pp3c10_5710	turquoise	0.375775	0.358939	0.934861	0.000657658	-0.69167	0.0573794	-0.865608	0.00547305	-0.904027	0.00205393	-0.693497	0.0564519	-0.511867	0.194714	-0.858394	0.00636627
Pp3c12_9900	turquoise	0.59253	0.121658	0.934847	0.000658078	-0.711599	0.0477463	-0.908766	0.00177094	-0.896279	0.00257708	-0.638102	0.0886603	-0.647421	0.0826423	-0.865097	0.00553346
Pp3c12_8590	turquoise	0.759999	0.028638	0.934781	0.000660036	-0.794048	0.018605	-0.965181	0.0001028	-0.819065	0.0128716	-0.408008	0.315646	-0.810276	0.0147356	-0.893754	0.00276448
Pp3c10_12880	turquoise	0.553326	0.154828	0.934564	0.000666544	-0.801395	0.0167831	-0.930798	0.000786109	-0.808268	0.015184	-0.372267	0.363805	-0.645467	0.0838839	-0.880113	0.00392976
Pp3c1_9650	turquoise	0.553598	0.154582	0.934317	0.000674005	-0.716196	0.0456739	-0.930865	0.000783855	-0.843997	0.00841563	-0.5897	0.123904	-0.67681	0.0652602	-0.854478	0.0068878
Pp3c19_5750	turquoise	0.527632	0.178968	0.934299	0.000674533	-0.925043	0.000994564	-0.907201	0.0018614	-0.853722	0.00699153	-0.353422	0.390447	-0.594022	0.120483	-0.947113	0.000355303
Pp3c22_17560	turquoise	0.450811	0.26227	0.934248	0.000676093	-0.937828	0.000573126	-0.863022	0.0057833	-0.909534	0.00172764	-0.425831	0.292837	-0.541935	0.165296	-0.983337	1.14229e-05
Pp3c1_2010	turquoise	0.496824	0.210395	0.934171	0.000678424	-0.848358	0.00775621	-0.898166	0.00244253	-0.882446	0.00371158	-0.512189	0.194385	-0.634864	0.0908091	-0.938483	0.000555486
Pp3c6_8619	turquoise	0.359563	0.381674	0.934165	0.00067861	-0.602205	0.114154	-0.854167	0.00693028	-0.925377	0.000981597	-0.786131	0.0207008	-0.470251	0.239642	-0.814717	0.013774
Pp3c15_1640	turquoise	0.451576	0.261361	0.934122	0.000679919	-0.691531	0.0574501	-0.905114	0.0019866	-0.83708	0.00953301	-0.534195	0.172622	-0.543537	0.163801	-0.823441	0.0120021
Pp3c24_12030	turquoise	0.474049	0.235343	0.934058	0.000681851	-0.812102	0.0143354	-0.895181	0.00265751	-0.847771	0.00784301	-0.425204	0.293625	-0.539889	0.167216	-0.88672	0.00333236
Pp3c7_1580	turquoise	0.492447	0.215077	0.93386	0.000687927	-0.717521	0.0450866	-0.86907	0.00507464	-0.891568	0.00293361	-0.57603	0.135077	-0.547386	0.16024	-0.868831	0.00510153
Pp3c9_3580	turquoise	0.577669	0.133709	0.933833	0.000688757	-0.915154	0.00143145	-0.89597	0.00259959	-0.872689	0.00467864	-0.390032	0.339473	-0.662854	0.0732145	-0.973158	4.73812e-05
Pp3c5_16490	turquoise	0.564067	0.145299	0.93367	0.000693756	-0.661182	0.0742033	-0.906487	0.00190364	-0.891859	0.00291078	-0.687526	0.0595168	-0.673589	0.0670479	-0.852637	0.00714212
Pp3c3_8640	turquoise	0.428827	0.289084	0.933398	0.000702179	-0.675473	0.0659989	-0.902203	0.00217023	-0.842923	0.00858343	-0.563368	0.145909	-0.532205	0.174533	-0.816359	0.0134286
Pp3c8_1680	turquoise	0.701654	0.0524209	0.933328	0.000704379	-0.756366	0.0298695	-0.936281	0.000616254	-0.841905	0.00874431	-0.465828	0.244701	-0.738471	0.036407	-0.879155	0.00402174
Pp3c11_1250	turquoise	0.730829	0.0394429	0.933307	0.000705004	-0.873158	0.00462886	-0.970674	6.1672e-05	-0.784412	0.0211746	-0.278773	0.50375	-0.787898	0.020221	-0.914542	0.00146196
Pp3c10_5690	turquoise	0.618335	0.102242	0.933122	0.000710804	-0.877167	0.00421691	-0.941848	0.000470424	-0.814798	0.0137567	-0.366253	0.372216	-0.729634	0.0399309	-0.930578	0.000793491
Pp3s1078_30	turquoise	0.58729	0.125834	0.932849	0.000719381	-0.700492	0.0529839	-0.938613	0.00055201	-0.802357	0.0165532	-0.470117	0.239795	-0.678069	0.0645693	-0.831814	0.0104438
Pp3c24_4960	turquoise	0.548837	0.158908	0.932748	0.000722589	-0.803689	0.0162383	-0.923175	0.00106924	-0.829012	0.0109499	-0.438452	0.277186	-0.61889	0.101846	-0.8785	0.00408533
Pp3c21_1390	turquoise	0.348198	0.397979	0.932682	0.000724663	-0.682937	0.0619376	-0.829714	0.0108216	-0.954467	0.000228014	-0.721967	0.0431503	-0.425007	0.293874	-0.860574	0.00608711
Pp3c27_390	turquoise	0.439149	0.276334	0.932658	0.000725429	-0.793257	0.0188081	-0.860554	0.00608974	-0.899418	0.00235583	-0.501385	0.205574	-0.504184	0.202643	-0.901856	0.00219285
Pp3c1_36770	turquoise	0.299902	0.470491	0.932543	0.000729112	-0.81946	0.0127915	-0.805744	0.0157597	-0.976618	3.1401e-05	-0.665836	0.0714694	-0.414804	0.306852	-0.946048	0.000376901
Pp3c14_3680	turquoise	0.37061	0.366114	0.93239	0.000733974	-0.624513	0.0978773	-0.832796	0.0102699	-0.950803	0.000286815	-0.783425	0.0214495	-0.45115	0.261867	-0.836234	0.00967581
Pp3c16_4060	turquoise	0.360383	0.380509	0.932276	0.000737639	-0.80166	0.0167197	-0.809651	0.0148743	-0.970951	5.9956e-05	-0.644903	0.0842443	-0.453066	0.259592	-0.942283	0.000460102
Pp3c1_12830	turquoise	0.650167	0.080916	0.932225	0.000739275	-0.642688	0.0856681	-0.933989	0.000683968	-0.85113	0.00735471	-0.638264	0.0885538	-0.740079	0.0357868	-0.831148	0.0105627
Pp3c14_7650	turquoise	0.726015	0.0414316	0.932045	0.000745068	-0.858169	0.00639542	-0.949933	0.000302089	-0.814685	0.0137808	-0.363636	0.375904	-0.800203	0.0170706	-0.930385	0.000800013
Pp3c4_31371	turquoise	0.279292	0.502923	0.931933	0.000748711	-0.80343	0.0162991	-0.837302	0.0094957	-0.904556	0.00202102	-0.540464	0.166675	-0.397395	0.329615	-0.898991	0.00238519
Pp3c12_23410	turquoise	0.344025	0.404041	0.931872	0.000750681	-0.645349	0.083959	-0.837926	0.00939155	-0.944969	0.000399628	-0.799689	0.0171957	-0.477194	0.231812	-0.851468	0.00730663
Pp3c20_16710	turquoise	0.785588	0.0208498	0.931789	0.00075338	-0.873055	0.0046397	-0.982667	1.28503e-05	-0.784726	0.0210877	-0.304	0.464145	-0.856897	0.00656246	-0.923565	0.00105336
Pp3c23_9800	turquoise	0.61591	0.103985	0.931489	0.000763189	-0.842637	0.0086284	-0.943567	0.000430493	-0.830492	0.0106807	-0.446213	0.267772	-0.744225	0.0342183	-0.919381	0.00123203
Pp3c16_7290	turquoise	0.461556	0.249636	0.931457	0.000764239	-0.851924	0.00724228	-0.860263	0.00612651	-0.92467	0.00100921	-0.538804	0.168238	-0.515549	0.190973	-0.933957	0.000684955
Pp3c1_9420	turquoise	0.221242	0.598509	0.931431	0.000765092	-0.758042	0.0292975	-0.801671	0.0167169	-0.957461	0.000186354	-0.674752	0.0663994	-0.346394	0.400595	-0.898729	0.0024033
Pp3c19_8670	turquoise	0.787732	0.0202657	0.931262	0.000770678	-0.751193	0.031678	-0.979185	2.21942e-05	-0.796568	0.0179666	-0.436799	0.279213	-0.847114	0.00794091	-0.865893	0.00543953
Pp3c14_8810	turquoise	0.569454	0.140645	0.931081	0.000776651	-0.665659	0.0715723	-0.909662	0.00172048	-0.873906	0.00455009	-0.626279	0.0966498	-0.625743	0.0970215	-0.830198	0.0107339
Pp3c25_8490	turquoise	0.62674	0.096331	0.930953	0.000780914	-0.717029	0.0453039	-0.910605	0.00166837	-0.886553	0.00334669	-0.593449	0.120933	-0.680982	0.0629866	-0.870813	0.00488131
Pp3c9_18660	turquoise	0.487967	0.219926	0.930945	0.000781204	-0.752157	0.031336	-0.863061	0.00577855	-0.930728	0.00078845	-0.668263	0.0700671	-0.556367	0.152096	-0.896177	0.00258452
Pp3c13_13880	turquoise	0.260748	0.532806	0.930838	0.000784771	-0.820688	0.0125446	-0.807705	0.0153112	-0.948211	0.000333917	-0.590772	0.12305	-0.361357	0.379127	-0.924025	0.00103482
Pp3c24_1129	turquoise	0.405127	0.31941	0.930385	0.000800004	-0.816192	0.0134634	-0.850686	0.00741817	-0.90256	0.00214712	-0.503204	0.203666	-0.506521	0.200213	-0.921773	0.00112764
Pp3c24_4480	turquoise	0.541468	0.165733	0.930352	0.000801124	-0.845627	0.00816516	-0.933431	0.000701168	-0.800549	0.016987	-0.341765	0.407342	-0.622248	0.0994647	-0.886365	0.0033629
Pp3c13_15420	turquoise	0.232593	0.579362	0.930346	0.000801311	-0.686841	0.0598743	-0.796588	0.0179618	-0.975966	3.4085e-05	-0.780238	0.0223525	-0.360093	0.38092	-0.874373	0.00450138
Pp3c5_16690	turquoise	0.30375	0.46453	0.930237	0.000805027	-0.697033	0.0546824	-0.798091	0.0175879	-0.987024	5.40923e-06	-0.76811	0.0260033	-0.391136	0.337985	-0.885095	0.00347339
Pp3c15_1630	turquoise	0.397798	0.329079	0.930166	0.000807435	-0.616739	0.103387	-0.877401	0.00419365	-0.874532	0.0044849	-0.680436	0.0632818	-0.498552	0.208561	-0.799211	0.0173123
Pp3c2_6120	turquoise	0.556112	0.152324	0.929946	0.000814962	-0.658758	0.0756513	-0.910645	0.00166621	-0.884609	0.00351636	-0.697614	0.0543951	-0.669862	0.0691527	-0.842851	0.00859474
Pp3c19_5760	turquoise	0.486586	0.221431	0.929932	0.000815441	-0.724349	0.0421337	-0.858242	0.00638601	-0.899875	0.00232472	-0.568574	0.141399	-0.535885	0.171008	-0.874798	0.00445737
Pp3c1_22500	turquoise	0.636632	0.0896322	0.929931	0.000815464	-0.673191	0.0672709	-0.929254	0.000838921	-0.870586	0.00490621	-0.656907	0.0767682	-0.722417	0.0429571	-0.845329	0.00821061
Pp3c19_740	turquoise	0.589157	0.124337	0.929644	0.000825367	-0.875422	0.00439312	-0.928364	0.000870376	-0.86463	0.00558901	-0.475237	0.234006	-0.702995	0.0517749	-0.938298	0.00056044
Pp3c20_2540	turquoise	0.656562	0.0769776	0.929451	0.000832038	-0.711333	0.047868	-0.913913	0.00149378	-0.874445	0.00449385	-0.576263	0.134882	-0.695901	0.0552453	-0.864625	0.00558968
Pp3c15_19260	turquoise	0.35198	0.392519	0.929332	0.00083618	-0.798627	0.0174556	-0.849026	0.00765822	-0.925445	0.000978961	-0.645225	0.0840382	-0.492786	0.214713	-0.91523	0.00142771
Pp3c2_16540	turquoise	0.462583	0.248445	0.929136	0.000843036	-0.948368	0.000330923	-0.861555	0.00596422	-0.902477	0.00215247	-0.415344	0.306159	-0.548496	0.159221	-0.98443	9.32665e-06
Pp3c6_23350	turquoise	0.638761	0.0882266	0.929125	0.000843419	-0.709389	0.0487621	-0.938769	0.000547878	-0.838285	0.00933195	-0.587456	0.1257	-0.746144	0.0335066	-0.856732	0.00658437
Pp3c23_20400	turquoise	0.260679	0.532919	0.92908	0.000844989	-0.69499	0.0557009	-0.800568	0.0169823	-0.979845	2.01608e-05	-0.767872	0.0260785	-0.364211	0.375091	-0.874389	0.00449967
Pp3c24_9481	turquoise	0.343961	0.404135	0.928983	0.000848393	-0.727128	0.0409666	-0.864348	0.0056228	-0.865335	0.00550527	-0.555869	0.152542	-0.474143	0.235237	-0.854817	0.00684162
Pp3c15_4950	turquoise	0.342361	0.40647	0.92896	0.000849228	-0.888797	0.00315754	-0.849727	0.0075562	-0.904078	0.00205075	-0.464881	0.24579	-0.450673	0.262435	-0.941463	0.000479706
Pp3c23_5270	turquoise	0.803523	0.0162774	0.928879	0.000852078	-0.833024	0.0102298	-0.980689	1.77432e-05	-0.797196	0.0178098	-0.361112	0.379474	-0.850948	0.00738063	-0.901917	0.00218886
Pp3c4_19520	turquoise	0.656932	0.0767531	0.928873	0.000852299	-0.734125	0.0381153	-0.941282	0.0004841	-0.798545	0.017476	-0.434223	0.282384	-0.740644	0.0355706	-0.857389	0.00649765
Pp3c12_21581	turquoise	0.758036	0.0292995	0.928794	0.000855077	-0.89376	0.00276404	-0.954432	0.000228537	-0.839929	0.00906214	-0.394375	0.333641	-0.819449	0.0127937	-0.949542	0.000309143
Pp3c13_15081	turquoise	0.39485	0.333006	0.928685	0.000858916	-0.872455	0.00470361	-0.869974	0.00497382	-0.877986	0.0041358	-0.472764	0.236793	-0.506022	0.200731	-0.927801	0.000890678
Pp3c26_6682	turquoise	0.202014	0.631403	0.92865	0.000860162	-0.735153	0.0377068	-0.796471	0.0179911	-0.963504	0.000118226	-0.718707	0.0445652	-0.330322	0.424224	-0.885864	0.00340616
Pp3c7_26411	turquoise	0.771986	0.0247992	0.928506	0.000865305	-0.843098	0.00855598	-0.986361	6.27834e-06	-0.767779	0.0261078	-0.312764	0.450689	-0.852145	0.00721104	-0.899996	0.00231652
Pp3c25_950	turquoise	0.658403	0.0758646	0.928503	0.000865412	-0.847484	0.0078856	-0.962907	0.000124064	-0.769816	0.0254692	-0.284155	0.495194	-0.729829	0.039851	-0.886837	0.00332234
Pp3c20_19960	turquoise	0.472005	0.237652	0.928365	0.000870334	-0.639027	0.0880522	-0.904813	0.0020051	-0.856274	0.00664528	-0.632716	0.0922506	-0.565311	0.144217	-0.802707	0.01647
Pp3c11_22000	turquoise	0.408401	0.315135	0.928252	0.000874399	-0.654214	0.0784099	-0.863858	0.00568173	-0.926472	0.000939795	-0.749501	0.0322841	-0.513579	0.192969	-0.838631	0.00927469
Pp3c24_6511	turquoise	0.504834	0.201966	0.928228	0.000875251	-0.842834	0.00859746	-0.881531	0.00379613	-0.855379	0.00676547	-0.389581	0.34008	-0.558963	0.149785	-0.911729	0.00160763
Pp3c1_39950	turquoise	0.212036	0.614188	0.928165	0.000877495	-0.732785	0.0386516	-0.798872	0.0173955	-0.961121	0.000142668	-0.699991	0.0532282	-0.323522	0.434395	-0.879446	0.00399367
Pp3c11_22980	turquoise	0.500762	0.206228	0.927933	0.000885884	-0.954426	0.00022863	-0.88461	0.00351627	-0.876302	0.00430367	-0.388646	0.341343	-0.59419	0.120351	-0.977334	2.86196e-05
Pp3c3_10760	turquoise	0.436448	0.279643	0.927861	0.000888479	-0.677622	0.064814	-0.879764	0.00396308	-0.860767	0.00606284	-0.599834	0.115968	-0.56707	0.142694	-0.84282	0.00859965
Pp3c7_8990	turquoise	0.748298	0.0327187	0.927773	0.000891677	-0.81426	0.0138711	-0.984891	8.52503e-06	-0.760835	0.0283592	-0.316078	0.445643	-0.812269	0.014299	-0.873738	0.00456776
Pp3c2_28140	turquoise	0.632957	0.0920883	0.927719	0.000893653	-0.7753	0.0237978	-0.899567	0.00234568	-0.888569	0.00317638	-0.542853	0.164438	-0.664764	0.0720935	-0.89726	0.00250659
Pp3c2_10630	turquoise	0.312537	0.451036	0.927431	0.000904178	-0.740709	0.035546	-0.815019	0.01371	-0.963079	0.000122365	-0.70748	0.0496505	-0.390131	0.339339	-0.88547	0.00344054
Pp3c2_3720	turquoise	0.23683	0.572269	0.927404	0.000905181	-0.713948	0.0466803	-0.788677	0.0200115	-0.976825	3.05783e-05	-0.731944	0.0389904	-0.334056	0.418683	-0.881502	0.00379889
Pp3c14_680	turquoise	0.319503	0.440452	0.927288	0.000909418	-0.840324	0.008998	-0.805494	0.0158173	-0.981328	1.60474e-05	-0.655688	0.0775091	-0.417751	0.303076	-0.951779	0.000270277
Pp3c10_17670	turquoise	0.275327	0.509258	0.927273	0.000909997	-0.811536	0.0144586	-0.819991	0.0126844	-0.936714	0.000603963	-0.62613	0.0967527	-0.408467	0.315048	-0.91985	0.00121106
Pp3c16_17800	turquoise	0.477589	0.231371	0.927247	0.00091094	-0.932648	0.000725749	-0.855822	0.00670584	-0.915221	0.00142813	-0.451888	0.26099	-0.57057	0.139691	-0.988138	4.13606e-06
Pp3c20_20980	turquoise	0.337384	0.41377	0.927204	0.000912538	-0.584679	0.127945	-0.834405	0.00998909	-0.932064	0.000744457	-0.804192	0.0161203	-0.449964	0.263279	-0.810475	0.0146917
Pp3c3_32530	turquoise	0.342449	0.406341	0.927195	0.000912862	-0.713414	0.0469212	-0.819419	0.0127998	-0.969664	6.82123e-05	-0.760616	0.0284323	-0.468578	0.24155	-0.89516	0.0026591
Pp3c1_5000	turquoise	0.324746	0.432556	0.927171	0.000913734	-0.813653	0.0140006	-0.825089	0.0116844	-0.957273	0.000188805	-0.635639	0.0902922	-0.437119	0.278819	-0.927661	0.000895774
Pp3c20_23830	turquoise	0.58372	0.128725	0.927044	0.000918434	-0.695057	0.0556669	-0.944919	0.00040071	-0.788209	0.0201373	-0.467594	0.242675	-0.670441	0.0688234	-0.814352	0.0138515
Pp3c13_22770	turquoise	0.386505	0.344242	0.926992	0.000920382	-0.906486	0.00190369	-0.84763	0.00786391	-0.896231	0.00258057	-0.429962	0.287669	-0.469135	0.240914	-0.950456	0.000292845
Pp3c21_8450	turquoise	0.379933	0.353211	0.926905	0.00092362	-0.817338	0.0132254	-0.826756	0.0113687	-0.950565	0.000290947	-0.599116	0.11652	-0.479505	0.229235	-0.937231	0.000589516
Pp3c6_16530	turquoise	0.281724	0.499052	0.926868	0.00092498	-0.766258	0.0265911	-0.821376	0.0124076	-0.952688	0.000255462	-0.71162	0.0477366	-0.422223	0.297388	-0.903804	0.00206792
Pp3c15_5270	turquoise	0.257924	0.537412	0.926779	0.000928289	-0.710363	0.048313	-0.786488	0.0206035	-0.976028	3.38243e-05	-0.738939	0.036226	-0.349728	0.395767	-0.883864	0.00358278
Pp3c24_17620	turquoise	0.732491	0.0387701	0.926546	0.000937008	-0.877118	0.00422176	-0.941175	0.00048671	-0.834766	0.00992661	-0.375139	0.359819	-0.767631	0.0261545	-0.93254	0.000729196
Pp3c24_11670	turquoise	0.606089	0.111217	0.926368	0.000943716	-0.756894	0.0296884	-0.921626	0.0011339	-0.867157	0.00529244	-0.606105	0.111205	-0.719114	0.0443867	-0.88741	0.00327359
Pp3c6_10750	turquoise	0.685547	0.0605535	0.926324	0.000945363	-0.666198	0.0712593	-0.951068	0.000282261	-0.822507	0.0121843	-0.584376	0.128191	-0.781437	0.0220103	-0.831006	0.0105882
Pp3c16_5320	turquoise	0.699757	0.0533425	0.926138	0.000952415	-0.714443	0.0464575	-0.967274	8.54885e-05	-0.774878	0.0239238	-0.438757	0.276813	-0.787549	0.0203153	-0.835111	0.00986743
Pp3c10_3550	turquoise	0.739663	0.0359468	0.926107	0.00095361	-0.874909	0.00444587	-0.93539	0.00064202	-0.850062	0.00750788	-0.415751	0.305637	-0.811969	0.0143643	-0.952779	0.000254003
Pp3c1_23750	turquoise	0.678212	0.0644908	0.925986	0.000958199	-0.962528	0.000127868	-0.946313	0.000371435	-0.81517	0.0136781	-0.283503	0.496228	-0.749332	0.0323447	-0.963663	0.000116705
Pp3c1_40060	turquoise	0.417157	0.303835	0.925897	0.000961593	-0.651431	0.0801286	-0.880003	0.00394029	-0.867311	0.00527464	-0.666467	0.0711031	-0.558175	0.150484	-0.827365	0.0112546
Pp3c2_9380	turquoise	0.785001	0.0210116	0.925851	0.000963339	-0.876568	0.00427685	-0.968817	7.40397e-05	-0.789379	0.019824	-0.306725	0.459944	-0.837097	0.00953018	-0.923518	0.00105528
Pp3c9_3940	turquoise	0.425408	0.293369	0.925727	0.000968112	-0.890039	0.00305587	-0.879461	0.00399216	-0.852089	0.00721893	-0.365005	0.373972	-0.505306	0.201474	-0.920749	0.00117157
Pp3c24_18570	turquoise	0.234373	0.576378	0.92539	0.000981103	-0.710317	0.048334	-0.798936	0.0173798	-0.938373	0.000558429	-0.677827	0.0647014	-0.347524	0.398956	-0.868382	0.00515225
Pp3c1_23670	turquoise	0.717936	0.0449036	0.925312	0.000984092	-0.944754	0.000404271	-0.954095	0.000233582	-0.801442	0.0167718	-0.254402	0.543177	-0.771112	0.0250678	-0.951346	0.000277527
Pp3c21_9570	turquoise	0.714335	0.0465063	0.925039	0.000994737	-0.751572	0.0315435	-0.956478	0.000199431	-0.817387	0.0132153	-0.462504	0.248537	-0.78362	0.0213952	-0.865262	0.00551383
Pp3c10_17680	turquoise	0.761691	0.0280756	0.925034	0.000994908	-0.87495	0.00444162	-0.984299	9.56361e-06	-0.775833	0.023639	-0.314589	0.447907	-0.851634	0.00728324	-0.915488	0.00141497
Pp3c26_10560	turquoise	0.3606	0.380201	0.924774	0.00100513	-0.605774	0.111454	-0.847711	0.00785191	-0.88847	0.00318463	-0.693694	0.0563527	-0.471451	0.23828	-0.806998	0.0154719
Pp3c23_15370	turquoise	0.333313	0.419784	0.924649	0.00101005	-0.648931	0.0816904	-0.845302	0.00821469	-0.902022	0.00218202	-0.717788	0.0449687	-0.478559	0.230288	-0.835538	0.00979419
Pp3c22_18280	turquoise	0.635402	0.0904496	0.924537	0.00101446	-0.964214	0.000111515	-0.930448	0.000797886	-0.814806	0.013755	-0.253869	0.544052	-0.708478	0.049185	-0.964554	0.000108396
Pp3c4_23210	turquoise	0.471423	0.238311	0.924521	0.00101507	-0.895234	0.00265363	-0.887352	0.00327851	-0.847668	0.00785831	-0.392376	0.33632	-0.593998	0.120501	-0.941752	0.000472741
Pp3c16_4070	turquoise	0.521764	0.184746	0.924456	0.00101765	-0.832924	0.0102474	-0.867311	0.00527465	-0.885677	0.00342246	-0.451851	0.261034	-0.556869	0.151648	-0.916865	0.00134836
Pp3c21_4670	turquoise	0.588255	0.125059	0.924236	0.00102642	-0.859124	0.00627192	-0.881789	0.00377215	-0.891777	0.00291716	-0.482317	0.226119	-0.68151	0.0627023	-0.957077	0.000191397
Pp3c15_11920	turquoise	0.724367	0.0421263	0.924192	0.00102816	-0.746504	0.0333742	-0.949492	0.000310041	-0.833054	0.0102245	-0.522008	0.184504	-0.817543	0.0131831	-0.88001	0.00393961
Pp3c22_7700	turquoise	0.399896	0.326298	0.924121	0.001031	-0.921975	0.00111913	-0.854077	0.00694267	-0.907177	0.00186283	-0.482951	0.22542	-0.511994	0.194585	-0.965489	0.000100117
Pp3c11_15990	turquoise	0.778774	0.0227752	0.923979	0.00103666	-0.786293	0.0206566	-0.968167	7.87342e-05	-0.785797	0.0207923	-0.373267	0.362416	-0.818992	0.0128864	-0.873139	0.0046308
Pp3c24_4970	turquoise	0.318087	0.442596	0.923872	0.00104099	-0.643464	0.0851675	-0.859212	0.00626052	-0.878804	0.00405569	-0.672147	0.0678577	-0.438638	0.276958	-0.805986	0.0157038
Pp3c15_23310	turquoise	0.447565	0.266149	0.92384	0.00104228	-0.816595	0.0133794	-0.885729	0.00341797	-0.841402	0.00882445	-0.412463	0.309868	-0.510769	0.195836	-0.8776	0.00417385
Pp3c16_7280	turquoise	0.296831	0.475269	0.923795	0.00104408	-0.870821	0.00488043	-0.83282	0.0102657	-0.917859	0.00130157	-0.520182	0.18632	-0.401267	0.324486	-0.928911	0.000850949
Pp3c21_15370	turquoise	0.709133	0.0488809	0.92379	0.00104428	-0.770196	0.0253508	-0.956999	0.000192428	-0.775667	0.0236885	-0.367746	0.370121	-0.791242	0.0193317	-0.868006	0.00519497
Pp3c11_4920	turquoise	0.531029	0.175668	0.923448	0.0010581	-0.961372	0.000139954	-0.900894	0.00225624	-0.86211	0.00589528	-0.361807	0.378489	-0.612544	0.106432	-0.966602	9.08159e-05
Pp3c26_71	turquoise	0.399057	0.327408	0.923295	0.00106436	-0.63665	0.0896199	-0.884426	0.00353258	-0.847164	0.00793345	-0.620515	0.100689	-0.503047	0.203831	-0.794185	0.0185699
Pp3c17_13220	turquoise	0.365937	0.372661	0.923243	0.00106648	-0.919454	0.00122875	-0.831977	0.0104147	-0.915647	0.00140721	-0.45744	0.254439	-0.466918	0.243449	-0.968929	7.32572e-05
Pp3c9_50	turquoise	0.70918	0.0488593	0.92318	0.00106903	-0.870138	0.00495558	-0.926627	0.000933971	-0.825478	0.0116103	-0.362878	0.376974	-0.778835	0.0227574	-0.940841	0.000494923
Pp3c10_14660	turquoise	0.542008	0.165227	0.923148	0.00107036	-0.658227	0.0759709	-0.930373	0.000800404	-0.806133	0.01567	-0.539801	0.167298	-0.629923	0.0941451	-0.796207	0.0180573
Pp3c17_7090	turquoise	0.513911	0.192633	0.923078	0.00107322	-0.901352	0.00222589	-0.886402	0.00335964	-0.849224	0.00762929	-0.366239	0.372237	-0.621096	0.100278	-0.950755	0.000287639
Pp3c16_13800	turquoise	0.265334	0.525356	0.923056	0.00107414	-0.752581	0.0311864	-0.781179	0.0220837	-0.996475	1.09246e-07	-0.757808	0.0293769	-0.373106	0.362639	-0.91531	0.00142377
Pp3c2_3210	turquoise	0.570884	0.139424	0.923045	0.00107457	-0.596522	0.118529	-0.907236	0.00185938	-0.849584	0.00757697	-0.674447	0.0665688	-0.672432	0.0676971	-0.802992	0.0164025
Pp3c20_2910	turquoise	0.613265	0.105906	0.923041	0.00107475	-0.921944	0.00112044	-0.943545	0.000430998	-0.800272	0.0170539	-0.276717	0.507033	-0.685033	0.0608249	-0.924975	0.000997242
Pp3c23_13310	turquoise	0.257211	0.538577	0.922919	0.00107975	-0.618844	0.101878	-0.808654	0.0150972	-0.940531	0.000502615	-0.77382	0.0242418	-0.377078	0.35714	-0.824611	0.011776
Pp3s128_50	turquoise	0.611852	0.10694	0.922629	0.00109177	-0.819368	0.0128101	-0.933842	0.000688474	-0.788548	0.0200462	-0.362411	0.377635	-0.700797	0.052836	-0.88521	0.00346331
Pp3c11_25790	turquoise	0.44874	0.264741	0.922576	0.00109397	-0.618663	0.102008	-0.878787	0.00405736	-0.873134	0.00463138	-0.70426	0.0511706	-0.584519	0.128075	-0.817302	0.0132328
Pp3c1_38340	turquoise	0.691138	0.0576513	0.922558	0.00109471	-0.739272	0.0360972	-0.953099	0.000248929	-0.793383	0.0187756	-0.461623	0.249558	-0.799627	0.0172108	-0.861829	0.00593017
Pp3c6_15880	turquoise	0.357425	0.384718	0.922351	0.00110334	-0.760658	0.0284183	-0.799266	0.0172989	-0.955727	0.000209811	-0.645312	0.0839828	-0.443844	0.270628	-0.915856	0.00139698
Pp3c24_13910	turquoise	0.500986	0.205993	0.922322	0.00110456	-0.843304	0.00852367	-0.902155	0.00217335	-0.82696	0.0113305	-0.419522	0.300817	-0.631269	0.0932295	-0.910959	0.00164909
Pp3c5_26840	turquoise	0.658377	0.0758803	0.922315	0.00110483	-0.922303	0.00110534	-0.927732	0.000893183	-0.804938	0.0159463	-0.261323	0.53187	-0.717261	0.0452017	-0.943946	0.000422001
Pp3c2_24721	turquoise	0.571042	0.139289	0.922241	0.00110792	-0.710893	0.0480694	-0.938724	0.000549082	-0.800084	0.0170996	-0.475624	0.233572	-0.68027	0.0633712	-0.829192	0.010917
Pp3c22_3730	turquoise	0.324438	0.433019	0.922156	0.00111148	-0.779486	0.0225691	-0.801258	0.016816	-0.976739	3.09196e-05	-0.721479	0.0433601	-0.423995	0.295149	-0.921466	0.00114069
Pp3c26_6450	turquoise	0.509154	0.197494	0.921999	0.00111811	-0.731121	0.039324	-0.903173	0.00210789	-0.841888	0.00874699	-0.573659	0.13707	-0.631999	0.0927348	-0.857861	0.00643568
Pp3c25_1240	turquoise	0.632189	0.0926064	0.921987	0.00111862	-0.967624	8.27977e-05	-0.919475	0.00122778	-0.835645	0.00977597	-0.306386	0.460465	-0.697635	0.0543847	-0.971174	5.85958e-05
Pp3c12_7930	turquoise	0.427928	0.290208	0.921953	0.00112004	-0.648318	0.0820759	-0.893556	0.00277956	-0.826455	0.0114253	-0.56189	0.147203	-0.531115	0.175585	-0.79608	0.0180893
Pp3c4_14860	turquoise	0.723889	0.0423291	0.92193	0.001121	-0.833339	0.0101746	-0.931744	0.000754842	-0.850779	0.00740475	-0.466046	0.24445	-0.809759	0.0148503	-0.93246	0.000731761
Pp3c13_4080	turquoise	0.323956	0.433742	0.921908	0.00112193	-0.641266	0.0865898	-0.817527	0.0131864	-0.948837	0.000322099	-0.765943	0.026692	-0.403554	0.321474	-0.832957	0.0102416
Pp3c11_11810	turquoise	0.248559	0.552791	0.921716	0.00113006	-0.609033	0.10902	-0.803339	0.0163206	-0.953296	0.000245839	-0.822902	0.012107	-0.369636	0.367474	-0.822505	0.0121848
Pp3c2_350	turquoise	0.653351	0.0789405	0.921662	0.00113235	-0.644337	0.0846066	-0.917975	0.00129619	-0.850101	0.00750214	-0.6053	0.11181	-0.720324	0.04386	-0.827437	0.0112412
Pp3c22_14940	turquoise	0.295094	0.477981	0.921348	0.00114575	-0.695587	0.0554018	-0.804032	0.0161578	-0.974618	4.01073e-05	-0.780642	0.0222369	-0.387077	0.343466	-0.868761	0.00510942
Pp3c23_18140	turquoise	0.754818	0.0304037	0.921333	0.0011464	-0.835616	0.00978083	-0.981343	1.60085e-05	-0.752826	0.0310999	-0.274525	0.510542	-0.81073	0.0146356	-0.87849	0.00408637
Pp3c19_10200	turquoise	0.589054	0.12442	0.921242	0.0011503	-0.697306	0.0545474	-0.895843	0.00260884	-0.898344	0.00243013	-0.66991	0.0691254	-0.675326	0.0660802	-0.865893	0.00543946
Pp3c1_41800	turquoise	0.21604	0.607353	0.92122	0.00115126	-0.716406	0.0455803	-0.789463	0.0198017	-0.959856	0.0001569	-0.704898	0.0508672	-0.316823	0.444511	-0.869419	0.00503552
Pp3c12_3430	turquoise	0.749523	0.0322761	0.921153	0.00115413	-0.711034	0.0480046	-0.959056	0.000166377	-0.808325	0.0151711	-0.522462	0.184054	-0.836569	0.00961905	-0.853142	0.00707172
Pp3c11_9380	turquoise	0.506266	0.200478	0.920941	0.00116328	-0.951337	0.000277685	-0.890052	0.00305478	-0.865293	0.00551023	-0.371082	0.365457	-0.612619	0.106377	-0.970398	6.34168e-05
Pp3c10_1901	turquoise	0.700821	0.0528243	0.920811	0.00116892	-0.820869	0.0125085	-0.936261	0.000616818	-0.793843	0.0186573	-0.337597	0.413457	-0.745515	0.0337388	-0.892149	0.00288808
Pp3c2_25950	turquoise	0.807522	0.0153527	0.92072	0.00117284	-0.877321	0.00420155	-0.972249	5.23234e-05	-0.789217	0.0198672	-0.31935	0.440684	-0.876347	0.0042991	-0.92861	0.000861588
Pp3c18_5093	turquoise	0.244206	0.559992	0.920608	0.00117774	-0.79973	0.0171857	-0.806861	0.0155032	-0.942634	0.000451894	-0.628031	0.0954411	-0.379226	0.354181	-0.912069	0.00158955
Pp3c3_32800	turquoise	0.252553	0.546214	0.92044	0.00118508	-0.823546	0.0119816	-0.784036	0.021279	-0.972524	5.07912e-05	-0.636566	0.0896758	-0.348625	0.397362	-0.933426	0.000701316
Pp3c15_18060	turquoise	0.604967	0.112061	0.920439	0.00118513	-0.741483	0.0352508	-0.882594	0.00369796	-0.915554	0.00141174	-0.651751	0.0799294	-0.665016	0.0719466	-0.893514	0.00278272
Pp3c15_6460	turquoise	0.384856	0.346482	0.920262	0.00119289	-0.746691	0.0333057	-0.873858	0.00455517	-0.835426	0.00981339	-0.472725	0.236837	-0.471357	0.238387	-0.840006	0.00904948
Pp3c5_16210	turquoise	0.439771	0.275575	0.920084	0.00120072	-0.742167	0.0349916	-0.834163	0.0100309	-0.960366	0.000151057	-0.716198	0.045673	-0.524205	0.18233	-0.90146	0.00221881
Pp3c25_4180	turquoise	0.451808	0.261085	0.920073	0.00120122	-0.767522	0.0261891	-0.872321	0.00471801	-0.836177	0.00968539	-0.461864	0.249278	-0.549664	0.158152	-0.872048	0.00474725
Pp3c6_7290	turquoise	0.797642	0.017699	0.919945	0.00120686	-0.864489	0.00560588	-0.965226	0.000102406	-0.781265	0.0220589	-0.30027	0.469919	-0.857855	0.00643651	-0.919993	0.00120474
Pp3c2_11140	turquoise	0.389446	0.340262	0.919723	0.00121671	-0.844394	0.00835429	-0.859418	0.0062342	-0.85313	0.00707345	-0.398671	0.327921	-0.465945	0.244566	-0.897508	0.00248894
Pp3c15_16350	turquoise	0.31083	0.453644	0.919669	0.00121914	-0.807976	0.0152501	-0.786904	0.02049	-0.985603	7.38037e-06	-0.677959	0.0646292	-0.404173	0.320661	-0.939901	0.000518506
Pp3c22_1519	turquoise	0.382303	0.349964	0.9196	0.0012222	-0.753493	0.0308659	-0.849224	0.00762926	-0.860275	0.00612502	-0.479952	0.228739	-0.470408	0.239464	-0.865178	0.00552384
Pp3c4_30330	turquoise	0.242161	0.563387	0.919584	0.00122293	-0.799875	0.0171505	-0.788143	0.0201551	-0.975364	3.66935e-05	-0.698157	0.0541271	-0.364395	0.374832	-0.924603	0.00101186
Pp3c14_21050	turquoise	0.658838	0.0756032	0.919314	0.00123501	-0.850553	0.00743722	-0.933423	0.0007014	-0.798801	0.017413	-0.358055	0.38382	-0.764073	0.027295	-0.91739	0.00132352
Pp3c10_3110	turquoise	0.457207	0.254712	0.919161	0.00124193	-0.639297	0.0878747	-0.877517	0.00418208	-0.860085	0.0061491	-0.667875	0.0702904	-0.591276	0.12265	-0.823954	0.0119026
Pp3c4_23770	turquoise	0.672535	0.0676396	0.919044	0.00124722	-0.753535	0.030851	-0.944194	0.000416513	-0.795807	0.018158	-0.414067	0.307801	-0.761964	0.0279854	-0.86203	0.00590517
Pp3c24_11850	turquoise	0.407102	0.316828	0.918928	0.00125248	-0.757944	0.0293308	-0.816513	0.0133965	-0.947729	0.000343203	-0.644209	0.0846892	-0.454705	0.257655	-0.89704	0.00252229
Pp3c25_8500	turquoise	0.605069	0.111984	0.918864	0.00125537	-0.673397	0.0671554	-0.893545	0.00278033	-0.880759	0.0038685	-0.624258	0.0980553	-0.660798	0.0744321	-0.845174	0.0082344
Pp3c25_9410	turquoise	0.234127	0.57679	0.918861	0.00125552	-0.73004	0.0397647	-0.777351	0.0231907	-0.989517	2.85737e-06	-0.761585	0.0281105	-0.334211	0.418454	-0.891643	0.00292777
Pp3c6_8600	turquoise	0.422699	0.296786	0.918811	0.00125778	-0.582971	0.129337	-0.867928	0.00520391	-0.89282	0.00283593	-0.770519	0.0252509	-0.532722	0.174035	-0.792339	0.0190454
Pp3c1_9050	turquoise	0.765477	0.0268416	0.918327	0.00127992	-0.712914	0.0471475	-0.976455	3.20575e-05	-0.766302	0.0265769	-0.428302	0.289739	-0.829369	0.0108845	-0.828312	0.0110788
Pp3c22_12850	turquoise	0.697162	0.0546186	0.918302	0.0012811	-0.707282	0.0497431	-0.939123	0.000538577	-0.791929	0.0191522	-0.467131	0.243205	-0.772857	0.0245336	-0.842681	0.00862142
Pp3c18_5090	turquoise	0.230439	0.58298	0.918242	0.00128386	-0.785105	0.0209828	-0.800227	0.0170648	-0.950593	0.000290455	-0.663769	0.0726761	-0.367875	0.369939	-0.906125	0.00192529
Pp3c14_13650	turquoise	0.444734	0.269553	0.918143	0.00128843	-0.853845	0.00697456	-0.848796	0.00769187	-0.921471	0.00114051	-0.528611	0.178013	-0.52635	0.180222	-0.936634	0.000606238
Pp3c7_4510	turquoise	0.513175	0.193381	0.918086	0.00129106	-0.8669	0.00532209	-0.877233	0.00421034	-0.864054	0.00565816	-0.444793	0.269483	-0.575817	0.135256	-0.922165	0.00111111
Pp3c3_6100	turquoise	0.777743	0.0230757	0.917969	0.00129645	-0.802469	0.0165265	-0.977707	2.72356e-05	-0.752865	0.0310862	-0.313422	0.449686	-0.853564	0.00701335	-0.875086	0.00442762
Pp3c5_8900	turquoise	0.172816	0.682364	0.917787	0.00130494	-0.70895	0.0489659	-0.778026	0.0229931	-0.958849	0.000168876	-0.731359	0.0392273	-0.299845	0.470579	-0.867931	0.0052036
Pp3c3_6840	turquoise	0.610784	0.107725	0.917556	0.00131572	-0.814571	0.0138049	-0.893273	0.00280111	-0.834128	0.0100371	-0.420731	0.299281	-0.674817	0.066363	-0.906599	0.00189697
Pp3c7_20880	turquoise	0.579804	0.131938	0.917534	0.00131675	-0.812974	0.0141466	-0.877045	0.00422904	-0.917072	0.00133856	-0.609822	0.108435	-0.672959	0.0674014	-0.933838	0.000688598
Pp3c6_25620	turquoise	0.264216	0.527169	0.91741	0.00132259	-0.598425	0.117053	-0.803602	0.0162588	-0.945868	0.000380637	-0.819666	0.01275	-0.391744	0.337168	-0.818607	0.0129648
Pp3c3_10580	turquoise	0.235395	0.574668	0.917284	0.00132852	-0.692143	0.0571382	-0.817297	0.0132338	-0.9105	0.00167415	-0.692379	0.0570185	-0.383072	0.348914	-0.846101	0.00809319
Pp3c17_15290	turquoise	0.396471	0.330845	0.917281	0.00132868	-0.864575	0.00559559	-0.836008	0.0097142	-0.922284	0.00110613	-0.568056	0.141844	-0.528985	0.177649	-0.953741	0.000238969
Pp3c14_21410	turquoise	0.677184	0.0650543	0.916855	0.00134886	-0.751962	0.031405	-0.968964	7.30071e-05	-0.763831	0.0273738	-0.382926	0.349113	-0.751698	0.0314985	-0.831509	0.0104981
Pp3c14_7190	turquoise	0.236591	0.572667	0.916509	0.00136539	-0.751779	0.0314698	-0.792392	0.0190317	-0.971538	5.6418e-05	-0.738011	0.0365857	-0.351957	0.392553	-0.891513	0.00293796
Pp3c27_2750	turquoise	0.543007	0.164295	0.916445	0.00136847	-0.65973	0.0750687	-0.892755	0.00284099	-0.882275	0.00372728	-0.682657	0.0620875	-0.617272	0.103004	-0.826439	0.0114283
Pp3c2_11680	turquoise	0.378746	0.354842	0.916421	0.00136961	-0.651182	0.0802832	-0.834803	0.0099203	-0.934029	0.000682737	-0.783698	0.0213733	-0.473928	0.235479	-0.83634	0.00965777
Pp3c16_21350	turquoise	0.711227	0.0479163	0.916182	0.00138116	-0.913338	0.00152322	-0.955848	0.000208111	-0.765269	0.0269085	-0.236578	0.572689	-0.786195	0.0206835	-0.92597	0.000958812
Pp3c9_12610	turquoise	0.209907	0.617833	0.916088	0.00138569	-0.709516	0.0487038	-0.788786	0.0199824	-0.962643	0.000126714	-0.768936	0.0257437	-0.35074	0.394307	-0.873646	0.00457735
Pp3c22_7360	turquoise	0.209878	0.617882	0.915989	0.00139052	-0.820088	0.0126649	-0.784084	0.0212658	-0.952352	0.000260862	-0.618545	0.102092	-0.328967	0.426242	-0.920817	0.00116862
Pp3c20_19200	turquoise	0.338943	0.411477	0.915977	0.0013911	-0.761479	0.0281457	-0.811406	0.014487	-0.964562	0.000108326	-0.719445	0.0442424	-0.462388	0.248671	-0.910828	0.00165621
Pp3c25_4829	turquoise	0.688732	0.05889	0.915909	0.00139441	-0.913198	0.00153046	-0.932736	0.000722959	-0.814234	0.0138766	-0.30744	0.458843	-0.725242	0.0417567	-0.931709	0.000755995
Pp3c23_20550	turquoise	0.371281	0.365179	0.915768	0.00140126	-0.795493	0.0182371	-0.853556	0.00701442	-0.862063	0.00590115	-0.452602	0.260142	-0.453826	0.258694	-0.874343	0.00450451
Pp3c26_30	turquoise	0.735728	0.0374794	0.915733	0.00140301	-0.700462	0.0529986	-0.972003	5.37165e-05	-0.762145	0.0279257	-0.43451	0.282029	-0.801962	0.0166475	-0.815472	0.0136146
Pp3c14_19870	turquoise	0.631889	0.0928089	0.915484	0.00141519	-0.787611	0.0202985	-0.917928	0.00129839	-0.861678	0.00594884	-0.571462	0.138931	-0.740406	0.0356615	-0.899368	0.00235928
Pp3c3_19780	turquoise	0.233566	0.57773	0.915421	0.00141831	-0.683142	0.0618282	-0.813256	0.0140857	-0.906958	0.00187571	-0.68639	0.0601105	-0.357516	0.384588	-0.833565	0.010135
Pp3c3_10620	turquoise	0.518789	0.187713	0.915383	0.00142018	-0.663496	0.0728367	-0.884242	0.00354896	-0.8512	0.00734474	-0.589855	0.12378	-0.567926	0.141956	-0.813004	0.01414
Pp3c18_20180	turquoise	0.783708	0.0213706	0.914998	0.00143921	-0.862971	0.00578947	-0.969656	6.82662e-05	-0.764432	0.0271786	-0.292672	0.481772	-0.864253	0.00563422	-0.911822	0.0016027
Pp3c22_13580	turquoise	0.335071	0.417182	0.914955	0.00144132	-0.826516	0.0114137	-0.818065	0.0130757	-0.947876	0.000340344	-0.655608	0.0775575	-0.466017	0.244483	-0.933985	0.000684104
Pp3c9_2940	turquoise	0.277644	0.505553	0.914746	0.00145175	-0.845207	0.00822923	-0.798428	0.0175047	-0.933045	0.000713217	-0.546208	0.161326	-0.391161	0.337952	-0.934469	0.000669416
Pp3c5_16820	turquoise	0.207422	0.622095	0.914736	0.00145227	-0.696247	0.0550728	-0.796913	0.0178805	-0.922069	0.00111517	-0.694712	0.0558403	-0.344073	0.403972	-0.85123	0.00734056
Pp3c16_18230	turquoise	0.400505	0.325492	0.914598	0.00145917	-0.71598	0.0457699	-0.804062	0.0161507	-0.961381	0.000139853	-0.746709	0.0332989	-0.507398	0.199306	-0.902526	0.00214932
Pp3c14_22130	turquoise	0.799024	0.0173582	0.91457	0.00146056	-0.75376	0.0307725	-0.976275	3.27952e-05	-0.754921	0.0303682	-0.364306	0.374958	-0.85467	0.00686165	-0.848514	0.00773331
Pp3c7_13610	turquoise	0.296553	0.475703	0.914529	0.00146261	-0.772068	0.0247744	-0.779039	0.0226983	-0.98665	5.88893e-06	-0.721644	0.0432894	-0.380249	0.352777	-0.916471	0.00136721
Pp3c1_22720	turquoise	0.678245	0.0644728	0.914508	0.00146368	-0.696752	0.0548217	-0.916424	0.00136946	-0.84515	0.00823808	-0.566555	0.143139	-0.716492	0.0455421	-0.841944	0.00873805
Pp3c9_2771	turquoise	0.367792	0.370055	0.914335	0.00147237	-0.648774	0.081789	-0.839713	0.00909721	-0.86236	0.00586454	-0.593956	0.120534	-0.467747	0.242499	-0.817592	0.0131729
Pp3c10_7480	turquoise	0.446842	0.267016	0.913826	0.00149819	-0.785446	0.0208889	-0.826573	0.0114031	-0.955162	0.000217845	-0.684188	0.0612721	-0.519356	0.187146	-0.917843	0.00130231
Pp3c15_14580	turquoise	0.386797	0.343846	0.913808	0.00149911	-0.718221	0.0447784	-0.835233	0.00984641	-0.934604	0.00066535	-0.729367	0.0400406	-0.524861	0.181685	-0.883278	0.00363562
Pp3c4_20510	turquoise	0.793287	0.0188003	0.913796	0.00149973	-0.885034	0.00347877	-0.975558	3.58372e-05	-0.758057	0.0292923	-0.264741	0.526317	-0.853631	0.00700402	-0.911207	0.00163569
Pp3c19_4890	turquoise	0.232393	0.579697	0.91378	0.00150054	-0.752243	0.0313057	-0.80396	0.0161746	-0.942114	0.000464099	-0.708143	0.0493411	-0.373629	0.361913	-0.883312	0.00363258
Pp3c15_21860	turquoise	0.834007	0.010058	0.913548	0.00151242	-0.85174	0.00726825	-0.979102	2.2462e-05	-0.77208	0.0247706	-0.317906	0.442869	-0.891234	0.00296009	-0.904969	0.00199553
Pp3c20_15974	turquoise	0.607619	0.110072	0.913465	0.0015167	-0.949599	0.0003081	-0.928506	0.000865287	-0.800171	0.0170784	-0.252801	0.545806	-0.677527	0.0648662	-0.938094	0.000565918
Pp3c6_17690	turquoise	0.577011	0.134257	0.913313	0.00152453	-0.675247	0.0661241	-0.915663	0.00140643	-0.812077	0.0143407	-0.568073	0.14183	-0.702599	0.0519653	-0.828477	0.0110484
Pp3c23_861	turquoise	0.811838	0.0143927	0.913178	0.00153146	-0.781346	0.0220359	-0.965125	0.000103293	-0.782045	0.0218378	-0.374573	0.360604	-0.863504	0.00572457	-0.875669	0.00436798
Pp3c12_23320	turquoise	0.657926	0.0761521	0.913142	0.00153332	-0.755441	0.0301881	-0.937868	0.00057204	-0.791316	0.0193124	-0.46222	0.248866	-0.775197	0.0238284	-0.865376	0.0055004
Pp3c5_24080	turquoise	0.430114	0.287479	0.91275	0.00155375	-0.941523	0.000478234	-0.84099	0.00889059	-0.882408	0.00371507	-0.381742	0.350731	-0.511405	0.195186	-0.967558	8.33008e-05
Pp3c8_3900	turquoise	0.226403	0.589778	0.912735	0.00155453	-0.738909	0.0362372	-0.761944	0.027992	-0.993319	7.41663e-07	-0.759311	0.0288689	-0.331332	0.422722	-0.901643	0.00220675
Pp3c9_4260	turquoise	0.414746	0.306927	0.912725	0.00155503	-0.65526	0.0777698	-0.834351	0.00999842	-0.93549	0.000639104	-0.75522	0.0302644	-0.519307	0.187195	-0.849572	0.0075787
Pp3c5_5420	turquoise	0.800101	0.0170955	0.912602	0.00156146	-0.732409	0.0388031	-0.966539	9.1325e-05	-0.791136	0.0193596	-0.465106	0.245531	-0.86501	0.00554382	-0.853255	0.00705604
Pp3c12_21460	turquoise	0.530068	0.176598	0.912529	0.00156531	-0.769993	0.025414	-0.850285	0.00747565	-0.880284	0.00391347	-0.494418	0.212962	-0.588518	0.124848	-0.898081	0.0024485
Pp3c2_19842	turquoise	0.634415	0.0911092	0.912069	0.00158957	-0.711636	0.0477292	-0.948084	0.000336343	-0.757311	0.029546	-0.409451	0.31377	-0.740962	0.0354491	-0.821458	0.0123914
Pp3c2_11039	turquoise	0.552145	0.155895	0.912028	0.00159175	-0.578735	0.132824	-0.87579	0.00435565	-0.879357	0.00400223	-0.72247	0.0429345	-0.626578	0.0964427	-0.798491	0.0174892
Pp3c18_11670	turquoise	0.384619	0.346805	0.91201	0.00159268	-0.858147	0.00639836	-0.859343	0.00624378	-0.835059	0.0098763	-0.364112	0.375231	-0.470199	0.239702	-0.895826	0.00261008
Pp3c1_41530	turquoise	0.303418	0.465043	0.911925	0.00159721	-0.790392	0.0195555	-0.792268	0.0190639	-0.971993	5.37755e-05	-0.69169	0.0573693	-0.417595	0.303275	-0.923591	0.0010523
Pp3c15_24340	turquoise	0.165006	0.696184	0.911782	0.00160482	-0.690308	0.0580766	-0.775621	0.0237022	-0.942537	0.000454139	-0.717751	0.0449851	-0.293899	0.47985	-0.851208	0.00734356
Pp3c3_23244	turquoise	0.491886	0.215682	0.911725	0.00160787	-0.827041	0.0113152	-0.8614	0.00598355	-0.892308	0.00287562	-0.497618	0.209551	-0.56923	0.140836	-0.915172	0.00143059
Pp3c13_11674	turquoise	0.720652	0.0437174	0.911661	0.00161127	-0.836047	0.00970757	-0.917461	0.00132018	-0.860107	0.00614633	-0.480879	0.227709	-0.771417	0.0249738	-0.923123	0.00107139
Pp3c12_7837	turquoise	0.386135	0.344744	0.911576	0.00161582	-0.587534	0.125638	-0.861554	0.00596433	-0.843846	0.00843923	-0.657144	0.0766249	-0.494067	0.213338	-0.773889	0.0242211
Pp3c17_2231	turquoise	0.495315	0.212003	0.911351	0.00162789	-0.737351	0.0368424	-0.84959	0.00757611	-0.886738	0.00333086	-0.542068	0.165171	-0.525971	0.180594	-0.864037	0.00566021
Pp3c26_11680	turquoise	0.464361	0.24639	0.911252	0.00163325	-0.954467	0.000228017	-0.859107	0.00627406	-0.85765	0.00646327	-0.328722	0.426609	-0.554004	0.154216	-0.967264	8.55664e-05
Pp3c5_24090	turquoise	0.363759	0.37573	0.911245	0.00163364	-0.896102	0.00258995	-0.829307	0.0108959	-0.880386	0.00390378	-0.40903	0.314316	-0.466885	0.243487	-0.943238	0.000437963
Pp3c11_9140	turquoise	0.242462	0.562887	0.911077	0.00164268	-0.739403	0.0360469	-0.783384	0.0214611	-0.956348	0.000201205	-0.676009	0.0657019	-0.332495	0.420995	-0.878387	0.00409645
Pp3c11_11540	turquoise	0.697889	0.0542592	0.911043	0.00164452	-0.795856	0.0181456	-0.961268	0.00014107	-0.744555	0.0340953	-0.282998	0.497029	-0.759925	0.0286627	-0.850863	0.00739278
Pp3c23_9680	turquoise	0.42603	0.292587	0.910789	0.00165835	-0.894057	0.00274151	-0.857337	0.0065044	-0.838908	0.00922915	-0.332876	0.420431	-0.503744	0.203102	-0.922095	0.00111408
Pp3c11_15310	turquoise	0.223866	0.594065	0.910552	0.00167129	-0.72733	0.0408826	-0.773328	0.0243907	-0.939752	0.000522324	-0.644798	0.0843117	-0.312885	0.450505	-0.871003	0.00486053
Pp3c5_103	turquoise	0.67421	0.0667013	0.910128	0.00169459	-0.914151	0.00148171	-0.939626	0.000525544	-0.796539	0.017974	-0.315213	0.446958	-0.737494	0.0367869	-0.923624	0.00105099
Pp3c7_11200	turquoise	0.428165	0.289912	0.909971	0.0017033	-0.716608	0.0454908	-0.811261	0.0145188	-0.911524	0.00161864	-0.6032	0.113397	-0.481245	0.227305	-0.874312	0.00450774
Pp3c21_19810	turquoise	0.420322	0.2998	0.909509	0.00172905	-0.571859	0.138594	-0.848435	0.00774488	-0.904972	0.00199534	-0.808888	0.0150446	-0.526433	0.18014	-0.792476	0.0190101
Pp3c18_20310	turquoise	0.496682	0.210547	0.909373	0.00173667	-0.930772	0.00078697	-0.858556	0.00634516	-0.88144	0.00380466	-0.413346	0.308729	-0.556178	0.152265	-0.956091	0.000204729
Pp3c6_280	turquoise	0.742954	0.0346948	0.909355	0.00173767	-0.930079	0.000810428	-0.925255	0.0009863	-0.824305	0.0118349	-0.316945	0.444327	-0.798635	0.0174536	-0.961933	0.000133996
Pp3c4_2880	turquoise	0.402772	0.322503	0.909313	0.00174003	-0.822296	0.0122259	-0.818906	0.012904	-0.942647	0.000451583	-0.601871	0.114408	-0.46421	0.246564	-0.920051	0.00120218
Pp3c16_13440	turquoise	0.77817	0.0229508	0.909281	0.00174182	-0.794906	0.0183861	-0.945356	0.000391371	-0.796685	0.0179374	-0.399642	0.326633	-0.810082	0.0147786	-0.878738	0.00406211
Pp3c13_5571	turquoise	0.332986	0.420268	0.908923	0.00176205	-0.817309	0.0132315	-0.848338	0.00775921	-0.838266	0.0093351	-0.425472	0.293289	-0.433116	0.283752	-0.872978	0.00464793
Pp3c26_13490	turquoise	0.817975	0.0130943	0.90887	0.00176506	-0.860674	0.00607452	-0.964172	0.000111906	-0.788452	0.0200718	-0.339468	0.410707	-0.87627	0.00430694	-0.914777	0.0014502
Pp3c7_6560	turquoise	0.356324	0.38629	0.908713	0.00177399	-0.68603	0.0602996	-0.803252	0.0163412	-0.958798	0.0001695	-0.780053	0.0224057	-0.43686	0.279137	-0.8621	0.0058966
Pp3c18_60	turquoise	0.396889	0.330288	0.908619	0.00177931	-0.715048	0.0461861	-0.86201	0.00590773	-0.857985	0.0064195	-0.612556	0.106424	-0.553843	0.154362	-0.853316	0.00704765
Pp3c10_17630	turquoise	0.769649	0.025521	0.908188	0.001804	-0.805643	0.0157828	-0.938377	0.0005583	-0.802329	0.0165599	-0.414301	0.3075	-0.852363	0.00718051	-0.904265	0.00203908
Pp3c9_24310	turquoise	0.332712	0.420674	0.90816	0.00180563	-0.613448	0.105772	-0.806548	0.0155749	-0.933532	0.000698042	-0.805929	0.0157171	-0.429497	0.288248	-0.819456	0.0127924
Pp3c1_24880	turquoise	0.371644	0.364673	0.908137	0.00180698	-0.767576	0.0261719	-0.804014	0.016162	-0.965863	9.69251e-05	-0.704962	0.0508367	-0.450486	0.262657	-0.905258	0.00197785
Pp3c11_24040	turquoise	0.176173	0.676448	0.907892	0.00182112	-0.619952	0.101089	-0.772492	0.0246449	-0.948575	0.000327003	-0.799437	0.0172573	-0.30244	0.466556	-0.819381	0.0128076
Pp3c20_20284	turquoise	0.678439	0.0643665	0.907863	0.00182278	-0.770765	0.0251749	-0.965266	0.00010205	-0.739103	0.0361623	-0.319015	0.44119	-0.746991	0.0331957	-0.828954	0.0109606
Pp3c11_11440	turquoise	0.351568	0.393113	0.907837	0.00182428	-0.84247	0.00865471	-0.8218	0.0123235	-0.88873	0.00316303	-0.516265	0.19025	-0.478878	0.229933	-0.925342	0.00098296
Pp3c16_2260	turquoise	0.226151	0.590203	0.907828	0.00182483	-0.654793	0.0780552	-0.801373	0.0167884	-0.929233	0.000839642	-0.744849	0.0339859	-0.355481	0.387496	-0.826386	0.0114383
Pp3c1_26700	turquoise	0.426167	0.292415	0.907679	0.00183349	-0.540127	0.166992	-0.841074	0.00887704	-0.885171	0.00346674	-0.775242	0.0238152	-0.52982	0.176839	-0.778575	0.0228329
Pp3c20_280	turquoise	0.535739	0.171146	0.907555	0.0018407	-0.589019	0.124447	-0.906557	0.00189949	-0.802396	0.0165439	-0.602483	0.113942	-0.625231	0.0973774	-0.764203	0.0272529
Pp3c10_12000	turquoise	0.506736	0.19999	0.907531	0.0018421	-0.657916	0.0761585	-0.860244	0.00612894	-0.849556	0.00758104	-0.546415	0.161134	-0.55129	0.156672	-0.816621	0.013374
Pp3c23_17140	turquoise	0.381173	0.351511	0.907347	0.00185286	-0.779954	0.0224342	-0.836401	0.00964755	-0.848844	0.0076848	-0.433899	0.282784	-0.464307	0.246451	-0.871981	0.00475452
Pp3c18_7140	turquoise	0.32053	0.438901	0.90732	0.00185445	-0.675984	0.0657157	-0.849152	0.00763987	-0.836422	0.00964398	-0.546182	0.161349	-0.421265	0.298603	-0.800551	0.0169865
Pp3c16_18870	turquoise	0.66348	0.0728458	0.90719	0.00186203	-0.844386	0.00835544	-0.937637	0.000578327	-0.779009	0.0227072	-0.366373	0.372048	-0.761301	0.0282046	-0.894754	0.00268924
Pp3c25_4529	turquoise	0.567973	0.141916	0.907014	0.00187239	-0.873756	0.00456583	-0.874639	0.00447374	-0.859013	0.0062862	-0.41479	0.30687	-0.601586	0.114625	-0.921289	0.00114826
Pp3c23_8240	turquoise	0.33004	0.424644	0.90698	0.00187443	-0.922835	0.00108322	-0.826325	0.0114498	-0.890407	0.00302616	-0.439427	0.275994	-0.443223	0.27138	-0.94988	0.000303035
Pp3c17_10020	turquoise	0.426061	0.292548	0.906965	0.00187528	-0.793738	0.0186843	-0.815258	0.0136596	-0.908546	0.00178352	-0.540525	0.166617	-0.520752	0.185752	-0.919297	0.00123579
Pp3c4_14140	turquoise	0.177742	0.673687	0.906717	0.00188999	-0.699958	0.0532443	-0.766486	0.0265183	-0.970058	6.56095e-05	-0.785639	0.0208357	-0.306573	0.460178	-0.865285	0.0055112
Pp3c20_10590	turquoise	0.40028	0.32579	0.906449	0.00190592	-0.922249	0.00110758	-0.831066	0.0105774	-0.887806	0.00324021	-0.41229	0.310091	-0.466817	0.243564	-0.947704	0.000343679
Pp3c24_2595	turquoise	0.719489	0.0442233	0.906375	0.00191034	-0.742867	0.0347274	-0.951149	0.000280879	-0.747412	0.0330414	-0.328241	0.427326	-0.771237	0.0250293	-0.831245	0.0105453
Pp3c17_12870	turquoise	0.260246	0.533624	0.906342	0.0019123	-0.874739	0.00446345	-0.803091	0.0163793	-0.918306	0.00128091	-0.53034	0.176335	-0.385242	0.345957	-0.933771	0.000690646
Pp3c1_7800	turquoise	0.45644	0.255612	0.906283	0.00191585	-0.608961	0.109074	-0.861672	0.00594961	-0.875514	0.00438374	-0.69318	0.056612	-0.565675	0.143901	-0.804496	0.0160493
Pp3c9_4480	turquoise	0.610595	0.107865	0.90628	0.00191604	-0.579733	0.131997	-0.89516	0.00265908	-0.83239	0.0103416	-0.633049	0.092026	-0.676716	0.0653118	-0.784342	0.021194
Pp3c12_22130	turquoise	0.312075	0.451741	0.90625	0.00191784	-0.826646	0.0113893	-0.780382	0.0223113	-0.962566	0.000127491	-0.6109	0.10764	-0.386313	0.344503	-0.931354	0.000767628
Pp3c1_28060	turquoise	0.489787	0.217949	0.906084	0.00192778	-0.729661	0.0399201	-0.841246	0.00884948	-0.910182	0.00169162	-0.622986	0.0989463	-0.526623	0.179954	-0.865711	0.00546092
Pp3c19_20670	turquoise	0.360658	0.380118	0.905954	0.00193558	-0.796351	0.0180212	-0.787003	0.0204632	-0.973802	4.40716e-05	-0.677807	0.0647123	-0.445967	0.268067	-0.930195	0.000806466
Pp3c16_9554	turquoise	0.449273	0.264104	0.905855	0.00194156	-0.664635	0.0721693	-0.826283	0.0114577	-0.878035	0.0041309	-0.590059	0.123617	-0.518459	0.188044	-0.84081	0.00891956
Pp3c9_18470	turquoise	0.728515	0.0403912	0.905583	0.00195805	-0.892828	0.00283537	-0.951378	0.000276994	-0.755042	0.0303263	-0.21477	0.609519	-0.790848	0.0194354	-0.909205	0.00174613
Pp3c9_17240	turquoise	0.366732	0.371543	0.905529	0.00196131	-0.738518	0.0363888	-0.857754	0.00644966	-0.853979	0.00695613	-0.595505	0.119321	-0.508395	0.198276	-0.850268	0.00747808
Pp3c3_20180	turquoise	0.154371	0.71512	0.905404	0.00196889	-0.712344	0.0474066	-0.750233	0.0320209	-0.976305	3.26699e-05	-0.75963	0.0287618	-0.271596	0.515246	-0.873008	0.00464474
Pp3c4_3120	turquoise	0.664297	0.072367	0.905358	0.0019717	-0.979299	2.1834e-05	-0.916534	0.00136419	-0.809936	0.014811	-0.258921	0.535785	-0.728299	0.0404806	-0.967333	8.50256e-05
Pp3c7_600	turquoise	0.398224	0.328513	0.905005	0.00199334	-0.655962	0.0773424	-0.85097	0.0073775	-0.898735	0.00240293	-0.731347	0.0392323	-0.528626	0.177999	-0.828593	0.0110269
Pp3c5_27630	turquoise	0.246823	0.555659	0.904887	0.00200059	-0.844658	0.00831351	-0.776988	0.0232975	-0.949606	0.000307974	-0.606836	0.110657	-0.371903	0.364312	-0.938633	0.000551503
Pp3c10_6099	turquoise	0.811304	0.0145094	0.904731	0.00201017	-0.850852	0.0073944	-0.981426	1.57967e-05	-0.731697	0.0390907	-0.241779	0.564021	-0.861223	0.00600559	-0.879503	0.00398811
Pp3c10_2370	turquoise	0.728017	0.0405972	0.904678	0.00201346	-0.73303	0.0385531	-0.970342	6.37763e-05	-0.732416	0.0388001	-0.360872	0.379815	-0.795034	0.0183535	-0.815089	0.0136953
Pp3c18_12400	turquoise	0.556678	0.151818	0.904355	0.00203348	-0.967297	8.53075e-05	-0.865623	0.00547119	-0.858573	0.00634304	-0.34006	0.409838	-0.633257	0.0918859	-0.981761	1.49624e-05
Pp3c7_20852	turquoise	0.287516	0.489881	0.90422	0.00204187	-0.556674	0.151822	-0.813772	0.0139751	-0.89	0.00305904	-0.762128	0.0279315	-0.396765	0.330454	-0.76932	0.0256238
Pp3c7_24320	turquoise	0.645029	0.084164	0.904134	0.00204724	-0.674757	0.0663967	-0.946597	0.000365666	-0.765668	0.02678	-0.493242	0.214223	-0.733277	0.0384544	-0.794686	0.0184421
Pp3c3_11310	turquoise	0.209463	0.618594	0.904086	0.00205026	-0.796936	0.0178746	-0.758692	0.0290773	-0.976864	3.04273e-05	-0.689402	0.0585431	-0.317822	0.442997	-0.917495	0.00131858
Pp3c10_3430	turquoise	0.206295	0.624032	0.90404	0.00205313	-0.715775	0.0458613	-0.789519	0.0197869	-0.908403	0.00179166	-0.645255	0.0840191	-0.310585	0.454019	-0.842305	0.00868092
Pp3c20_7980	turquoise	0.329757	0.425066	0.904031	0.00205371	-0.902565	0.00214681	-0.806974	0.0154774	-0.912706	0.00155602	-0.501682	0.205261	-0.448957	0.264482	-0.957011	0.000192264
Pp3c15_18480	turquoise	0.205115	0.626061	0.904011	0.00205498	-0.757012	0.0296482	-0.758555	0.0291237	-0.982306	1.36651e-05	-0.736943	0.037002	-0.312186	0.451572	-0.897909	0.00246062
Pp3c25_6350	turquoise	0.185348	0.660351	0.903989	0.00205631	-0.687186	0.0596941	-0.795317	0.0182818	-0.908112	0.0018084	-0.69519	0.0556004	-0.328001	0.427684	-0.832152	0.0103836
Pp3c12_15100	turquoise	0.23471	0.575814	0.903763	0.0020705	-0.791995	0.019135	-0.764458	0.0271703	-0.971148	5.87528e-05	-0.701321	0.0525818	-0.358586	0.383063	-0.921304	0.00114764
Pp3c2_4670	turquoise	0.388011	0.342201	0.903751	0.00207125	-0.623643	0.0984853	-0.876688	0.00426485	-0.830021	0.010766	-0.638074	0.0886787	-0.520271	0.186232	-0.779545	0.022552
Pp3c15_18100	turquoise	0.606509	0.110902	0.903373	0.0020952	-0.890391	0.00302743	-0.94247	0.00045571	-0.745789	0.0336378	-0.235121	0.575125	-0.705128	0.0507579	-0.890592	0.00301128
Pp3c14_6840	turquoise	0.63383	0.0915013	0.903332	0.00209776	-0.786995	0.0204654	-0.931812	0.00075262	-0.762228	0.0278984	-0.372225	0.363864	-0.753384	0.0309042	-0.865646	0.00546856
Pp3c21_10380	turquoise	0.332191	0.421447	0.90314	0.00210996	-0.774217	0.0241224	-0.796296	0.0180349	-0.924975	0.000997233	-0.595787	0.119101	-0.383955	0.347709	-0.88271	0.0036874
Pp3c24_9482	turquoise	0.246996	0.555373	0.903133	0.00211041	-0.695761	0.0553154	-0.813081	0.0141235	-0.869846	0.00498804	-0.595202	0.119558	-0.387622	0.342728	-0.832288	0.0103595
Pp3c17_18740	turquoise	0.551333	0.156632	0.903122	0.0021111	-0.57145	0.138942	-0.885997	0.0033947	-0.81417	0.0138903	-0.621317	0.100122	-0.638272	0.0885485	-0.772031	0.0247856
Pp3c10_11240	turquoise	0.387994	0.342225	0.902991	0.00211948	-0.573927	0.136844	-0.797642	0.0176991	-0.940474	0.000504046	-0.816718	0.0133538	-0.471231	0.23853	-0.814518	0.0138162
Pp3c11_9550	turquoise	0.670454	0.0688159	0.90273	0.00213624	-0.787159	0.0204209	-0.950991	0.000283569	-0.757933	0.0293346	-0.377604	0.356414	-0.744393	0.0341558	-0.844051	0.00840735
Pp3c19_8620	turquoise	0.785169	0.0209652	0.902479	0.00215238	-0.767298	0.0262601	-0.938842	0.000545964	-0.815911	0.0135222	-0.482995	0.225371	-0.85239	0.00717664	-0.881652	0.00378488
Pp3c10_6115	turquoise	0.824815	0.0117368	0.902386	0.0021584	-0.805792	0.0157486	-0.970833	6.06819e-05	-0.752459	0.0312295	-0.323005	0.435173	-0.862844	0.00580507	-0.866297	0.00539218
Pp3c15_21870	turquoise	0.806833	0.0155096	0.902227	0.00216868	-0.871105	0.00484942	-0.953417	0.000243961	-0.764899	0.0270276	-0.288926	0.487658	-0.862433	0.00585553	-0.912951	0.00154324
Pp3c2_30280	turquoise	0.235039	0.575264	0.902098	0.00217706	-0.746221	0.0334784	-0.766005	0.0266722	-0.960657	0.000147791	-0.679145	0.063982	-0.313435	0.449665	-0.8805	0.00389297
Pp3c3_23580	turquoise	0.759965	0.0286496	0.902075	0.00217856	-0.723672	0.0424213	-0.941331	0.000482889	-0.812186	0.0143171	-0.522699	0.183819	-0.829554	0.0108509	-0.852212	0.00720163
Pp3c6_16250	turquoise	0.192911	0.647165	0.901744	0.00220017	-0.611997	0.106834	-0.776374	0.0234788	-0.940559	0.000501927	-0.815581	0.0135916	-0.335397	0.416701	-0.815583	0.0135911
Pp3c22_10630	turquoise	0.729764	0.0398776	0.901697	0.00220323	-0.764023	0.0273115	-0.896409	0.00256767	-0.838696	0.00926401	-0.475864	0.233302	-0.757444	0.0295006	-0.885737	0.00341723
Pp3c1_14880	turquoise	0.331589	0.42234	0.90157	0.00221158	-0.80095	0.0168901	-0.770796	0.0251653	-0.970818	6.07787e-05	-0.681073	0.0629378	-0.422586	0.296928	-0.933055	0.000712916
Pp3c17_22910	turquoise	0.545495	0.161984	0.900668	0.00227133	-0.606351	0.11102	-0.904033	0.00205359	-0.775554	0.0237219	-0.52741	0.179185	-0.643038	0.0854424	-0.769078	0.0256993
Pp3c13_22780	turquoise	0.578212	0.133258	0.900589	0.00227659	-0.748557	0.0326249	-0.84584	0.00813278	-0.913039	0.00153868	-0.626081	0.0967872	-0.618208	0.102333	-0.891011	0.00297783
Pp3c1_34070	turquoise	0.466333	0.244121	0.900546	0.00227951	-0.822127	0.012259	-0.894327	0.00272123	-0.784817	0.0210623	-0.380204	0.352839	-0.578613	0.132925	-0.863761	0.00569347
Pp3c3_280	turquoise	0.557219	0.151335	0.900433	0.00228709	-0.614739	0.104833	-0.899446	0.00235392	-0.794809	0.0184106	-0.580601	0.131281	-0.674716	0.0664194	-0.788882	0.0199567
Pp3c4_10740	turquoise	0.284136	0.495224	0.900265	0.00229837	-0.800381	0.0170275	-0.801527	0.0167514	-0.937002	0.000595911	-0.646369	0.0833092	-0.40587	0.318438	-0.90239	0.00215809
Pp3c2_18510	turquoise	0.651232	0.0802522	0.900203	0.00230252	-0.705415	0.0506222	-0.933963	0.00068476	-0.77098	0.0251083	-0.431888	0.285273	-0.695282	0.0555547	-0.802914	0.0164209
Pp3c19_12480	turquoise	0.756959	0.0296662	0.900109	0.0023089	-0.681321	0.0628038	-0.946088	0.000376071	-0.781978	0.0218568	-0.499429	0.207634	-0.807616	0.0153315	-0.814016	0.0139231
Pp3c16_8410	turquoise	0.506699	0.200029	0.900094	0.00230992	-0.87332	0.0046117	-0.909077	0.00175334	-0.764401	0.0271886	-0.276902	0.506737	-0.620486	0.10071	-0.885703	0.00342022
Pp3c17_7490	turquoise	0.773373	0.0243772	0.900043	0.00231335	-0.832137	0.0103864	-0.932095	0.000743461	-0.822009	0.0122823	-0.435678	0.28059	-0.831497	0.0105002	-0.909905	0.00170695
Pp3c11_5990	turquoise	0.198874	0.636826	0.90004	0.00231351	-0.74472	0.0340337	-0.756741	0.0297408	-0.95933	0.00016309	-0.68634	0.0601366	-0.282878	0.49722	-0.876383	0.00429555
Pp3c3_21680	turquoise	0.383691	0.348069	0.899918	0.00232178	-0.909913	0.00170653	-0.834966	0.00989222	-0.877914	0.00414286	-0.415349	0.306153	-0.489401	0.218367	-0.941346	0.000482541
Pp3c13_10890	turquoise	0.596715	0.118379	0.89977	0.00233187	-0.619948	0.101092	-0.917165	0.00133413	-0.776359	0.0234832	-0.545892	0.161617	-0.711221	0.0479193	-0.784356	0.0211901
Pp3c8_18470	turquoise	0.676374	0.0655005	0.899629	0.00234144	-0.671246	0.0683669	-0.913104	0.00153529	-0.830279	0.0107191	-0.569702	0.140433	-0.738387	0.0364395	-0.824621	0.0117741
Pp3c6_16570	turquoise	0.243438	0.561267	0.899404	0.00235683	-0.627409	0.0958688	-0.79178	0.0191911	-0.930252	0.000804516	-0.800326	0.0170409	-0.394109	0.333998	-0.823985	0.0118965
Pp3c17_19280	turquoise	0.37244	0.363565	0.899245	0.00236774	-0.686613	0.0599937	-0.851125	0.00735538	-0.818478	0.0129912	-0.510208	0.196412	-0.501249	0.205716	-0.817393	0.0132141
Pp3c2_11009	turquoise	0.228787	0.585758	0.899179	0.00237225	-0.847099	0.00794312	-0.780421	0.0223002	-0.931216	0.000772177	-0.588626	0.124762	-0.356569	0.385939	-0.924839	0.00100256
Pp3c24_8050	turquoise	0.602374	0.114025	0.899083	0.00237885	-0.753048	0.0310218	-0.902279	0.00216532	-0.775157	0.0238404	-0.398577	0.328045	-0.705219	0.0507151	-0.855177	0.00679271
Pp3c10_22850	turquoise	0.77878	0.0227735	0.898789	0.00239919	-0.909441	0.00173287	-0.951077	0.000282109	-0.759178	0.0289136	-0.215934	0.607534	-0.817225	0.0132488	-0.916524	0.00136467
Pp3c7_9260	turquoise	0.817517	0.0131884	0.898644	0.00240924	-0.798212	0.017558	-0.965736	9.79988e-05	-0.761392	0.0281744	-0.380204	0.352838	-0.895895	0.00260506	-0.876041	0.00433015
Pp3c1_4040	turquoise	0.34465	0.403131	0.89846	0.002422	-0.783067	0.02155	-0.79695	0.0178713	-0.916048	0.00138766	-0.593926	0.120558	-0.403141	0.322016	-0.885636	0.00342607
Pp3c17_14740	turquoise	0.529998	0.176666	0.898379	0.00242765	-0.568885	0.141132	-0.855627	0.00673206	-0.853451	0.00702891	-0.692033	0.0571944	-0.627147	0.09605	-0.79312	0.0188434
Pp3c19_11440	turquoise	0.578922	0.132668	0.898334	0.00243084	-0.568572	0.141401	-0.912621	0.00156045	-0.789018	0.0199203	-0.602824	0.113683	-0.674739	0.0664063	-0.753357	0.0309137
Pp3c23_9930	turquoise	0.238151	0.570063	0.898219	0.00243882	-0.611702	0.10705	-0.770062	0.0253927	-0.930594	0.000792945	-0.750729	0.0318436	-0.316146	0.44554	-0.805102	0.0159082
Pp3c8_22619	turquoise	0.800945	0.0168913	0.897896	0.00246154	-0.806135	0.0156695	-0.94171	0.000473732	-0.800647	0.0169632	-0.423432	0.295859	-0.84671	0.00800143	-0.887693	0.00324966
Pp3c1_14640	turquoise	0.57982	0.131926	0.897472	0.00249152	-0.953168	0.00024785	-0.873832	0.00455781	-0.861913	0.00591972	-0.37546	0.359375	-0.660624	0.0745352	-0.971338	5.761e-05
Pp3c5_14880	turquoise	0.175015	0.678486	0.897334	0.00250133	-0.618096	0.102413	-0.766429	0.0265367	-0.940368	0.0005067	-0.815125	0.0136876	-0.314519	0.448015	-0.815549	0.0135983
Pp3c15_10650	turquoise	0.571852	0.1386	0.897166	0.00251326	-0.760221	0.0285638	-0.895401	0.00264126	-0.797962	0.0176197	-0.403749	0.321217	-0.602059	0.114265	-0.833176	0.0102031
Pp3c4_16490	turquoise	0.650368	0.0807902	0.897015	0.00252406	-0.846235	0.00807293	-0.874608	0.00447697	-0.880322	0.0039099	-0.498143	0.208994	-0.707817	0.0494932	-0.933134	0.000710436
Pp3c16_11810	turquoise	0.675154	0.0661757	0.89681	0.00253875	-0.765646	0.0267873	-0.925559	0.000974544	-0.789192	0.019874	-0.399892	0.326302	-0.75294	0.0310598	-0.856725	0.00658526
Pp3c7_9250	turquoise	0.502925	0.203959	0.896742	0.00254361	-0.613209	0.105947	-0.884597	0.00351738	-0.80108	0.0168588	-0.601351	0.114805	-0.628968	0.0947979	-0.785006	0.0210102
Pp3c12_9400	turquoise	0.503107	0.203768	0.896675	0.00254849	-0.816327	0.0134353	-0.829345	0.010889	-0.924862	0.00100167	-0.590768	0.123053	-0.562456	0.146707	-0.920823	0.00116837
Pp3c21_11960	turquoise	0.765879	0.0267126	0.896467	0.00256348	-0.706364	0.050174	-0.951224	0.000279594	-0.767989	0.0260415	-0.430523	0.28697	-0.80998	0.0148013	-0.817555	0.0131806
Pp3c2_11150	turquoise	0.481922	0.226556	0.896429	0.00256625	-0.86335	0.00574337	-0.88944	0.00310461	-0.800979	0.0168831	-0.388098	0.342084	-0.591503	0.12247	-0.888834	0.00315443
Pp3c20_10370	turquoise	0.727284	0.0409016	0.896376	0.00257005	-0.809248	0.0149641	-0.972268	5.22139e-05	-0.726815	0.0410969	-0.315564	0.446424	-0.820181	0.0126461	-0.849972	0.00752073
Pp3c22_15780	turquoise	0.29723	0.474648	0.896324	0.00257383	-0.751441	0.0315899	-0.765041	0.0269818	-0.936032	0.000623392	-0.622879	0.0990211	-0.396728	0.330503	-0.897985	0.00245523
Pp3c3_32550	turquoise	0.34219	0.40672	0.896245	0.00257953	-0.715776	0.0458608	-0.831066	0.0105774	-0.851832	0.00725517	-0.596684	0.118403	-0.485475	0.222646	-0.844044	0.00840835
Pp3c8_6630	turquoise	0.389503	0.340185	0.896233	0.00258039	-0.830446	0.0106889	-0.840476	0.00897334	-0.818947	0.0128956	-0.351845	0.392714	-0.460429	0.250946	-0.875358	0.00439969
Pp3c1_33300	turquoise	0.324097	0.433531	0.896053	0.00259349	-0.60738	0.11025	-0.821852	0.0123134	-0.886434	0.00335692	-0.766741	0.0264371	-0.470731	0.239097	-0.801291	0.0168082
Pp3c12_3130	turquoise	0.579651	0.132065	0.895943	0.00260151	-0.694501	0.0559462	-0.901655	0.002206	-0.768444	0.0258983	-0.426255	0.292305	-0.68716	0.0597078	-0.820131	0.0126562
Pp3c5_24100	turquoise	0.775185	0.0238322	0.895849	0.0026084	-0.730119	0.0397323	-0.919519	0.00122582	-0.79842	0.0175066	-0.461882	0.249258	-0.838698	0.00926368	-0.864964	0.0055492
Pp3c24_19380	turquoise	0.320719	0.438616	0.895698	0.00261944	-0.861382	0.0059858	-0.768914	0.0257507	-0.951834	0.00026936	-0.567753	0.142105	-0.402395	0.322999	-0.949367	0.000312324
Pp3c1_7730	turquoise	0.567114	0.142656	0.89568	0.00262077	-0.929477	0.000831129	-0.873203	0.00462411	-0.81308	0.0141238	-0.27557	0.508868	-0.652055	0.0797414	-0.948996	0.000319151
Pp3c7_14750	turquoise	0.415404	0.306081	0.895646	0.00262328	-0.824988	0.0117038	-0.794047	0.018605	-0.937082	0.000593653	-0.565402	0.144138	-0.46644	0.243997	-0.926028	0.000956598
Pp3c22_13190	turquoise	0.807564	0.0153433	0.895247	0.00265267	-0.72448	0.0420785	-0.941208	0.000485888	-0.785945	0.020752	-0.447777	0.265894	-0.841352	0.00883247	-0.842359	0.00867225
Pp3c9_3600	turquoise	0.217163	0.605441	0.895042	0.00266785	-0.785755	0.0208038	-0.79532	0.018281	-0.883826	0.00358618	-0.568433	0.14152	-0.355828	0.386999	-0.873519	0.00459072
Pp3c9_13030	turquoise	0.284934	0.493961	0.894988	0.00267185	-0.821025	0.0124774	-0.800818	0.0169219	-0.925897	0.000961602	-0.625127	0.0974494	-0.414849	0.306795	-0.908636	0.00177834
Pp3c1_31930	turquoise	0.390326	0.339075	0.894959	0.00267401	-0.617731	0.102674	-0.800563	0.0169834	-0.916117	0.00138428	-0.738559	0.0363728	-0.441339	0.273666	-0.810828	0.0146139
Pp3c7_11040	turquoise	0.480287	0.228366	0.894821	0.00268427	-0.577193	0.134106	-0.867371	0.00526778	-0.825639	0.0115796	-0.62693	0.0961996	-0.585515	0.127267	-0.771253	0.0250242
Pp3c12_21929	turquoise	0.470584	0.239264	0.894759	0.00268886	-0.669494	0.0693628	-0.880717	0.00387246	-0.809339	0.0149439	-0.573249	0.137416	-0.62182	0.0997663	-0.814821	0.0137519
Pp3c4_10497	turquoise	0.346922	0.39983	0.894688	0.00269416	-0.700446	0.0530065	-0.85191	0.00724419	-0.810276	0.0147357	-0.525241	0.181311	-0.489394	0.218375	-0.814757	0.0137655
Pp3c17_11050	turquoise	0.251288	0.548295	0.894556	0.00270403	-0.748517	0.0326393	-0.763676	0.0274243	-0.96208	0.000132464	-0.694838	0.0557767	-0.331969	0.421776	-0.881607	0.00378909
Pp3c7_7890	turquoise	0.292392	0.482211	0.894521	0.00270662	-0.669295	0.0694762	-0.756085	0.0299661	-0.949041	0.000318312	-0.710328	0.048329	-0.35575	0.387111	-0.852005	0.00723084
Pp3c1_41960	turquoise	0.378202	0.355591	0.89439	0.00271647	-0.579134	0.132493	-0.795969	0.0181171	-0.92574	0.000967608	-0.776915	0.0233189	-0.456276	0.255806	-0.804089	0.0161444
Pp3c8_7500	turquoise	0.757052	0.0296345	0.894372	0.00271785	-0.948937	0.000320238	-0.937501	0.000582064	-0.759403	0.0288378	-0.189586	0.652952	-0.812736	0.0141979	-0.941066	0.000489365
Pp3c27_8170	turquoise	0.815419	0.0136257	0.894342	0.00272009	-0.906227	0.00191922	-0.954017	0.00023477	-0.746879	0.0332365	-0.206479	0.623714	-0.858036	0.00641282	-0.917517	0.00131755
Pp3c1_38350	turquoise	0.800663	0.0169594	0.894284	0.00272444	-0.867475	0.00525573	-0.95889	0.000168388	-0.765718	0.0267641	-0.320504	0.438941	-0.878208	0.00411396	-0.906414	0.001908
Pp3c3_13480	turquoise	0.749734	0.0322001	0.894045	0.00274244	-0.836583	0.00961677	-0.96344	0.000118841	-0.714363	0.0464936	-0.245513	0.557826	-0.82407	0.0118802	-0.864552	0.00559833
Pp3c3_18840	turquoise	0.836265	0.00967044	0.89402	0.00274431	-0.733169	0.0384973	-0.973862	4.3772e-05	-0.73387	0.0382168	-0.369951	0.367035	-0.891846	0.00291175	-0.827815	0.0111709
Pp3c3_5720	turquoise	0.710315	0.0483348	0.893911	0.0027526	-0.638023	0.088712	-0.943501	0.000432001	-0.746217	0.0334799	-0.448901	0.264548	-0.766086	0.0266461	-0.773827	0.0242399
Pp3c11_6920	turquoise	0.631442	0.0931121	0.893807	0.00276049	-0.733037	0.0385504	-0.916656	0.00135835	-0.742546	0.0348483	-0.33633	0.415324	-0.683503	0.0616359	-0.815361	0.0136378
Pp3c1_6031	turquoise	0.579756	0.131978	0.893694	0.00276904	-0.689412	0.058538	-0.835044	0.00987886	-0.878498	0.00408559	-0.580335	0.1315	-0.61843	0.102174	-0.858991	0.00628907
Pp3c16_26059	turquoise	0.495647	0.211649	0.893456	0.00278713	-0.578424	0.133082	-0.877183	0.00421533	-0.795498	0.018236	-0.564652	0.14479	-0.588329	0.125	-0.757987	0.0293163
Pp3c23_9520	turquoise	0.245643	0.557611	0.893435	0.00278875	-0.849146	0.00764069	-0.784927	0.021032	-0.922698	0.00108892	-0.553937	0.154277	-0.348979	0.396849	-0.912627	0.00156015
Pp3c5_23450	turquoise	0.333647	0.419288	0.893333	0.00279659	-0.784349	0.0211922	-0.771414	0.0249749	-0.96952	6.91818e-05	-0.706417	0.0501493	-0.439594	0.27579	-0.923086	0.00107289
Pp3c4_5170	turquoise	0.572222	0.138287	0.893253	0.0028027	-0.881917	0.00376032	-0.839477	0.00913576	-0.859431	0.00623252	-0.382571	0.349598	-0.623658	0.0984753	-0.945921	0.000379526
Pp3c24_8570	turquoise	0.736132	0.0373202	0.893158	0.00280995	-0.962133	0.00013192	-0.933931	0.000685749	-0.768626	0.0258411	-0.214466	0.610036	-0.808032	0.0152374	-0.950184	0.000297627
Pp3c1_29179	turquoise	0.771986	0.0247992	0.893128	0.00281229	-0.846072	0.0080976	-0.942587	0.000452971	-0.789364	0.019828	-0.364475	0.37472	-0.820061	0.0126703	-0.893463	0.0027866
Pp3c23_5890	turquoise	0.65245	0.0794967	0.893075	0.00281631	-0.622451	0.0993222	-0.892423	0.00286672	-0.839945	0.00905939	-0.636331	0.0898318	-0.700486	0.0529873	-0.800246	0.0170603
Pp3c9_14060	turquoise	0.257513	0.538084	0.892906	0.00282931	-0.846379	0.00805123	-0.759014	0.0289688	-0.934511	0.000668151	-0.544887	0.162547	-0.337646	0.413385	-0.926494	0.000938955
Pp3c14_26290	turquoise	0.294886	0.478306	0.892721	0.00284359	-0.831525	0.0104952	-0.790821	0.0194424	-0.930714	0.000788909	-0.589856	0.123779	-0.381676	0.350821	-0.907782	0.0018275
Pp3c1_25040	turquoise	0.544243	0.163145	0.892597	0.00285322	-0.703763	0.0514073	-0.825262	0.0116514	-0.88622	0.00337534	-0.619092	0.101702	-0.627651	0.0957019	-0.878428	0.00409243
Pp3c5_16880	turquoise	0.649293	0.0814629	0.89254	0.00285759	-0.857467	0.00648733	-0.918783	0.00125905	-0.747163	0.0331325	-0.257837	0.537554	-0.747787	0.0329049	-0.893414	0.00279037
Pp3c14_24990	turquoise	0.20875	0.619816	0.892249	0.00288028	-0.675077	0.0662188	-0.754159	0.030633	-0.971508	5.65937e-05	-0.809733	0.014856	-0.312836	0.45058	-0.849111	0.00764584
Pp3c20_4300	turquoise	0.294838	0.478381	0.891975	0.00290166	-0.694543	0.0559252	-0.755321	0.0302295	-0.983392	1.13098e-05	-0.806345	0.0156213	-0.38665	0.344045	-0.87777	0.0041571
Pp3c1_110	turquoise	0.439508	0.275896	0.891489	0.00293988	-0.622562	0.0992439	-0.856813	0.00657361	-0.793412	0.0187681	-0.524857	0.181688	-0.543641	0.163704	-0.780095	0.0223938
Pp3c23_6140	turquoise	0.581223	0.130769	0.891377	0.00294873	-0.556655	0.151839	-0.889232	0.00312164	-0.799277	0.0172962	-0.599914	0.115906	-0.657349	0.0765006	-0.754335	0.0305719
Pp3c24_11860	turquoise	0.306242	0.460687	0.891213	0.00296176	-0.749687	0.0322169	-0.765832	0.0267275	-0.933304	0.000705112	-0.619444	0.10145	-0.354541	0.388842	-0.875741	0.00436056
Pp3c21_6420	turquoise	0.330679	0.423694	0.89118	0.00296433	-0.506703	0.200025	-0.808949	0.0150311	-0.890373	0.00302888	-0.82692	0.0113379	-0.44149	0.273482	-0.748968	0.0324762
Pp3c3_19830	turquoise	0.631527	0.0930541	0.891178	0.00296449	-0.752638	0.0311663	-0.930117	0.000809102	-0.737327	0.0368521	-0.375364	0.359508	-0.734316	0.0380392	-0.828193	0.0111008
Pp3c2_11160	turquoise	0.82305	0.0120782	0.891035	0.00297588	-0.789737	0.0197288	-0.960844	0.000145712	-0.722493	0.0429246	-0.287961	0.489178	-0.882128	0.00374077	-0.857049	0.00654238
Pp3c5_8750	turquoise	0.320983	0.438218	0.890957	0.00298213	-0.808067	0.0152295	-0.774852	0.0239316	-0.955984	0.000206218	-0.683049	0.0618777	-0.439108	0.276384	-0.927718	0.000893698
Pp3c9_26070	turquoise	0.566734	0.142984	0.890667	0.00300525	-0.750527	0.0319156	-0.915547	0.00141207	-0.736492	0.0371791	-0.309975	0.454954	-0.627347	0.0959115	-0.807042	0.015462
Pp3c21_5400	turquoise	0.616373	0.103651	0.890612	0.00300971	-0.663672	0.0727332	-0.8588	0.00631363	-0.877369	0.00419674	-0.650154	0.0809243	-0.652812	0.0792731	-0.83479	0.00992253
Pp3c5_910	turquoise	0.668972	0.0696611	0.890486	0.00301978	-0.97636	3.24471e-05	-0.895944	0.00260144	-0.800272	0.0170539	-0.231874	0.580569	-0.731688	0.0390942	-0.966747	8.96471e-05
Pp3c2_16310	turquoise	0.28305	0.496946	0.890156	0.00304643	-0.853983	0.00695563	-0.782633	0.0216718	-0.879899	0.00395021	-0.445782	0.26829	-0.377059	0.357165	-0.912748	0.00155382
Pp3c24_1100	turquoise	0.239081	0.568512	0.889929	0.00306475	-0.870659	0.00489824	-0.78836	0.0200965	-0.883342	0.00362984	-0.469003	0.241064	-0.363181	0.376545	-0.915584	0.00141028
Pp3c9_26010	turquoise	0.129843	0.759268	0.889744	0.00307983	-0.717365	0.0451555	-0.728875	0.0402427	-0.971002	5.96389e-05	-0.746774	0.0332751	-0.241781	0.564019	-0.867417	0.00526246
Pp3c18_8480	turquoise	0.185027	0.660911	0.889081	0.00313405	-0.722154	0.0430699	-0.747067	0.0331677	-0.937483	0.000582564	-0.674343	0.0666272	-0.267149	0.522419	-0.854247	0.00691934
Pp3c8_250	turquoise	0.336178	0.415548	0.888995	0.00314119	-0.891812	0.00291447	-0.835922	0.00972872	-0.841956	0.00873623	-0.407088	0.316846	-0.447007	0.266818	-0.904032	0.00205365
Pp3c21_20070	turquoise	0.720712	0.0436915	0.888591	0.00317455	-0.775786	0.0236531	-0.935171	0.000648461	-0.729513	0.0399806	-0.26534	0.525346	-0.775911	0.0236159	-0.841017	0.00888622
Pp3c13_5831	turquoise	0.51548	0.191042	0.888397	0.00319073	-0.627455	0.0958376	-0.908889	0.00176399	-0.75282	0.0311022	-0.499564	0.207491	-0.637795	0.0888628	-0.761223	0.0282304
Pp3c7_10960	turquoise	0.232249	0.579939	0.888339	0.00319555	-0.793583	0.0187241	-0.760157	0.0285854	-0.958085	0.000178363	-0.675743	0.0658491	-0.34288	0.405712	-0.904257	0.00203959
Pp3c16_17170	turquoise	0.55551	0.152863	0.8882	0.00320716	-0.789524	0.0197856	-0.848264	0.00777008	-0.822207	0.0122434	-0.407721	0.316021	-0.641005	0.0867593	-0.892198	0.00288424
Pp3c5_3340	turquoise	0.162931	0.699867	0.887934	0.00322947	-0.735325	0.0376387	-0.741763	0.0351444	-0.922677	0.00108976	-0.628511	0.095111	-0.280219	0.501446	-0.867494	0.00525355
Pp3c6_24930	turquoise	0.669225	0.0695163	0.887629	0.00325509	-0.729889	0.0398264	-0.939667	0.000524491	-0.73371	0.0382809	-0.400887	0.324988	-0.789331	0.0198369	-0.82284	0.0121192
Pp3c6_7350	turquoise	0.354719	0.388586	0.887231	0.00328877	-0.759981	0.028644	-0.768156	0.0259888	-0.963666	0.000116675	-0.697875	0.0542662	-0.434806	0.281664	-0.904376	0.00203216
Pp3c22_14981	turquoise	0.230775	0.582414	0.887041	0.00330492	-0.733857	0.0382221	-0.797959	0.0176203	-0.864508	0.00560365	-0.593276	0.121069	-0.362278	0.377823	-0.837064	0.00953562
Pp3c7_720	turquoise	0.813347	0.0140664	0.887012	0.00330745	-0.800869	0.0169097	-0.934152	0.000678994	-0.788369	0.0200942	-0.408124	0.315495	-0.853354	0.00704244	-0.879886	0.0039514
Pp3c7_14210	turquoise	0.20444	0.627222	0.886921	0.00331515	-0.839277	0.00916858	-0.746962	0.0332062	-0.943505	0.000431911	-0.578929	0.132663	-0.304835	0.462855	-0.921134	0.00115493
Pp3c11_12810	turquoise	0.118892	0.779169	0.886883	0.00331845	-0.725943	0.0414616	-0.72974	0.0398875	-0.958597	0.000171968	-0.729007	0.0401887	-0.23846	0.569547	-0.865578	0.00547658
Pp3c13_2620	turquoise	0.462287	0.248789	0.886846	0.00332157	-0.944378	0.000412452	-0.832656	0.0102946	-0.876487	0.00428506	-0.41666	0.304471	-0.539091	0.167968	-0.956695	0.000196492
Pp3c13_12670	turquoise	0.696147	0.0551229	0.886834	0.00332261	-0.684618	0.0610443	-0.921407	0.00114324	-0.77214	0.0247523	-0.443516	0.271026	-0.724842	0.0419252	-0.796991	0.017861
Pp3c5_280	turquoise	0.841863	0.00875103	0.886747	0.00333004	-0.798738	0.0174285	-0.937786	0.000574257	-0.779831	0.0224697	-0.38154	0.351008	-0.884711	0.00350735	-0.883457	0.00361943
Pp3c10_6710	turquoise	0.157756	0.709079	0.886615	0.00334133	-0.588529	0.124839	-0.751715	0.0314927	-0.916745	0.00135411	-0.757003	0.0296513	-0.262719	0.529599	-0.782604	0.0216799
Pp3c4_17772	turquoise	0.24886	0.552295	0.886526	0.00334899	-0.696013	0.0551893	-0.73749	0.0367884	-0.960884	0.000145267	-0.734376	0.0380151	-0.35858	0.383072	-0.877283	0.00420536
Pp3c21_1370	turquoise	0.195808	0.642137	0.886284	0.00336988	-0.56206	0.147053	-0.765954	0.0266883	-0.922693	0.0010891	-0.822904	0.0121066	-0.331136	0.423013	-0.780877	0.0221696
Pp3c1_22321	turquoise	0.287542	0.489839	0.886261	0.00337181	-0.5963	0.118702	-0.753364	0.030911	-0.958917	0.000168052	-0.835885	0.00973496	-0.393538	0.334762	-0.826593	0.0113993
Pp3c18_9560	turquoise	0.71499	0.0462122	0.886065	0.0033888	-0.786967	0.020473	-0.909104	0.00175179	-0.754055	0.0306692	-0.319224	0.440875	-0.785696	0.0208203	-0.869792	0.00499402
Pp3c13_6470	turquoise	0.73837	0.0364459	0.885976	0.00339646	-0.939522	0.000528228	-0.901103	0.0022424	-0.796614	0.0179553	-0.256573	0.539622	-0.781801	0.0219068	-0.952331	0.000261204
Pp3c6_15150	turquoise	0.274729	0.510216	0.885408	0.00344594	-0.815592	0.0135892	-0.759431	0.0288286	-0.934016	0.000683139	-0.572122	0.138371	-0.335206	0.416982	-0.902596	0.00214481
Pp3c9_16040	turquoise	0.611776	0.106996	0.885223	0.00346215	-0.641708	0.0863026	-0.913583	0.00151062	-0.743301	0.0345641	-0.477518	0.231449	-0.712623	0.0472799	-0.777179	0.0232411
Pp3c15_5080	turquoise	0.166348	0.693804	0.885195	0.00346466	-0.576658	0.134552	-0.752654	0.0311606	-0.938736	0.00054875	-0.837039	0.0095399	-0.281649	0.499172	-0.784199	0.0212337
Pp3c10_21260	turquoise	0.762408	0.0278392	0.885129	0.0034704	-0.807977	0.0152498	-0.964564	0.00010831	-0.700088	0.0531809	-0.221869	0.597445	-0.80897	0.0150264	-0.83422	0.010021
Pp3c21_20850	turquoise	0.75397	0.0306991	0.884959	0.00348543	-0.64031	0.0872122	-0.935455	0.000640119	-0.766953	0.0263696	-0.507415	0.199288	-0.802484	0.016523	-0.784663	0.0211051
Pp3c14_7860	turquoise	0.435068	0.281342	0.884875	0.0034928	-0.746811	0.0332615	-0.775735	0.0236681	-0.950812	0.000286657	-0.683007	0.0619006	-0.488921	0.218889	-0.899991	0.00231687
Pp3c9_4650	turquoise	0.571161	0.139188	0.884741	0.00350464	-0.753437	0.0308855	-0.83004	0.0107624	-0.882044	0.00374857	-0.5349	0.171948	-0.592341	0.121807	-0.877379	0.00419575
Pp3c2_9560	turquoise	0.490307	0.217386	0.8846	0.00351714	-0.722313	0.0430017	-0.809268	0.0149598	-0.93155	0.000761196	-0.708158	0.0493338	-0.572067	0.138417	-0.884729	0.0035057
Pp3c6_19562	turquoise	0.420316	0.299808	0.884599	0.00351725	-0.694895	0.0557482	-0.817069	0.013281	-0.829959	0.0107771	-0.51687	0.189641	-0.525417	0.181138	-0.838297	0.00932993
Pp3c9_10470	turquoise	0.677417	0.0649262	0.884549	0.00352167	-0.855271	0.0067801	-0.86443	0.00561303	-0.852064	0.00722254	-0.425082	0.29378	-0.734249	0.038066	-0.935735	0.000631954
Pp3c24_6390	turquoise	0.318163	0.442481	0.883818	0.00358691	-0.570686	0.139592	-0.809896	0.0148199	-0.871021	0.0048586	-0.734809	0.0378432	-0.401371	0.324349	-0.755768	0.0300751
Pp3c4_5178	turquoise	0.724435	0.0420972	0.883735	0.00359438	-0.846327	0.00805905	-0.87882	0.00405419	-0.834017	0.0100563	-0.425935	0.292707	-0.785184	0.0209611	-0.930197	0.000806405
Pp3c13_16021	turquoise	0.851462	0.00730754	0.883662	0.00360098	-0.810404	0.0147075	-0.949425	0.000311254	-0.743744	0.0343979	-0.287588	0.489767	-0.885097	0.00347324	-0.871535	0.00480269
Pp3c6_26280	turquoise	0.770966	0.0251128	0.883422	0.00362262	-0.867727	0.00522687	-0.903981	0.00205686	-0.802431	0.0165356	-0.324875	0.432363	-0.800399	0.0170232	-0.91886	0.00125553
Pp3c19_5230	turquoise	0.352285	0.392081	0.883202	0.00364252	-0.774758	0.0239599	-0.758777	0.0290488	-0.954328	0.000230081	-0.651565	0.0800452	-0.404921	0.31968	-0.902654	0.00214111
Pp3c10_13530	turquoise	0.838402	0.00931256	0.88305	0.00365633	-0.815696	0.0135675	-0.96861	7.55138e-05	-0.696973	0.0547121	-0.213953	0.610913	-0.893254	0.00280261	-0.855271	0.00678008
Pp3c1_20040	turquoise	0.30251	0.466448	0.882898	0.0036702	-0.903477	0.0020886	-0.794375	0.0185213	-0.88575	0.00341615	-0.465269	0.245344	-0.432008	0.285125	-0.939311	0.000533683
Pp3c11_9830	turquoise	0.327877	0.42787	0.882624	0.00369525	-0.747933	0.0328517	-0.78064	0.0222373	-0.931822	0.000752313	-0.651656	0.0799888	-0.398277	0.328444	-0.869847	0.00498793
Pp3c15_12240	turquoise	0.342075	0.406887	0.882372	0.00371832	-0.766724	0.0264426	-0.811343	0.0145009	-0.820756	0.012531	-0.399467	0.326865	-0.410181	0.312822	-0.840634	0.00894786
Pp3c3_17090	turquoise	0.594095	0.120425	0.882194	0.00373469	-0.914214	0.00147849	-0.835643	0.00977628	-0.870086	0.00496137	-0.3932	0.335214	-0.643392	0.085214	-0.960868	0.000145444
Pp3c1_8280	turquoise	0.696542	0.0549261	0.88217	0.00373696	-0.978622	2.40364e-05	-0.90343	0.00209155	-0.78103	0.0221261	-0.210858	0.616203	-0.761477	0.0281463	-0.959483	0.000161275
Pp3c4_19780	turquoise	0.36108	0.37952	0.88215	0.00373877	-0.875281	0.00440766	-0.78591	0.0207614	-0.869717	0.00500235	-0.397651	0.329275	-0.441978	0.272889	-0.927925	0.000886181
Pp3c8_6640	turquoise	0.195152	0.643274	0.881823	0.00376903	-0.852643	0.0071413	-0.746917	0.0332225	-0.927015	0.000919506	-0.557625	0.150973	-0.309909	0.455055	-0.92207	0.00111512
Pp3c20_21058	turquoise	0.264047	0.527443	0.88167	0.00378319	-0.533722	0.173075	-0.79606	0.0180943	-0.861	0.00603356	-0.736248	0.0372748	-0.395211	0.332524	-0.747548	0.032992
Pp3c5_16590	turquoise	0.239256	0.56822	0.881664	0.00378375	-0.823916	0.01191	-0.786296	0.0206558	-0.867577	0.00524411	-0.507267	0.199441	-0.360757	0.379977	-0.882919	0.00366828
Pp3c19_17350	turquoise	0.518186	0.188317	0.881376	0.00381067	-0.829618	0.0108391	-0.808945	0.0150319	-0.88192	0.00376008	-0.49822	0.208913	-0.605475	0.111678	-0.933852	0.00068817
Pp3c10_12150	turquoise	0.850609	0.0074291	0.881284	0.00381918	-0.846512	0.00803114	-0.947127	0.000355021	-0.754797	0.0304113	-0.296757	0.475385	-0.895423	0.00263963	-0.893411	0.00279063
Pp3c15_5890	turquoise	0.713323	0.0469627	0.881255	0.0038219	-0.920935	0.00116351	-0.883079	0.00365369	-0.817192	0.0132555	-0.323188	0.434897	-0.774128	0.024149	-0.954928	0.000221244
Pp3c12_21960	turquoise	0.353416	0.390455	0.881245	0.00382289	-0.690848	0.0577998	-0.830854	0.0106155	-0.802853	0.0164355	-0.491386	0.21622	-0.491344	0.216266	-0.812891	0.0141644
Pp3c2_6110	turquoise	0.647192	0.0827877	0.881197	0.00382738	-0.851779	0.00726265	-0.93481	0.000659188	-0.703627	0.0514725	-0.18136	0.667334	-0.708877	0.0489997	-0.848444	0.00774356
Pp3c25_1490	turquoise	0.427478	0.290771	0.880996	0.00384619	-0.860169	0.0061384	-0.804192	0.0161201	-0.914694	0.00145434	-0.54511	0.162341	-0.513794	0.192751	-0.933311	0.000704882
Pp3c19_16070	turquoise	0.368104	0.369618	0.880943	0.00385117	-0.927658	0.000895857	-0.803017	0.0163968	-0.858729	0.00632288	-0.341821	0.407259	-0.441613	0.273333	-0.937014	0.000595569
Pp3c27_4310	turquoise	0.383031	0.348969	0.880888	0.00385636	-0.763196	0.0275808	-0.859755	0.00619102	-0.791155	0.0193546	-0.47183	0.23785	-0.523206	0.183317	-0.83127	0.0105409
Pp3c5_16830	turquoise	0.759547	0.0287895	0.880388	0.00390366	-0.680906	0.0630277	-0.925032	0.000995017	-0.788889	0.0199547	-0.540518	0.166624	-0.828575	0.0110303	-0.819107	0.0128631
Pp3c5_80	turquoise	0.814505	0.013819	0.880018	0.00393886	-0.857859	0.00643597	-0.935254	0.000646012	-0.753884	0.030729	-0.307322	0.459025	-0.882039	0.003749	-0.90351	0.00208646
Pp3c15_1000	turquoise	0.304955	0.46267	0.879789	0.00396067	-0.607158	0.110416	-0.811328	0.0145042	-0.866653	0.00535076	-0.745848	0.0336158	-0.460992	0.250292	-0.788792	0.0199808
Pp3c17_17180	turquoise	0.3641	0.375248	0.879715	0.00396774	-0.810635	0.0146565	-0.811062	0.0145625	-0.844974	0.00826503	-0.498498	0.208618	-0.498234	0.208899	-0.889978	0.00306083
Pp3c10_12300	turquoise	0.214749	0.609554	0.879666	0.00397249	-0.685114	0.0607821	-0.778615	0.0228213	-0.899376	0.00235874	-0.72434	0.0421374	-0.364346	0.374901	-0.828898	0.0109709
Pp3c17_20530	turquoise	0.697532	0.0544358	0.87946	0.00399232	-0.589826	0.123803	-0.928855	0.000852923	-0.73765	0.0367259	-0.51607	0.190447	-0.783145	0.0215278	-0.752938	0.0310606
Pp3c23_2900	turquoise	0.772041	0.0247824	0.879458	0.00399246	-0.836064	0.00970462	-0.91116	0.00163821	-0.762929	0.0276684	-0.30269	0.466169	-0.798983	0.0173683	-0.886559	0.00334621
Pp3c4_7110	turquoise	0.536897	0.170045	0.879261	0.00401149	-0.764072	0.0272954	-0.830738	0.0106364	-0.884244	0.00354882	-0.558527	0.150172	-0.57034	0.139888	-0.872302	0.00472001
Pp3c15_7040	turquoise	0.322384	0.436106	0.879146	0.00402259	-0.711361	0.0478548	-0.742824	0.0347435	-0.971565	5.62617e-05	-0.750794	0.0318203	-0.394518	0.33345	-0.881996	0.00375302
Pp3c2_9830	turquoise	0.530235	0.176436	0.878458	0.00408944	-0.77968	0.022513	-0.89554	0.00263106	-0.754099	0.0306539	-0.401273	0.324477	-0.650784	0.0805311	-0.836425	0.00964336
Pp3c27_8200	turquoise	0.76931	0.0256269	0.878398	0.00409533	-0.846125	0.00808962	-0.895252	0.00265224	-0.809213	0.014972	-0.367616	0.370302	-0.811448	0.0144779	-0.915285	0.001425
Pp3c12_17361	turquoise	0.699581	0.0534282	0.878004	0.00413398	-0.935076	0.000651261	-0.927585	0.00089854	-0.716415	0.0455765	-0.129948	0.759076	-0.767827	0.0260928	-0.908669	0.0017765
Pp3c22_9810	turquoise	0.704533	0.0510405	0.877587	0.00417515	-0.717994	0.0448783	-0.934481	0.000669035	-0.706785	0.0499765	-0.32998	0.424734	-0.759262	0.0288855	-0.793945	0.0186312
Pp3c24_9990	turquoise	0.126731	0.764911	0.877465	0.00418729	-0.683375	0.0617041	-0.72763	0.040758	-0.939618	0.000525759	-0.73671	0.0370933	-0.230106	0.583538	-0.831265	0.0105417
Pp3c2_14220	turquoise	0.649266	0.0814801	0.87694	0.00423955	-0.638849	0.0881689	-0.890681	0.00300419	-0.791151	0.0193557	-0.509076	0.197575	-0.680563	0.0632129	-0.780491	0.02228
Pp3c13_9770	turquoise	0.806966	0.0154792	0.876781	0.00425544	-0.712502	0.0473348	-0.96256	0.000127544	-0.701672	0.0524122	-0.323137	0.434974	-0.850569	0.00743485	-0.793414	0.0187676
Pp3c12_25130	turquoise	0.381984	0.350401	0.876706	0.00426301	-0.927665	0.000895622	-0.809095	0.0149984	-0.874526	0.00448544	-0.424635	0.294342	-0.463288	0.247629	-0.936766	0.000602501
Pp3c27_2280	turquoise	0.196125	0.641587	0.876595	0.00427413	-0.713156	0.0470381	-0.721837	0.0432059	-0.96333	0.00011991	-0.714356	0.0464966	-0.281643	0.499181	-0.866215	0.00540179
Pp3c10_18380	turquoise	0.0945242	0.82382	0.876549	0.00427883	-0.710807	0.0481089	-0.729686	0.0399095	-0.934219	0.000676976	-0.70789	0.0494589	-0.222645	0.596131	-0.841539	0.00880258
Pp3c21_15390	turquoise	0.834198	0.0100248	0.87646	0.00428774	-0.894098	0.00273843	-0.941644	0.000475319	-0.725429	0.041678	-0.192948	0.647101	-0.881542	0.00379513	-0.907027	0.00187163
Pp3c9_25220	turquoise	0.53154	0.175174	0.876452	0.00428854	-0.585179	0.127539	-0.845458	0.00819093	-0.870111	0.00495864	-0.754379	0.0305563	-0.619055	0.101728	-0.787869	0.0202287
Pp3c23_18220	turquoise	0.306284	0.460623	0.876404	0.00429336	-0.746219	0.0334791	-0.813284	0.0140797	-0.834173	0.0100293	-0.555944	0.152474	-0.446874	0.266978	-0.839624	0.00911182
Pp3c4_14760	turquoise	0.300796	0.469103	0.876396	0.00429424	-0.627411	0.0958675	-0.823697	0.0119524	-0.79958	0.0172222	-0.526139	0.180429	-0.406512	0.317599	-0.758279	0.0292172
Pp3c18_15740	turquoise	0.398036	0.328763	0.876236	0.00431039	-0.656734	0.0768731	-0.853732	0.00699021	-0.766967	0.026365	-0.493892	0.213526	-0.518671	0.187831	-0.774036	0.0241766
Pp3c1_38410	turquoise	0.741211	0.0353544	0.876066	0.00432753	-0.816971	0.0133014	-0.929815	0.000819449	-0.701191	0.0526448	-0.204742	0.626701	-0.799798	0.0171692	-0.853756	0.0069869
Pp3c19_22570	turquoise	0.68557	0.0605417	0.875952	0.00433912	-0.60649	0.110916	-0.931587	0.000759993	-0.740039	0.0358025	-0.518777	0.187725	-0.785433	0.0208923	-0.758138	0.0292648
Pp3c18_8490	turquoise	0.393529	0.334774	0.875793	0.00435531	-0.642793	0.0856002	-0.772576	0.0246192	-0.880652	0.00387863	-0.642599	0.0857259	-0.475138	0.234117	-0.830943	0.0105995
Pp3c10_8200	turquoise	0.75209	0.0313597	0.875763	0.00435838	-0.681444	0.0627376	-0.886828	0.00332312	-0.819254	0.0128332	-0.559255	0.149527	-0.809051	0.0150081	-0.842133	0.00870806
Pp3c21_6390	turquoise	0.835779	0.00975302	0.875698	0.00436493	-0.709181	0.0488588	-0.944109	0.000418383	-0.750551	0.031907	-0.431112	0.286238	-0.8822	0.0037342	-0.820578	0.0125665
Pp3c19_8640	turquoise	0.377026	0.357211	0.875454	0.00438989	-0.885397	0.00344691	-0.800022	0.0171146	-0.836527	0.00962616	-0.326398	0.43008	-0.450128	0.263084	-0.912701	0.00155627
Pp3c22_17660	turquoise	0.873921	0.00454853	0.87536	0.0043995	-0.827316	0.0112638	-0.961279	0.000140959	-0.719047	0.0444162	-0.273066	0.512883	-0.928108	0.000879571	-0.871396	0.00481776
Pp3c17_9090	turquoise	0.208811	0.619711	0.875349	0.00440068	-0.510701	0.195906	-0.771344	0.0249965	-0.882233	0.00373116	-0.806868	0.0155017	-0.332815	0.420521	-0.734726	0.0378761
Pp3c17_6790	turquoise	0.46401	0.246794	0.875335	0.00440212	-0.70297	0.0517873	-0.832997	0.0102345	-0.855437	0.00675768	-0.632859	0.0921543	-0.53935	0.167724	-0.826287	0.011457
Pp3c11_5900	turquoise	0.871069	0.00485335	0.875252	0.00441054	-0.746541	0.0333606	-0.952351	0.000260882	-0.725626	0.0415949	-0.336982	0.414363	-0.91833	0.0012798	-0.837662	0.0094356
Pp3c15_21690	turquoise	0.231368	0.581418	0.874459	0.00449245	-0.675032	0.0662436	-0.786133	0.0207005	-0.844037	0.00840956	-0.542143	0.165101	-0.318934	0.441313	-0.789539	0.0197816
Pp3c7_4790	turquoise	0.436959	0.279015	0.874228	0.00451644	-0.975948	3.41604e-05	-0.823307	0.012028	-0.83468	0.00994146	-0.286251	0.491878	-0.518223	0.188281	-0.955533	0.000212553
Pp3c5_22540	turquoise	0.800408	0.017021	0.874202	0.00451917	-0.79275	0.018939	-0.956459	0.000199687	-0.711394	0.0478401	-0.276505	0.507372	-0.876397	0.00429415	-0.845148	0.00823826
Pp3c9_15490	turquoise	0.519685	0.186817	0.873979	0.00454246	-0.964364	0.000110138	-0.833676	0.0101156	-0.854865	0.00683506	-0.352056	0.39241	-0.59612	0.118842	-0.965658	9.86677e-05
Pp3c16_14300	turquoise	0.361072	0.379531	0.873944	0.00454607	-0.520939	0.185567	-0.826118	0.0114889	-0.847931	0.00781923	-0.772073	0.0247727	-0.484126	0.224127	-0.732637	0.0387113
Pp3c21_14810	turquoise	0.248296	0.553225	0.873911	0.00454953	-0.89329	0.00279985	-0.776465	0.0234518	-0.862217	0.00588209	-0.405767	0.318573	-0.357058	0.385241	-0.913996	0.00148952
Pp3c10_3790	turquoise	0.503583	0.20327	0.873667	0.00457513	-0.617623	0.102752	-0.809783	0.014845	-0.897015	0.00252403	-0.743179	0.0346098	-0.552031	0.155999	-0.810034	0.0147894
Pp3c2_17560	turquoise	0.630695	0.0936192	0.87357	0.00458539	-0.543801	0.163556	-0.864717	0.00557868	-0.826827	0.0113553	-0.690168	0.0581488	-0.701906	0.0522989	-0.765088	0.0269668
Pp3c25_220	turquoise	0.306472	0.460333	0.873547	0.00458779	-0.76521	0.0269274	-0.806349	0.0156204	-0.80628	0.0156362	-0.390477	0.338872	-0.404534	0.320188	-0.834122	0.0100381
Pp3c18_5000	turquoise	0.72876	0.0402903	0.873315	0.00461228	-0.833321	0.0101777	-0.891759	0.00291857	-0.757211	0.0295802	-0.253617	0.544467	-0.768405	0.0259104	-0.887079	0.00330173
Pp3c5_11180	turquoise	0.198203	0.637988	0.873173	0.00462723	-0.683446	0.0616662	-0.779468	0.0225743	-0.858216	0.00638932	-0.623054	0.0988983	-0.313254	0.449942	-0.798556	0.0174731
Pp3c7_23660	turquoise	0.871773	0.00477698	0.873037	0.00464162	-0.843988	0.00841709	-0.956531	0.000198709	-0.720213	0.0439078	-0.244316	0.559811	-0.918306	0.00128088	-0.878137	0.00412089
Pp3c5_6170	turquoise	0.175861	0.676997	0.873003	0.00464522	-0.706286	0.0502111	-0.758784	0.0290465	-0.892079	0.00289349	-0.670579	0.068745	-0.300359	0.469781	-0.827088	0.0113063
Pp3c19_6370	turquoise	0.747732	0.0329248	0.872977	0.00464805	-0.859579	0.00621355	-0.946353	0.000370622	-0.693887	0.0562549	-0.160259	0.70462	-0.814039	0.013918	-0.863212	0.0057601
Pp3c13_17960	turquoise	0.176903	0.675162	0.872504	0.00469843	-0.574336	0.136499	-0.722884	0.0427572	-0.948007	0.000337821	-0.823899	0.0119131	-0.262316	0.530254	-0.787527	0.020321
Pp3c6_17240	turquoise	0.605247	0.11185	0.872457	0.00470346	-0.647934	0.0823181	-0.883163	0.00364613	-0.736305	0.0372524	-0.414533	0.307201	-0.689978	0.0582465	-0.782846	0.021612
Pp3c14_1880	turquoise	0.733511	0.0383606	0.872303	0.00471992	-0.740777	0.0355199	-0.937964	0.000569421	-0.718423	0.0446895	-0.322207	0.436372	-0.764103	0.0272852	-0.799479	0.0172468
Pp3c2_30270	turquoise	0.72467	0.0419981	0.87212	0.00473959	-0.741623	0.0351976	-0.94687	0.00036015	-0.696248	0.0550723	-0.308294	0.457531	-0.778911	0.0227353	-0.794631	0.0184561
Pp3c5_10600	turquoise	0.164936	0.696308	0.871732	0.00478139	-0.657391	0.0764754	-0.714896	0.0462543	-0.972289	5.20984e-05	-0.81033	0.0147238	-0.26622	0.52392	-0.838476	0.00930037
Pp3c10_24640	turquoise	0.212935	0.612652	0.871697	0.00478518	-0.652096	0.0797161	-0.7525	0.0312149	-0.874628	0.00447487	-0.600449	0.115496	-0.282283	0.498164	-0.794145	0.01858
Pp3c4_6690	turquoise	0.25088	0.548966	0.871502	0.00480631	-0.803169	0.0163607	-0.77015	0.0253653	-0.903218	0.00210502	-0.604651	0.112299	-0.400732	0.325192	-0.895022	0.00266933
Pp3c24_790	turquoise	0.755105	0.0303044	0.871262	0.00483233	-0.639324	0.0878574	-0.908666	0.00177664	-0.765368	0.0268764	-0.485771	0.222322	-0.817353	0.0132223	-0.796491	0.017986
Pp3c13_19271	turquoise	0.622104	0.0995665	0.871233	0.00483553	-0.931095	0.000776194	-0.891726	0.00292116	-0.746573	0.0333488	-0.19105	0.650403	-0.666671	0.0709854	-0.90238	0.00215876
Pp3c20_22360	turquoise	0.164222	0.697575	0.871126	0.00484712	-0.710172	0.0484007	-0.754837	0.0303971	-0.900288	0.00229683	-0.694006	0.0561953	-0.320072	0.439593	-0.839443	0.0091413
Pp3c16_12380	turquoise	0.44711	0.266694	0.871024	0.00485825	-0.895353	0.00264483	-0.8329	0.0102516	-0.851663	0.00727907	-0.453689	0.258856	-0.572297	0.138222	-0.927286	0.000909516
Pp3c22_18270	turquoise	0.206081	0.624399	0.870873	0.00487481	-0.778436	0.0228736	-0.749302	0.0323555	-0.929497	0.000830453	-0.679192	0.0639564	-0.330299	0.424258	-0.880788	0.00386579
Pp3c12_24020	turquoise	0.235164	0.575053	0.870789	0.004884	-0.805196	0.0158864	-0.748569	0.0326204	-0.924472	0.00101701	-0.580817	0.131103	-0.32682	0.429449	-0.891335	0.00295205
Pp3c10_23520	turquoise	0.49391	0.213506	0.870609	0.00490374	-0.564446	0.144968	-0.845825	0.00813506	-0.84518	0.00823342	-0.717026	0.0453053	-0.586832	0.126203	-0.760738	0.0283917
Pp3c22_1680	turquoise	0.387328	0.343127	0.870578	0.00490709	-0.890842	0.00299127	-0.813891	0.0139498	-0.866934	0.00531816	-0.471784	0.237902	-0.512999	0.193559	-0.925742	0.000967524
Pp3c11_23480	turquoise	0.229695	0.58423	0.870545	0.00491077	-0.652825	0.079265	-0.724616	0.0420206	-0.952426	0.000259663	-0.751464	0.0315818	-0.293044	0.481189	-0.829058	0.0109415
Pp3c16_10340	turquoise	0.0779878	0.854365	0.870397	0.00492707	-0.618311	0.102259	-0.720126	0.043946	-0.924081	0.00103261	-0.775217	0.0238226	-0.216187	0.607103	-0.796073	0.0180909
Pp3c6_27170	turquoise	0.375327	0.35956	0.870324	0.00493511	-0.71281	0.0471949	-0.851189	0.00734636	-0.75537	0.0302127	-0.426801	0.291619	-0.497182	0.210015	-0.789716	0.0197344
Pp3c25_13630	turquoise	0.41322	0.308892	0.870017	0.00496904	-0.939714	0.000523293	-0.812778	0.0141888	-0.838623	0.00927605	-0.311966	0.451908	-0.494622	0.212744	-0.937079	0.000593742
Pp3c11_17429	turquoise	0.497576	0.209596	0.869878	0.00498441	-0.585652	0.127156	-0.832588	0.0103065	-0.852497	0.00716166	-0.672685	0.0675551	-0.563861	0.145478	-0.773383	0.0243741
Pp3c21_9250	turquoise	0.852053	0.00722405	0.869806	0.00499247	-0.891641	0.00292789	-0.950176	0.000297767	-0.708731	0.0490675	-0.185509	0.660069	-0.904554	0.00202115	-0.89705	0.00252154
Pp3c2_11540	turquoise	0.389955	0.339576	0.869659	0.00500874	-0.90438	0.00203195	-0.812793	0.0141857	-0.80197	0.0166456	-0.269418	0.518754	-0.474448	0.234894	-0.908231	0.00180155
Pp3c1_37420	turquoise	0.638924	0.0881196	0.869547	0.00502128	-0.979685	2.0642e-05	-0.8795	0.00398842	-0.788447	0.0200733	-0.250298	0.549923	-0.719522	0.0442089	-0.956707	0.000196325
Pp3c17_23620	turquoise	0.687103	0.0597376	0.869426	0.00503482	-0.778538	0.0228437	-0.868029	0.00519239	-0.811058	0.0145635	-0.456898	0.255075	-0.779685	0.0225116	-0.890202	0.00304268
Pp3c26_6710	turquoise	0.0966662	0.819877	0.869086	0.0050728	-0.649852	0.0811126	-0.696639	0.0548778	-0.961005	0.000143934	-0.778342	0.0229009	-0.200531	0.633962	-0.826751	0.0113695
Pp3c15_22980	turquoise	0.782993	0.0215707	0.869083	0.00507323	-0.771343	0.0249966	-0.898884	0.00239259	-0.759333	0.0288614	-0.346537	0.400387	-0.79811	0.0175832	-0.85353	0.00701799
Pp3c11_17150	turquoise	0.0858812	0.839763	0.868929	0.00509051	-0.683537	0.0616181	-0.726637	0.0411713	-0.905362	0.00197145	-0.683662	0.0615515	-0.230462	0.58294	-0.822233	0.0122383
Pp3c4_14220	turquoise	0.889157	0.0031278	0.868894	0.00509441	-0.794887	0.0183908	-0.956605	0.000197705	-0.71128	0.0478919	-0.275224	0.509423	-0.928794	0.000855062	-0.851415	0.00731428
Pp3c19_2430	turquoise	0.460215	0.251196	0.868709	0.00511527	-0.638234	0.0885735	-0.79734	0.017774	-0.906351	0.00191178	-0.726279	0.041321	-0.532774	0.173985	-0.824001	0.0118936
Pp3c18_13010	turquoise	0.162526	0.700587	0.868656	0.00512125	-0.754746	0.0304287	-0.729684	0.0399103	-0.929261	0.000838656	-0.690372	0.0580441	-0.30292	0.465814	-0.875716	0.00436314
Pp3c12_25260	turquoise	0.0886739	0.834606	0.868561	0.00513198	-0.715459	0.0460023	-0.697298	0.0545514	-0.957792	0.000182082	-0.725528	0.0416363	-0.198206	0.637983	-0.85601	0.00668063
Pp3c10_21201	turquoise	0.815633	0.0135807	0.868517	0.00513696	-0.887907	0.0032317	-0.961514	0.000138427	-0.684146	0.0612943	-0.159298	0.706332	-0.882001	0.00375253	-0.876853	0.00424827
Pp3c21_17519	turquoise	0.656255	0.077164	0.8683	0.0051616	-0.569902	0.140262	-0.911405	0.00162499	-0.721942	0.0431611	-0.504397	0.202421	-0.739791	0.0358977	-0.731476	0.03918
Pp3c20_9370	turquoise	0.473405	0.236069	0.868182	0.00517503	-0.841484	0.00881141	-0.807362	0.0153891	-0.812778	0.0141888	-0.34468	0.403087	-0.542593	0.164681	-0.898822	0.0023969
Pp3c23_11270	turquoise	0.559223	0.149555	0.86756	0.00524604	-0.527254	0.179337	-0.84936	0.00760953	-0.837303	0.00949554	-0.743681	0.0344217	-0.633174	0.0919424	-0.746314	0.0334441
Pp3c21_19630	turquoise	0.778332	0.0229038	0.867383	0.00526634	-0.620782	0.1005	-0.944533	0.000409073	-0.705391	0.0506336	-0.431766	0.285425	-0.849109	0.00764608	-0.756361	0.0298711
Pp3c23_22080	turquoise	0.51644	0.190073	0.867254	0.00528115	-0.829785	0.0108088	-0.886613	0.00334154	-0.72907	0.0401624	-0.261863	0.53099	-0.639481	0.0877545	-0.851416	0.00731406
Pp3c4_23060	turquoise	0.353813	0.389886	0.867002	0.00531028	-0.881232	0.00382407	-0.802408	0.0165411	-0.862597	0.00583534	-0.4599	0.251563	-0.436328	0.279791	-0.901343	0.00222652
Pp3s128_60	turquoise	0.613596	0.105664	0.866767	0.00533748	-0.656825	0.076818	-0.905474	0.00196465	-0.730276	0.0396682	-0.473911	0.235498	-0.743402	0.0345261	-0.781585	0.0219681
Pp3c10_13710	turquoise	0.532433	0.174313	0.866751	0.00533934	-0.617467	0.102864	-0.890455	0.00302229	-0.711927	0.0475966	-0.425007	0.293873	-0.641661	0.0863329	-0.742964	0.0346908
Pp3c2_36940	turquoise	0.655028	0.0779118	0.866652	0.00535081	-0.633869	0.0914753	-0.929359	0.000835252	-0.687766	0.0593913	-0.391106	0.338026	-0.753193	0.0309712	-0.746648	0.0333214
Pp3c1_4490	turquoise	0.637112	0.0893141	0.866544	0.00536343	-0.770739	0.0251827	-0.83638	0.009651	-0.86495	0.0055509	-0.536841	0.170098	-0.664689	0.0721374	-0.880409	0.00390159
Pp3c18_2860	turquoise	0.839178	0.00918476	0.8665	0.00536854	-0.836068	0.0097039	-0.939066	0.000540088	-0.731719	0.0390817	-0.260638	0.532985	-0.875819	0.00435264	-0.871365	0.00482118
Pp3c15_23260	turquoise	0.868752	0.00511038	0.866461	0.00537305	-0.759724	0.0287301	-0.933964	0.000684719	-0.730851	0.0394339	-0.328545	0.426873	-0.911375	0.00162662	-0.847953	0.00781608
Pp3c14_12080	turquoise	0.175795	0.677112	0.866435	0.0053761	-0.721645	0.0432888	-0.694736	0.0558283	-0.974632	4.00411e-05	-0.743576	0.034461	-0.270877	0.516403	-0.879726	0.00396669
Pp3c18_15790	turquoise	0.468646	0.241472	0.866231	0.00539988	-0.759594	0.0287738	-0.883707	0.00359689	-0.730082	0.0397477	-0.371992	0.364189	-0.593215	0.121117	-0.8057	0.0157699
Pp3c4_24350	turquoise	0.573355	0.137327	0.866099	0.00541536	-0.951822	0.000269568	-0.864894	0.00555754	-0.784326	0.0211985	-0.219151	0.602059	-0.635844	0.0901554	-0.928041	0.000881959
Pp3c6_19160	turquoise	0.141493	0.73822	0.866024	0.00542407	-0.673505	0.0670953	-0.718496	0.0446578	-0.943575	0.00043031	-0.78315	0.0215265	-0.292549	0.481964	-0.843768	0.00845128
Pp3c13_2621	turquoise	0.422558	0.296964	0.866019	0.0054247	-0.925817	0.000964649	-0.800535	0.0169903	-0.866208	0.00540259	-0.414184	0.307649	-0.48803	0.219857	-0.935795	0.000630212
Pp3c12_2410	turquoise	0.773177	0.0244365	0.86586	0.00544338	-0.89154	0.00293587	-0.921592	0.00113533	-0.747113	0.0331509	-0.256818	0.53922	-0.805478	0.0158212	-0.892627	0.00285092
Pp3c19_21450	turquoise	0.606112	0.1112	0.86558	0.00547626	-0.920866	0.00116651	-0.896419	0.00256698	-0.732073	0.0389385	-0.215781	0.607793	-0.687852	0.059347	-0.894489	0.00270902
Pp3c5_70	turquoise	0.735169	0.0377004	0.865518	0.00548363	-0.850193	0.00748892	-0.895203	0.00265592	-0.731786	0.0390544	-0.19866	0.637196	-0.773736	0.0242671	-0.882437	0.00371239
Pp3c13_21470	turquoise	0.131404	0.756438	0.865378	0.0055001	-0.784556	0.0211346	-0.703526	0.0515208	-0.948343	0.000331397	-0.649224	0.0815064	-0.231476	0.581237	-0.887789	0.00324163
Pp3c13_5410	turquoise	0.201236	0.632746	0.865239	0.00551667	-0.848632	0.007716	-0.730678	0.0395045	-0.903663	0.00207683	-0.509898	0.19673	-0.290374	0.485379	-0.905453	0.0019659
Pp3c13_11910	turquoise	0.720764	0.0436689	0.865162	0.00552578	-0.881666	0.00378362	-0.883851	0.00358396	-0.802933	0.0164166	-0.354208	0.389319	-0.788086	0.0201702	-0.923041	0.00107474
Pp3c26_540	turquoise	0.405308	0.319173	0.86516	0.00552592	-0.733108	0.0385219	-0.796405	0.0180076	-0.855792	0.00670986	-0.570356	0.139874	-0.457064	0.25488	-0.834551	0.00996383
Pp3c5_6279	turquoise	0.86248	0.00584967	0.865158	0.00552617	-0.742655	0.0348073	-0.941492	0.000478988	-0.716388	0.0455886	-0.339825	0.410183	-0.924111	0.00103139	-0.835251	0.00984331
Pp3c16_7664	turquoise	0.840854	0.00891239	0.865116	0.00553124	-0.90309	0.00211315	-0.941923	0.000468636	-0.710376	0.0483069	-0.163678	0.698541	-0.873722	0.0045694	-0.895077	0.00266523
Pp3c2_940	turquoise	0.153996	0.71579	0.86511	0.0055319	-0.784584	0.0211269	-0.706737	0.049999	-0.930611	0.00079238	-0.591063	0.122819	-0.250372	0.549802	-0.88751	0.00326512
Pp3c5_5108	turquoise	0.441912	0.272969	0.86478	0.00557113	-0.817958	0.0130977	-0.77298	0.0244964	-0.923201	0.0010682	-0.591344	0.122596	-0.495709	0.211583	-0.914602	0.00145896
Pp3c26_12920	turquoise	0.821151	0.0124523	0.864768	0.00557253	-0.850939	0.00738189	-0.963648	0.000116844	-0.665937	0.0714107	-0.143538	0.73454	-0.870951	0.00486622	-0.847261	0.00791892
Pp3c12_11030	turquoise	0.691433	0.0575004	0.864764	0.00557307	-0.655125	0.0778523	-0.925226	0.000987437	-0.692433	0.0569912	-0.386767	0.343886	-0.781578	0.02197	-0.765131	0.0269527
Pp3c12_7090	turquoise	0.0936094	0.825505	0.864675	0.00558372	-0.694919	0.0557365	-0.704877	0.0508772	-0.947242	0.000352739	-0.728415	0.0404325	-0.199582	0.635602	-0.835745	0.00975896
Pp3c2_14029	turquoise	0.143565	0.734492	0.864665	0.00558484	-0.766378	0.026553	-0.714612	0.0463817	-0.951449	0.000275799	-0.695739	0.0553261	-0.253843	0.544095	-0.877577	0.00417619
Pp3c5_22420	turquoise	0.407553	0.316239	0.86456	0.00559742	-0.862672	0.00582608	-0.849574	0.00757836	-0.75398	0.0306955	-0.251314	0.548251	-0.486752	0.22125	-0.851611	0.00728644
Pp3c17_190	turquoise	0.439801	0.275539	0.864484	0.00560646	-0.87304	0.00464131	-0.832328	0.0103525	-0.787854	0.0202329	-0.291477	0.483646	-0.549658	0.158158	-0.894447	0.00271218
Pp3c12_23750	turquoise	0.131361	0.756517	0.864476	0.00560743	-0.564055	0.145309	-0.722178	0.0430598	-0.934089	0.000680922	-0.843119	0.00855271	-0.239926	0.567104	-0.768959	0.0257367
Pp3c19_6990	turquoise	0.818595	0.0129673	0.864394	0.00561726	-0.831566	0.0104879	-0.959564	0.000160316	-0.672782	0.0675005	-0.176037	0.676687	-0.858325	0.00637515	-0.837389	0.0094811
Pp3c2_4871	turquoise	0.278968	0.503439	0.864258	0.00563356	-0.783699	0.021373	-0.789279	0.0198506	-0.825435	0.0116184	-0.472301	0.237317	-0.433098	0.283774	-0.860972	0.00603706
Pp3c1_40790	turquoise	0.721592	0.0433114	0.864067	0.00565657	-0.922909	0.00108017	-0.87478	0.00445917	-0.780395	0.0223077	-0.250756	0.54917	-0.747322	0.0330743	-0.929694	0.000823618
Pp3c1_9830	turquoise	0.89227	0.0028786	0.863918	0.0056745	-0.782875	0.0216038	-0.958519	0.000172928	-0.699473	0.053481	-0.276465	0.507436	-0.937304	0.000587501	-0.84028	0.00900512
Pp3c14_26470	turquoise	0.610381	0.108023	0.863375	0.00574033	-0.837042	0.00953938	-0.824224	0.0118505	-0.871035	0.00485708	-0.490583	0.217088	-0.66273	0.0732871	-0.920626	0.00117696
Pp3c17_20460	turquoise	0.209063	0.619279	0.863365	0.0057415	-0.788943	0.0199404	-0.726458	0.041246	-0.950344	0.000294811	-0.677246	0.0650204	-0.312584	0.450963	-0.893427	0.00278937
Pp3c27_3350	turquoise	0.226716	0.58925	0.863297	0.00574977	-0.661202	0.0741915	-0.711975	0.0475747	-0.968104	7.91993e-05	-0.794858	0.0183983	-0.302874	0.465885	-0.841514	0.00880667
Pp3c8_12620	turquoise	0.794986	0.0183658	0.863279	0.00575199	-0.769604	0.0255352	-0.912007	0.00159282	-0.721629	0.0432957	-0.307212	0.459195	-0.842627	0.00862991	-0.84552	0.00818155
Pp3c21_15690	turquoise	0.665999	0.0713745	0.863174	0.00576472	-0.619675	0.101286	-0.867659	0.0052347	-0.76633	0.0265681	-0.475758	0.233421	-0.682678	0.0620762	-0.769801	0.0254739
Pp3c5_14050	turquoise	0.472117	0.237525	0.863141	0.00576871	-0.543674	0.163674	-0.849208	0.00763171	-0.750952	0.031764	-0.526073	0.180494	-0.563829	0.145506	-0.71955	0.0441964
Pp3c8_16820	turquoise	0.735012	0.0377627	0.863007	0.00578512	-0.906725	0.00188951	-0.916761	0.00135332	-0.696571	0.0549118	-0.126586	0.765174	-0.786271	0.0206627	-0.888872	0.00315135
Pp3c17_2230	turquoise	0.5017	0.205242	0.862787	0.00581197	-0.689881	0.0582963	-0.808666	0.0150944	-0.833406	0.0101629	-0.498304	0.208824	-0.5097	0.196934	-0.811331	0.0145036
Pp3c1_35700	turquoise	0.863876	0.0056796	0.862744	0.00581728	-0.804612	0.0160222	-0.952415	0.000259843	-0.703794	0.0513925	-0.283212	0.49669	-0.916264	0.0013772	-0.849178	0.00763598
Pp3c5_4660	turquoise	0.584042	0.128463	0.862699	0.00582279	-0.919169	0.00124154	-0.8163	0.0134409	-0.834771	0.00992588	-0.325108	0.432013	-0.626463	0.0965227	-0.948082	0.000336372
Pp3c2_12680	turquoise	0.607611	0.110078	0.862571	0.00583846	-0.845793	0.00813989	-0.912072	0.0015894	-0.68413	0.061303	-0.153512	0.716655	-0.689612	0.0584351	-0.83863	0.00927495
Pp3c5_21240	turquoise	0.203253	0.629267	0.862407	0.00585862	-0.7308	0.0394544	-0.712825	0.0471881	-0.946221	0.000373331	-0.67583	0.0658009	-0.26658	0.523338	-0.859097	0.00627539
Pp3c3_19940	turquoise	0.690406	0.0580264	0.862351	0.00586562	-0.624572	0.0978361	-0.915749	0.00140222	-0.69987	0.053287	-0.420312	0.299813	-0.767621	0.0261577	-0.751733	0.0314863
Pp3c2_7400	turquoise	0.778887	0.0227424	0.862202	0.00588393	-0.66044	0.0746449	-0.90134	0.00222667	-0.771508	0.0249459	-0.49102	0.216615	-0.801736	0.0167015	-0.796568	0.0179667
Pp3c10_21250	turquoise	0.853296	0.0070504	0.862014	0.00590718	-0.813206	0.0140965	-0.967758	8.17776e-05	-0.660116	0.0748384	-0.172243	0.683375	-0.906453	0.0019057	-0.832418	0.0103366
Pp3c10_14790	turquoise	0.726114	0.0413901	0.861888	0.00592286	-0.927984	0.000884031	-0.884547	0.00352182	-0.761327	0.0281961	-0.197552	0.639114	-0.743007	0.0346745	-0.918613	0.00126681
Pp3c26_11770	turquoise	0.339639	0.410456	0.861814	0.00593205	-0.48465	0.223551	-0.754651	0.0304618	-0.904058	0.00205201	-0.841738	0.00877085	-0.417506	0.303389	-0.744766	0.0340168
Pp3c10_21210	turquoise	0.838069	0.00936778	0.861614	0.00595682	-0.857282	0.00651169	-0.95836	0.000174904	-0.669785	0.0691965	-0.15533	0.713406	-0.904797	0.00200613	-0.862004	0.00590838
Pp3c1_15300	turquoise	0.816133	0.0134759	0.861453	0.00597693	-0.656479	0.077028	-0.936384	0.000613315	-0.7173	0.0451841	-0.4139	0.308016	-0.880154	0.00392589	-0.783837	0.0213345
Pp3c12_26070	turquoise	0.605668	0.111533	0.861374	0.00598678	-0.869947	0.00497682	-0.906969	0.00187505	-0.696236	0.0550786	-0.198606	0.63729	-0.699918	0.0532637	-0.857043	0.00654316
Pp3c17_22230	turquoise	0.614394	0.105084	0.861234	0.00600425	-0.776784	0.0233575	-0.832869	0.010257	-0.863381	0.00573949	-0.538303	0.168712	-0.655785	0.0774497	-0.879675	0.00397163
Pp3c12_17590	turquoise	0.298514	0.472649	0.860939	0.00604122	-0.875016	0.00443489	-0.772769	0.0245603	-0.835242	0.00984481	-0.38313	0.348834	-0.418425	0.302216	-0.908368	0.00179369
Pp3c6_7300	turquoise	0.350049	0.395304	0.860318	0.00611949	-0.716605	0.0454922	-0.726395	0.0412724	-0.943277	0.000437079	-0.687623	0.0594658	-0.396061	0.33139	-0.872412	0.00470821
Pp3c3_22800	turquoise	0.480563	0.22806	0.860285	0.00612367	-0.504532	0.20228	-0.857103	0.00653533	-0.751883	0.0314329	-0.607676	0.110029	-0.585819	0.127021	-0.698732	0.0538442
Pp3c15_10800	turquoise	0.170998	0.685574	0.860011	0.00615844	-0.701534	0.0524789	-0.695029	0.055681	-0.967375	8.47071e-05	-0.759557	0.0287863	-0.251324	0.548235	-0.856234	0.00665064
Pp3c1_40810	turquoise	0.292141	0.482605	0.859873	0.00617601	-0.728552	0.0403763	-0.728526	0.0403869	-0.954083	0.00023376	-0.739943	0.0358393	-0.402953	0.322264	-0.885109	0.00347222
Pp3c14_6050	turquoise	0.72534	0.0417151	0.859765	0.00618983	-0.820757	0.0125308	-0.86313	0.00577012	-0.817816	0.0131269	-0.436858	0.279139	-0.753939	0.03071	-0.893497	0.00278403
Pp3c2_32730	turquoise	0.572538	0.138018	0.859556	0.00621653	-0.844872	0.0082806	-0.899368	0.00235927	-0.684753	0.0609728	-0.165576	0.695172	-0.649539	0.0813092	-0.833059	0.0102236
Pp3c10_1060	turquoise	0.158044	0.708565	0.859367	0.00624063	-0.573425	0.137268	-0.721549	0.0433299	-0.888126	0.00321333	-0.707947	0.0494323	-0.238221	0.569947	-0.759047	0.0289577
Pp3c20_10750	turquoise	0.887089	0.00330083	0.859321	0.00624661	-0.788496	0.0200601	-0.962041	0.000132874	-0.676158	0.06562	-0.231042	0.581966	-0.927809	0.000890388	-0.829299	0.0108973
Pp3c5_20245	turquoise	0.664498	0.0722493	0.859035	0.00628336	-0.882895	0.00367049	-0.883736	0.00359428	-0.717733	0.0449933	-0.154264	0.71531	-0.726449	0.0412499	-0.887369	0.0032771
Pp3c26_8350	turquoise	0.523304	0.18322	0.858742	0.00632114	-0.6766	0.0653757	-0.814275	0.0138678	-0.86869	0.00511745	-0.676063	0.0656725	-0.641388	0.0865103	-0.845983	0.00811106
Pp3c2_20290	turquoise	0.157564	0.709422	0.858738	0.00632163	-0.782062	0.021833	-0.694282	0.0560563	-0.949513	0.000309658	-0.644685	0.084384	-0.24238	0.563023	-0.889121	0.00313081
Pp3c18_15750	turquoise	0.395739	0.33182	0.85873	0.00632267	-0.610717	0.107775	-0.835207	0.00985082	-0.758998	0.0289742	-0.540079	0.167037	-0.523605	0.182923	-0.749725	0.0322034
Pp3c22_20330	turquoise	0.62433	0.0980049	0.858636	0.00633484	-0.580025	0.131756	-0.899638	0.00234083	-0.713796	0.0467487	-0.473908	0.235502	-0.732777	0.0386548	-0.735599	0.0375305
Pp3c5_15699	turquoise	0.874539	0.00448414	0.858582	0.0063419	-0.839025	0.00920978	-0.964121	0.000112379	-0.670924	0.068549	-0.178728	0.671954	-0.924758	0.00100575	-0.850434	0.00745422
Pp3c9_19620	turquoise	0.556665	0.151829	0.858372	0.00636902	-0.724541	0.0420526	-0.803613	0.0162561	-0.885499	0.00343802	-0.619063	0.101722	-0.588215	0.125091	-0.858093	0.0064054
Pp3c4_21620	turquoise	0.468066	0.242134	0.858366	0.00636985	-0.779635	0.0225261	-0.867801	0.0052184	-0.7175	0.045096	-0.305302	0.462135	-0.601644	0.114581	-0.821052	0.012472
Pp3c1_28300	turquoise	0.81801	0.0130869	0.858245	0.00638562	-0.772887	0.0245246	-0.913149	0.00153298	-0.761615	0.0281007	-0.415792	0.305584	-0.885269	0.00345812	-0.861404	0.00598301
Pp3c17_16850	turquoise	0.116094	0.784271	0.858058	0.0064099	-0.641707	0.0863034	-0.746892	0.0332319	-0.851808	0.00725853	-0.639212	0.0879306	-0.247212	0.555016	-0.771705	0.0248855
Pp3c18_20050	turquoise	0.540341	0.16679	0.857856	0.00643637	-0.837279	0.00949964	-0.788578	0.0200382	-0.89362	0.00277463	-0.525805	0.180756	-0.583688	0.128751	-0.923305	0.00106396
Pp3c10_14310	turquoise	0.658515	0.0757974	0.857756	0.00644945	-0.728213	0.0405163	-0.857333	0.00650497	-0.763606	0.027447	-0.358249	0.383543	-0.658579	0.0757591	-0.816076	0.0134879
Pp3c4_32160	turquoise	0.389792	0.339795	0.857747	0.00645065	-0.79116	0.0193532	-0.768613	0.0258451	-0.913395	0.0015203	-0.610501	0.107934	-0.448762	0.264715	-0.884945	0.00348664
Pp3c15_11380	turquoise	0.535541	0.171336	0.857643	0.00646425	-0.686237	0.0601908	-0.819891	0.0127045	-0.804029	0.0161584	-0.462087	0.24902	-0.540408	0.166728	-0.799176	0.017321
Pp3c23_19572	turquoise	0.398691	0.327895	0.857559	0.00647528	-0.810464	0.0146941	-0.814099	0.0139054	-0.817469	0.0131984	-0.423425	0.295868	-0.527329	0.179264	-0.872154	0.00473591
Pp3c19_4030	turquoise	0.753728	0.0307838	0.857363	0.00650096	-0.610364	0.108035	-0.924026	0.00103478	-0.698258	0.0540776	-0.417457	0.303451	-0.833825	0.0100897	-0.752873	0.0310835
Pp3c11_22230	turquoise	0.311369	0.45282	0.857014	0.00654698	-0.653564	0.0788093	-0.740894	0.035475	-0.94209	0.000464669	-0.801365	0.0167904	-0.426343	0.292194	-0.842258	0.00868835
Pp3c1_3610	turquoise	0.459392	0.252155	0.856973	0.00655245	-0.658082	0.0760584	-0.80995	0.0148078	-0.868385	0.00515192	-0.677285	0.0649986	-0.517433	0.189074	-0.800998	0.0168785
Pp3c15_4440	turquoise	0.868482	0.00514099	0.856905	0.00656142	-0.867788	0.00521995	-0.939965	0.000516879	-0.713626	0.0468255	-0.226474	0.589657	-0.911114	0.00164071	-0.883061	0.00365533
Pp3c11_15329	turquoise	0.41	0.313057	0.856796	0.00657588	-0.737181	0.036909	-0.838579	0.00928335	-0.752705	0.0311427	-0.406949	0.317028	-0.560541	0.14839	-0.817063	0.0132823
Pp3c8_2750	turquoise	0.260832	0.532669	0.856613	0.00660023	-0.897185	0.00251194	-0.743098	0.0346406	-0.872238	0.00472685	-0.420515	0.299555	-0.363922	0.3755	-0.926991	0.000920425
Pp3c3_26860	turquoise	0.101528	0.81094	0.856467	0.00661961	-0.590014	0.123653	-0.721133	0.0435096	-0.890004	0.0030587	-0.757603	0.0294465	-0.256372	0.539951	-0.775102	0.023857
Pp3c15_5280	turquoise	0.775215	0.0238232	0.856336	0.0066371	-0.70303	0.0517584	-0.949734	0.000305668	-0.658965	0.0755274	-0.281913	0.498751	-0.83071	0.0106413	-0.76726	0.0262721
Pp3c19_9271	turquoise	0.646671	0.0831174	0.856326	0.00663842	-0.761844	0.0280249	-0.927204	0.000912529	-0.657751	0.076258	-0.223855	0.594084	-0.734596	0.0379277	-0.788742	0.0199941
Pp3c2_30150	turquoise	0.148891	0.724929	0.856246	0.0066491	-0.643145	0.0853731	-0.751086	0.0317161	-0.829118	0.0109305	-0.581592	0.130466	-0.276708	0.507048	-0.771544	0.0249348
Pp3c3_24450	turquoise	0.765314	0.0268938	0.856165	0.00665984	-0.71313	0.0470498	-0.887295	0.00328333	-0.731648	0.0391105	-0.334163	0.418525	-0.777661	0.0230999	-0.812498	0.0142495
Pp3c5_720	turquoise	0.672559	0.0676257	0.856122	0.00666558	-0.893668	0.00277097	-0.850341	0.0074676	-0.785705	0.0208176	-0.300226	0.469988	-0.712663	0.0472616	-0.91856	0.00126924
Pp3c2_10350	turquoise	0.140812	0.739447	0.85611	0.00666719	-0.705194	0.0507267	-0.689336	0.0585772	-0.940965	0.000491859	-0.672852	0.067461	-0.218879	0.60252	-0.84623	0.00807376
Pp3c23_5901	turquoise	0.769304	0.0256285	0.856	0.006682	-0.637463	0.0890819	-0.925167	0.000989733	-0.712787	0.0472053	-0.427605	0.290611	-0.803616	0.0162554	-0.753913	0.0307188
Pp3c27_2580	turquoise	0.834816	0.00991802	0.855821	0.00670601	-0.896181	0.00258423	-0.921645	0.0011331	-0.708873	0.0490014	-0.160348	0.704461	-0.857601	0.00646975	-0.892442	0.00286521
Pp3c21_9620	turquoise	0.293712	0.480142	0.855803	0.00670842	-0.757144	0.0296032	-0.754562	0.0304928	-0.853661	0.00699992	-0.456349	0.255719	-0.343435	0.404903	-0.839818	0.00908012
Pp3c2_11370	turquoise	0.874671	0.00447051	0.855758	0.00671448	-0.78706	0.0204476	-0.940061	0.000514451	-0.717471	0.0451088	-0.320742	0.438581	-0.930467	0.000797217	-0.850096	0.00750285
Pp3c24_20230	turquoise	0.870232	0.00494527	0.855689	0.00672363	-0.824018	0.0118902	-0.937947	0.000569889	-0.710666	0.0481738	-0.273939	0.511482	-0.930908	0.000782429	-0.868396	0.00515066
Pp3c23_15070	turquoise	0.663452	0.0728621	0.85559	0.00673697	-0.563087	0.146154	-0.891427	0.00294475	-0.708693	0.049085	-0.446108	0.267898	-0.714833	0.0462825	-0.72037	0.0438397
Pp3c16_8820	turquoise	0.374244	0.361059	0.855483	0.00675149	-0.632861	0.0921528	-0.767844	0.0260873	-0.909016	0.00175677	-0.738419	0.0364271	-0.444987	0.269249	-0.807815	0.0152864
Pp3c5_20030	turquoise	0.656903	0.0767708	0.855282	0.00677861	-0.682188	0.0623385	-0.912045	0.00159085	-0.676181	0.0656073	-0.331739	0.422118	-0.750606	0.0318875	-0.768258	0.0259568
Pp3c1_60	turquoise	0.0587437	0.890109	0.855241	0.00678406	-0.629407	0.094497	-0.70365	0.0514615	-0.900022	0.00231476	-0.7229	0.0427502	-0.200968	0.633207	-0.791599	0.0192384
Pp3c17_10590	turquoise	0.699028	0.0536991	0.855204	0.00678915	-0.629705	0.0942938	-0.881253	0.00382208	-0.793972	0.0186242	-0.586259	0.126665	-0.770919	0.0251273	-0.789951	0.0196722
Pp3c20_17210	turquoise	0.634651	0.0909516	0.855176	0.0067929	-0.804914	0.0159518	-0.909736	0.00171635	-0.669672	0.0692609	-0.197985	0.638365	-0.724619	0.0420194	-0.820287	0.0126248
Pp3c23_20910	turquoise	0.270067	0.517708	0.855034	0.00681219	-0.598578	0.116935	-0.759368	0.0288496	-0.829567	0.0108484	-0.595966	0.118962	-0.333701	0.419209	-0.753038	0.0310255
Pp3c16_1250	turquoise	0.115408	0.785525	0.854962	0.00682189	-0.772349	0.0246884	-0.696921	0.0547382	-0.934825	0.000658726	-0.628957	0.0948055	-0.215067	0.609011	-0.871142	0.00484534
Pp3c4_29890	turquoise	0.82715	0.0112948	0.854897	0.00683077	-0.804014	0.0161619	-0.92339	0.00106048	-0.687625	0.0594648	-0.208042	0.621031	-0.878326	0.0041024	-0.850591	0.00743175
Pp3c15_5060	turquoise	0.0892923	0.833465	0.854774	0.00684746	-0.740386	0.0356695	-0.68904	0.0587306	-0.948801	0.000322768	-0.699304	0.053564	-0.20765	0.621704	-0.863104	0.00577325
Pp3c2_36846	turquoise	0.475232	0.234012	0.854664	0.00686242	-0.808087	0.0152249	-0.781895	0.0218803	-0.898819	0.00239711	-0.583835	0.128631	-0.567194	0.142587	-0.91208	0.001589
Pp3c2_11169	turquoise	0.490214	0.217486	0.85457	0.00687531	-0.782578	0.0216872	-0.863628	0.00570953	-0.709352	0.0487794	-0.259674	0.534556	-0.608165	0.109665	-0.82172	0.0123394
Pp3c3_18630	turquoise	0.164435	0.697197	0.854339	0.00690684	-0.699175	0.0536268	-0.756852	0.0297028	-0.864293	0.00562939	-0.657068	0.0766707	-0.320485	0.43897	-0.811373	0.0144942
Pp3c18_8560	turquoise	0.113749	0.788553	0.854242	0.00692012	-0.60433	0.112541	-0.710063	0.048451	-0.911348	0.00162808	-0.797134	0.0178254	-0.263373	0.528536	-0.792361	0.0190398
Pp3c16_11800	turquoise	0.732559	0.0387426	0.853829	0.00697677	-0.675042	0.0662382	-0.922152	0.00111168	-0.700457	0.0530012	-0.400342	0.325707	-0.844491	0.00833934	-0.786987	0.0204676
Pp3c7_25720	turquoise	0.886408	0.00335913	0.853706	0.00699372	-0.777832	0.0230497	-0.952376	0.000260485	-0.674461	0.0665614	-0.218128	0.603798	-0.924014	0.00103526	-0.825182	0.0116666
Pp3c3_15000	turquoise	0.790355	0.0195653	0.853372	0.00703989	-0.599892	0.115923	-0.908279	0.00179881	-0.735434	0.0375957	-0.487139	0.220828	-0.82448	0.0118012	-0.755508	0.0301649
Pp3c11_880	turquoise	0.476098	0.23304	0.853138	0.00707231	-0.533292	0.173488	-0.851582	0.00729061	-0.728779	0.0402823	-0.524143	0.182392	-0.562057	0.147056	-0.698239	0.0540866
Pp3c22_12100	turquoise	0.43048	0.287023	0.852841	0.00711362	-0.507919	0.198768	-0.838213	0.0093439	-0.747649	0.0329551	-0.57494	0.135992	-0.513239	0.193315	-0.685842	0.0603982
Pp3c20_9330	turquoise	0.38431	0.347226	0.852521	0.00715836	-0.445917	0.268128	-0.770085	0.0253854	-0.855806	0.00670799	-0.80147	0.016765	-0.464872	0.2458	-0.710928	0.0480534
Pp3c14_15141	turquoise	0.405236	0.319267	0.852292	0.00719045	-0.794226	0.0185592	-0.756655	0.0297704	-0.902724	0.00213662	-0.556936	0.151588	-0.480541	0.228084	-0.898932	0.00238925
Pp3c22_1060	turquoise	0.777662	0.0230994	0.851457	0.00730825	-0.752535	0.0312027	-0.945105	0.000396729	-0.655607	0.0775583	-0.2532	0.545151	-0.867815	0.00521678	-0.801504	0.0167569
Pp3c5_10580	turquoise	0.137199	0.745962	0.851455	0.00730848	-0.721205	0.0434786	-0.722866	0.042765	-0.888032	0.00322125	-0.659672	0.0751035	-0.289877	0.48616	-0.839397	0.00914882
Pp3c16_18760	turquoise	0.423606	0.295639	0.851077	0.00736233	-0.450335	0.262837	-0.781635	0.021954	-0.854778	0.00684696	-0.824037	0.0118865	-0.502959	0.203923	-0.712492	0.0473394
Pp3c12_3660	turquoise	0.300674	0.469292	0.85098	0.00737604	-0.841217	0.00885417	-0.767819	0.0260951	-0.878688	0.00406703	-0.554682	0.153606	-0.439152	0.276331	-0.900574	0.00227761
Pp3c15_7250	turquoise	0.28468	0.494363	0.85078	0.00740472	-0.704139	0.0512282	-0.73354	0.0383491	-0.933907	0.000686481	-0.767157	0.0263049	-0.41397	0.307926	-0.861759	0.00593883
Pp3c2_2840	turquoise	0.739737	0.0359183	0.850668	0.00742071	-0.587774	0.125445	-0.913045	0.00153835	-0.690262	0.0581003	-0.425922	0.292723	-0.789495	0.0197931	-0.727712	0.0407239
Pp3c15_16980	turquoise	0.846971	0.00796233	0.85055	0.00743765	-0.803992	0.016167	-0.961808	0.000135309	-0.652268	0.0796092	-0.177254	0.674545	-0.905315	0.00197436	-0.820807	0.0125209
Pp3c7_4470	turquoise	0.427029	0.291333	0.85038	0.00746206	-0.466511	0.243916	-0.817646	0.0131619	-0.779126	0.0226732	-0.68383	0.061462	-0.542376	0.164884	-0.694229	0.0560831
Pp3c12_10100	turquoise	0.14872	0.725234	0.850058	0.00750841	-0.519774	0.186728	-0.72107	0.0435368	-0.878727	0.00406325	-0.796004	0.0181083	-0.29434	0.479159	-0.743209	0.0345988
Pp3c24_6920	turquoise	0.841198	0.00885723	0.849745	0.00755363	-0.815253	0.0136607	-0.954351	0.000229747	-0.650818	0.0805101	-0.17616	0.676469	-0.915263	0.00142606	-0.83392	0.0100731
Pp3c23_5610	turquoise	0.262891	0.52932	0.849534	0.00758421	-0.585399	0.127361	-0.726521	0.0412198	-0.900766	0.00226476	-0.73182	0.0390409	-0.306223	0.460717	-0.769061	0.0257047
Pp3c8_4500	turquoise	0.0798534	0.85091	0.84952	0.00758633	-0.699451	0.0534921	-0.681967	0.0624568	-0.91238	0.00157315	-0.658091	0.076053	-0.188283	0.655225	-0.83136	0.0105248
Pp3c15_16990	turquoise	0.846897	0.00797342	0.849461	0.00759483	-0.805471	0.0158227	-0.961355	0.000140137	-0.650625	0.08063	-0.173378	0.681372	-0.903778	0.0020696	-0.820031	0.0126763
Pp3c1_35640	turquoise	0.0585392	0.89049	0.849069	0.00765201	-0.680436	0.0632814	-0.690352	0.0580543	-0.928965	0.000849025	-0.751186	0.0316804	-0.194839	0.643818	-0.822278	0.0122293
Pp3c21_19669	turquoise	0.350801	0.394218	0.848974	0.00766579	-0.472761	0.236796	-0.748326	0.0327086	-0.879261	0.00401145	-0.799216	0.0173111	-0.41157	0.311023	-0.724936	0.0418856
Pp3c7_20390	turquoise	0.740596	0.0355891	0.848585	0.0077228	-0.873685	0.00457328	-0.859764	0.00618997	-0.793664	0.0187032	-0.320848	0.438422	-0.762015	0.0279686	-0.909347	0.00173812
Pp3c25_4900	turquoise	0.101603	0.810802	0.848443	0.00774376	-0.725444	0.0416716	-0.70113	0.0526743	-0.900514	0.00228166	-0.624419	0.0979429	-0.191272	0.650015	-0.826141	0.0114846
Pp3c2_11520	turquoise	0.731768	0.0390618	0.848399	0.00775016	-0.880329	0.00390921	-0.904689	0.00201277	-0.703052	0.0517478	-0.202648	0.63031	-0.776842	0.0233403	-0.868877	0.0050963
Pp3c20_23560	turquoise	0.439098	0.276397	0.848328	0.00776068	-0.849176	0.00763637	-0.850585	0.00743254	-0.711954	0.0475842	-0.212386	0.613589	-0.555208	0.153134	-0.843351	0.00851628
Pp3c27_2950	turquoise	0.11659	0.783367	0.847957	0.0078154	-0.698092	0.0541591	-0.683317	0.0617352	-0.940986	0.000491348	-0.697369	0.0545161	-0.215709	0.607917	-0.840758	0.00892795
Pp3c2_5490	turquoise	0.829063	0.0109406	0.847699	0.00785371	-0.833638	0.0101223	-0.938954	0.00054301	-0.666845	0.0708847	-0.183235	0.664047	-0.870083	0.00496175	-0.839573	0.00912002
Pp3c16_9130	turquoise	0.135895	0.748316	0.847687	0.00785545	-0.723243	0.0426037	-0.707473	0.0496538	-0.915354	0.00142156	-0.702744	0.0518958	-0.291881	0.483012	-0.8539	0.00696705
Pp3c15_6140	turquoise	0.237281	0.571516	0.847596	0.00786895	-0.763019	0.0276388	-0.690383	0.0580381	-0.953907	0.000236429	-0.675383	0.0660488	-0.30602	0.461029	-0.888846	0.00315349
Pp3c4_15970	turquoise	0.242587	0.562678	0.847511	0.0078816	-0.876025	0.00433169	-0.737239	0.0368863	-0.884364	0.00353814	-0.476488	0.232602	-0.361085	0.379513	-0.915919	0.00139392
Pp3c7_2870	turquoise	0.089225	0.833589	0.847226	0.00792405	-0.688164	0.0591844	-0.673297	0.0672115	-0.957089	0.000191228	-0.751023	0.0317385	-0.19118	0.650176	-0.838602	0.00927951
Pp3c10_5860	turquoise	0.0891972	0.83364	0.847213	0.00792611	-0.671379	0.0682913	-0.673949	0.0668467	-0.922382	0.00110203	-0.675962	0.0657278	-0.174847	0.678782	-0.818599	0.0129664
Pp3c4_5148	turquoise	0.850359	0.00746505	0.847016	0.00795558	-0.735304	0.0376472	-0.924687	0.00100855	-0.683675	0.0615444	-0.292121	0.482635	-0.897162	0.00251355	-0.81295	0.0141518
Pp3c8_19560	turquoise	0.0640224	0.880286	0.846848	0.00798075	-0.737688	0.0367113	-0.675412	0.0660326	-0.939475	0.00052943	-0.690443	0.0580072	-0.177626	0.673889	-0.854106	0.00693875
Pp3c4_27971	turquoise	0.901248	0.00223277	0.846811	0.00798631	-0.787301	0.0203824	-0.957118	0.00019085	-0.65814	0.0760233	-0.202531	0.630511	-0.943232	0.000438102	-0.82216	0.0122527
Pp3c19_4630	turquoise	0.391155	0.337961	0.846491	0.00803438	-0.910723	0.00166192	-0.80701	0.0154692	-0.766598	0.0264827	-0.2128	0.612883	-0.477973	0.230941	-0.889709	0.00308265
Pp3c13_23870	turquoise	0.843295	0.00852502	0.846046	0.00810154	-0.69589	0.0552509	-0.916023	0.00138886	-0.732197	0.0388886	-0.414491	0.307255	-0.884463	0.00352928	-0.804798	0.0159789
Pp3c27_6190	turquoise	0.10255	0.809063	0.845683	0.00815675	-0.606143	0.111177	-0.681258	0.0628379	-0.932518	0.000729903	-0.761587	0.0281099	-0.187051	0.657375	-0.786035	0.0207271
Pp3c21_14820	turquoise	0.160343	0.70447	0.845421	0.00819652	-0.851502	0.00730187	-0.712706	0.0472423	-0.880643	0.00387949	-0.474215	0.235156	-0.254935	0.542305	-0.88905	0.00313667
Pp3c26_3430	turquoise	0.24335	0.561413	0.845402	0.00819949	-0.439147	0.276336	-0.742507	0.0348629	-0.872927	0.00465335	-0.850893	0.0073885	-0.341358	0.407936	-0.693027	0.0566898
Pp3c5_5700	turquoise	0.227585	0.587784	0.845316	0.00821267	-0.525964	0.180601	-0.718814	0.0445181	-0.903871	0.00206374	-0.802727	0.0164653	-0.288121	0.488926	-0.73964	0.0359556
Pp3c25_5770	turquoise	0.825525	0.0116012	0.845291	0.00821643	-0.712215	0.0474654	-0.889282	0.00311761	-0.753226	0.0309593	-0.420161	0.300004	-0.873864	0.00455449	-0.832622	0.0103006
Pp3c24_2590	turquoise	0.6283	0.095256	0.845187	0.00823241	-0.738496	0.0363972	-0.908273	0.00179917	-0.65161	0.0800173	-0.239038	0.568584	-0.723807	0.0423638	-0.777653	0.0231022
Pp3c4_19440	turquoise	0.663308	0.0729468	0.845142	0.00823929	-0.540575	0.166571	-0.859546	0.00621771	-0.756935	0.0296746	-0.57638	0.134785	-0.749274	0.0323659	-0.743239	0.0345875
Pp3c15_10840	turquoise	0.815512	0.013606	0.844998	0.0082613	-0.6059	0.111359	-0.921221	0.00115118	-0.694824	0.0557837	-0.416902	0.304161	-0.849809	0.00754438	-0.741097	0.0353978
Pp3c5_24050	turquoise	0.743206	0.0346	0.844424	0.00834963	-0.592494	0.121686	-0.86063	0.00608012	-0.769362	0.0256106	-0.534063	0.172748	-0.763491	0.0274844	-0.766731	0.0264404
Pp3c13_15480	turquoise	0.421932	0.297756	0.84436	0.00835944	-0.575509	0.135514	-0.752292	0.0312885	-0.861821	0.00593112	-0.655332	0.0777259	-0.44222	0.272596	-0.768571	0.0258582
Pp3c12_14169	turquoise	0.507645	0.19905	0.843981	0.00841815	-0.726321	0.0413033	-0.764065	0.0272977	-0.903897	0.00206208	-0.656221	0.0771845	-0.570051	0.140134	-0.875321	0.00440347
Pp3c20_1770	turquoise	0.810424	0.014703	0.843771	0.00845084	-0.923465	0.00105745	-0.931037	0.000778137	-0.670795	0.068622	-0.0959975	0.821107	-0.868973	0.00508558	-0.887232	0.0032887
Pp3c10_17660	turquoise	0.0298749	0.944018	0.843625	0.00847358	-0.660071	0.0748649	-0.663533	0.0728149	-0.947153	0.000354511	-0.77559	0.0237115	-0.156594	0.71115	-0.819763	0.0127303
Pp3c6_3133	turquoise	0.733087	0.0385305	0.842656	0.00862545	-0.53108	0.175618	-0.897286	0.0025047	-0.712724	0.0472339	-0.51637	0.190144	-0.792817	0.0189216	-0.710916	0.048059
Pp3c25_13780	turquoise	0.774479	0.0240435	0.842241	0.00869096	-0.619984	0.101067	-0.915766	0.0014014	-0.684633	0.0610361	-0.372111	0.364022	-0.797799	0.0176602	-0.733193	0.0384877
Pp3c21_16093	turquoise	0.328238	0.42733	0.842205	0.00869674	-0.502338	0.204573	-0.770402	0.0252871	-0.818752	0.0129352	-0.734939	0.0377918	-0.471331	0.238416	-0.72789	0.0406501
Pp3c18_19000	turquoise	0.801466	0.0167661	0.842142	0.00870674	-0.660971	0.0743291	-0.902093	0.00217737	-0.714854	0.0462729	-0.376111	0.358476	-0.809753	0.0148517	-0.769753	0.0254888
Pp3c15_6630	turquoise	0.828914	0.010968	0.841243	0.00885003	-0.631297	0.0932099	-0.901972	0.00218527	-0.725547	0.0416283	-0.468743	0.241361	-0.873672	0.00457464	-0.775409	0.0237651
Pp3c10_24110	turquoise	0.138634	0.743373	0.840965	0.00889453	-0.630982	0.0934243	-0.714731	0.0463282	-0.90175	0.00219974	-0.780542	0.0222655	-0.30203	0.46719	-0.799497	0.0172425
Pp3c19_3030	turquoise	0.751309	0.031637	0.840585	0.00895575	-0.605822	0.111417	-0.923461	0.0010576	-0.659939	0.0749438	-0.388851	0.341065	-0.830903	0.0106067	-0.727496	0.0408133
Pp3c16_21677	turquoise	0.38776	0.342541	0.840512	0.00896751	-0.927188	0.000913107	-0.788746	0.0199932	-0.778909	0.0227361	-0.215406	0.608434	-0.44668	0.26721	-0.896479	0.00256264
Pp3c26_370	turquoise	0.0424922	0.920423	0.840492	0.00897079	-0.654504	0.0782326	-0.661117	0.0742423	-0.937581	0.000579885	-0.750423	0.031953	-0.141927	0.737438	-0.808203	0.0151988
Pp3c1_22150	turquoise	0.0321792	0.939706	0.840189	0.00901981	-0.625034	0.0975143	-0.681775	0.0625598	-0.914621	0.001458	-0.778651	0.0228109	-0.174939	0.67862	-0.786871	0.020499
Pp3c21_5700	turquoise	0.355727	0.387143	0.839735	0.00909359	-0.917583	0.00131447	-0.743249	0.0345836	-0.849173	0.0076368	-0.35641	0.386168	-0.414972	0.306636	-0.926999	0.0009201
Pp3c6_250	turquoise	0.366708	0.371577	0.839175	0.00918515	-0.948685	0.000324945	-0.789925	0.0196789	-0.796337	0.0180245	-0.264951	0.525976	-0.442479	0.272282	-0.907382	0.00185079
Pp3c16_250	turquoise	0.111868	0.791991	0.8391	0.00919755	-0.621294	0.100138	-0.68598	0.0603261	-0.943716	0.000427139	-0.826934	0.0113353	-0.23099	0.582054	-0.79939	0.0172687
Pp3c6_12040	turquoise	0.428621	0.289341	0.838956	0.00922122	-0.665488	0.0716717	-0.742854	0.0347324	-0.898758	0.00240134	-0.674391	0.0666004	-0.4523	0.260501	-0.822104	0.0122635
Pp3c16_3680	turquoise	0.402029	0.323481	0.838683	0.00926616	-0.724463	0.0420854	-0.824063	0.0118815	-0.730459	0.0395936	-0.352696	0.39149	-0.53839	0.16863	-0.795248	0.0182993
Pp3c24_6530	turquoise	0.802273	0.0165733	0.838548	0.00928849	-0.915086	0.00143482	-0.913714	0.00150393	-0.699579	0.0534294	-0.18587	0.659437	-0.864338	0.00562403	-0.894071	0.00274051
Pp3c4_20080	turquoise	0.686966	0.0598088	0.837992	0.00938059	-0.606056	0.111242	-0.886433	0.00335702	-0.741939	0.035078	-0.546081	0.161443	-0.789661	0.0197491	-0.757555	0.0294629
Pp3c7_20870	turquoise	0.128195	0.762255	0.837934	0.00939025	-0.833269	0.0101868	-0.691327	0.0575543	-0.905845	0.00194214	-0.542087	0.165154	-0.23324	0.578277	-0.888615	0.00317261
Pp3c3_27630	turquoise	0.300284	0.469898	0.837929	0.00939109	-0.891588	0.00293205	-0.78463	0.0211141	-0.794056	0.0186028	-0.331221	0.422887	-0.43212	0.284986	-0.884564	0.00352036
Pp3c6_23270	turquoise	0.880254	0.00391632	0.837725	0.00942505	-0.716639	0.0454771	-0.93346	0.000700258	-0.689288	0.0586022	-0.339517	0.410634	-0.933052	0.000712983	-0.800671	0.0169574
Pp3c25_14650	turquoise	0.282007	0.498603	0.83771	0.00942759	-0.6992	0.053615	-0.769005	0.0257222	-0.798317	0.0175319	-0.468495	0.241645	-0.412937	0.309257	-0.800688	0.0169533
Pp3c15_23900	turquoise	0.794929	0.0183803	0.837661	0.00943569	-0.766039	0.0266611	-0.949897	0.000302732	-0.624274	0.0980445	-0.166297	0.693894	-0.867174	0.00529042	-0.785948	0.020751
Pp3c8_4010	turquoise	0.728825	0.0402637	0.837582	0.00944895	-0.776194	0.0235319	-0.888614	0.00317268	-0.746089	0.0335271	-0.424843	0.29408	-0.826397	0.0114362	-0.845605	0.00816856
Pp3c8_24163	turquoise	0.897779	0.00246979	0.837497	0.0094631	-0.795681	0.0181898	-0.946739	0.000362799	-0.639464	0.0877655	-0.152881	0.717783	-0.934687	0.000662848	-0.819359	0.0128119
Pp3c2_24500	turquoise	0.34717	0.39947	0.837287	0.00949818	-0.576844	0.134397	-0.757834	0.029368	-0.791279	0.0193222	-0.56223	0.146905	-0.443431	0.271127	-0.752595	0.0311815
Pp3c8_10310	turquoise	0.762517	0.0278033	0.837286	0.00949849	-0.809284	0.0149562	-0.930188	0.000806703	-0.622997	0.0989385	-0.111876	0.791976	-0.829961	0.0107768	-0.809596	0.0148867
Pp3c4_9910	turquoise	0.853067	0.00708222	0.837219	0.00950962	-0.708201	0.0493138	-0.911608	0.00161414	-0.703815	0.0513828	-0.329703	0.425147	-0.86162	0.00595609	-0.792444	0.0190183
Pp3c24_11770	turquoise	0.316968	0.444292	0.837213	0.00951075	-0.516553	0.18996	-0.76206	0.0279539	-0.805459	0.0158254	-0.626734	0.0963351	-0.418903	0.301605	-0.718618	0.0446043
Pp3c5_14069	turquoise	0.451619	0.261309	0.83687	0.00956823	-0.534311	0.172511	-0.821054	0.0124715	-0.721928	0.0431671	-0.476099	0.233038	-0.535291	0.171574	-0.698589	0.0539145
Pp3c14_4340	turquoise	0.802215	0.016587	0.836656	0.00960445	-0.667874	0.0702908	-0.93783	0.000573062	-0.633184	0.0919355	-0.281341	0.499661	-0.877311	0.00420255	-0.750635	0.0318772
Pp3c23_7840	turquoise	0.245668	0.557571	0.836639	0.0096073	-0.708662	0.0490996	-0.719204	0.0443477	-0.913862	0.00149636	-0.715392	0.0460321	-0.384004	0.347642	-0.851556	0.00729419
Pp3c24_20210	turquoise	0.580793	0.131123	0.836347	0.0096566	-0.740102	0.0357782	-0.86702	0.00530815	-0.669113	0.0695804	-0.247025	0.555325	-0.670595	0.0687359	-0.788663	0.0200152
Pp3c22_8470	turquoise	0.848883	0.00767909	0.836297	0.00966504	-0.835903	0.009732	-0.947363	0.000350363	-0.631951	0.0927674	-0.101354	0.811258	-0.886465	0.00335422	-0.823351	0.0120195
Pp3c4_19470	turquoise	0.802074	0.0166206	0.83603	0.00971039	-0.868322	0.00515906	-0.91198	0.00159426	-0.679883	0.063581	-0.130431	0.758201	-0.841123	0.00886916	-0.861145	0.00601538
Pp3c21_7820	turquoise	0.138386	0.74382	0.835856	0.00973999	-0.76618	0.026616	-0.682892	0.0619615	-0.916694	0.00135654	-0.641895	0.0861809	-0.231433	0.581309	-0.860202	0.00613416
Pp3c18_15840	turquoise	0.159251	0.706414	0.835644	0.00977611	-0.506988	0.19973	-0.712394	0.0473838	-0.854822	0.00684093	-0.720199	0.043914	-0.235454	0.574569	-0.705796	0.0504422
Pp3c10_7230	turquoise	0.495718	0.211573	0.835037	0.00988008	-0.638534	0.0883762	-0.834758	0.00992802	-0.692843	0.056783	-0.347483	0.399015	-0.563876	0.145465	-0.736978	0.0369886
Pp3c21_1930	turquoise	0.668833	0.0697403	0.834679	0.00994162	-0.763648	0.0274333	-0.909957	0.0017041	-0.627368	0.0958974	-0.151573	0.720124	-0.755253	0.0302531	-0.783117	0.0215358
Pp3c6_24560	turquoise	0.176471	0.675922	0.834669	0.00994344	-0.760838	0.0283582	-0.677537	0.0648606	-0.937278	0.000588218	-0.643773	0.0849689	-0.25893	0.53577	-0.871869	0.00476654
Pp3c13_19960	turquoise	0.129153	0.760517	0.83353	0.0101411	-0.594053	0.120458	-0.714792	0.0463007	-0.861766	0.00593795	-0.711401	0.0478368	-0.224682	0.592685	-0.742217	0.0349728
Pp3c13_18720	turquoise	0.685417	0.060622	0.833311	0.0101795	-0.684171	0.0612812	-0.891208	0.00296215	-0.667962	0.0702407	-0.315025	0.447244	-0.730028	0.0397698	-0.753033	0.0310273
Pp3c27_4140	turquoise	0.0496266	0.907103	0.833145	0.0102086	-0.609557	0.108631	-0.693419	0.0564912	-0.8872	0.00329141	-0.76132	0.0281982	-0.206809	0.623148	-0.769522	0.0255606
Pp3c23_900	turquoise	0.841554	0.00880022	0.832643	0.0102969	-0.860166	0.0061388	-0.92006	0.00120175	-0.692434	0.0569906	-0.227614	0.587735	-0.888362	0.00319362	-0.861817	0.00593159
Pp3c15_4170	turquoise	0.900504	0.0022823	0.832366	0.0103457	-0.815296	0.0136516	-0.919297	0.00123579	-0.674369	0.0666127	-0.191299	0.649969	-0.931222	0.000771996	-0.848355	0.00775662
Pp3c8_11200	turquoise	0.767049	0.0263392	0.832189	0.0103772	-0.64252	0.0857767	-0.930977	0.000780117	-0.622384	0.0993689	-0.272961	0.513051	-0.840319	0.00899879	-0.728075	0.0405731
Pp3c24_9360	turquoise	0.529792	0.176866	0.83215	0.010384	-0.502413	0.204494	-0.867403	0.005264	-0.701882	0.0523106	-0.538816	0.168227	-0.619723	0.101252	-0.66424	0.0723999
Pp3c7_4120	turquoise	0.102444	0.809257	0.831958	0.0104182	-0.722624	0.0428683	-0.693286	0.0565586	-0.889189	0.00312522	-0.664952	0.0719839	-0.261169	0.53212	-0.836992	0.0095478
Pp3c4_21200	turquoise	0.883757	0.00359238	0.831765	0.0104524	-0.688351	0.0590875	-0.943484	0.000432376	-0.640248	0.0872528	-0.274711	0.510244	-0.939617	0.000525771	-0.768085	0.0260114
Pp3c14_11941	turquoise	0.857016	0.00654674	0.831746	0.0104559	-0.678983	0.0640701	-0.921406	0.0011433	-0.651932	0.0798177	-0.254765	0.542583	-0.881317	0.00381617	-0.764331	0.0272113
Pp3c12_22320	turquoise	0.79806	0.0175955	0.83169	0.0104657	-0.849505	0.00758847	-0.938431	0.000556875	-0.620088	0.100993	-0.0809939	0.848799	-0.845223	0.00822682	-0.819497	0.0127841
Pp3c20_8040	turquoise	0.785155	0.0209689	0.831199	0.0105536	-0.692478	0.0569682	-0.89525	0.00265245	-0.678858	0.0641383	-0.275554	0.508894	-0.832493	0.0103233	-0.783429	0.0214484
Pp3c23_1890	turquoise	0.10235	0.809429	0.830946	0.0105989	-0.780005	0.0224194	-0.708622	0.049118	-0.870863	0.00487584	-0.569718	0.140419	-0.243919	0.560469	-0.843883	0.00843344
Pp3c26_2830	turquoise	0.805362	0.0158479	0.830585	0.0106639	-0.585877	0.126974	-0.919822	0.00121233	-0.657873	0.0761842	-0.378781	0.354793	-0.862416	0.0058576	-0.718542	0.0446373
Pp3c19_9270	turquoise	0.634128	0.091301	0.830154	0.0107417	-0.663632	0.0727566	-0.899457	0.00235321	-0.643875	0.0849036	-0.32179	0.437002	-0.739193	0.0361277	-0.737729	0.0366951
Pp3c22_14080	turquoise	0.0423059	0.920771	0.830034	0.0107635	-0.689439	0.0585244	-0.68644	0.0600841	-0.855171	0.00679362	-0.57717	0.134124	-0.17347	0.681211	-0.794325	0.0185341
Pp3c11_17050	turquoise	0.0148861	0.972093	0.830017	0.0107666	-0.629109	0.094701	-0.675348	0.0660683	-0.880211	0.00392045	-0.686157	0.0602327	-0.158316	0.708081	-0.774836	0.0239365
Pp3c17_9101	turquoise	0.468243	0.241932	0.829809	0.0108044	-0.530923	0.175771	-0.774961	0.023899	-0.86433	0.00562501	-0.806577	0.0155683	-0.555889	0.152523	-0.752633	0.0311682
Pp3c18_16040	turquoise	0.101328	0.811306	0.829758	0.0108137	-0.578282	0.133199	-0.714716	0.0463347	-0.814909	0.0137333	-0.620213	0.100904	-0.222999	0.595531	-0.725571	0.0416179
Pp3c10_11020	turquoise	0.747068	0.0331673	0.829665	0.0108307	-0.767163	0.0263029	-0.9398	0.000521101	-0.620273	0.100861	-0.173104	0.681856	-0.814027	0.0139207	-0.770997	0.0251032
Pp3c15_25340	turquoise	0.62222	0.0994845	0.829619	0.0108391	-0.62227	0.0994494	-0.890695	0.00300302	-0.638435	0.0884408	-0.28046	0.501062	-0.694209	0.0560927	-0.710115	0.0484272
Pp3c20_4980	turquoise	0.518423	0.188079	0.829541	0.0108531	-0.646372	0.0833075	-0.7785	0.0228549	-0.856964	0.00655361	-0.637578	0.0890059	-0.555887	0.152525	-0.800527	0.0169922
Pp3c1_9430	turquoise	-0.00588129	0.988973	0.829236	0.010909	-0.643836	0.0849284	-0.649372	0.0814136	-0.919348	0.00123349	-0.739359	0.0360636	-0.128152	0.762333	-0.797619	0.0177047
Pp3c5_6030	turquoise	0.266319	0.523761	0.829081	0.0109373	-0.880253	0.00391643	-0.758034	0.0293002	-0.81213	0.0143293	-0.388353	0.341739	-0.408671	0.314784	-0.887611	0.00325665
Pp3c23_8370	turquoise	0.853387	0.00703784	0.829	0.0109522	-0.673864	0.0668943	-0.919194	0.00124044	-0.689513	0.0584858	-0.386665	0.344024	-0.917473	0.00131965	-0.779471	0.0225734
Pp3c8_6510	turquoise	0.32337	0.434622	0.828972	0.0109573	-0.586846	0.126191	-0.760618	0.0284314	-0.761939	0.0279936	-0.466664	0.24374	-0.381821	0.350623	-0.724477	0.0420794
Pp3c7_18130	turquoise	0.22542	0.591437	0.828789	0.0109909	-0.587896	0.125347	-0.687779	0.059385	-0.873097	0.00463533	-0.651967	0.0797958	-0.268316	0.520533	-0.764879	0.0270342
Pp3c7_26469	turquoise	0.329889	0.424868	0.828765	0.0109953	-0.405639	0.31874	-0.746127	0.0335129	-0.827608	0.0112094	-0.808708	0.0150851	-0.409051	0.314289	-0.667209	0.0706739
Pp3c9_3830	turquoise	0.871673	0.00478778	0.828733	0.0110011	-0.88099	0.00384679	-0.933827	0.000688916	-0.645286	0.0839997	-0.0934818	0.82574	-0.912729	0.0015548	-0.857013	0.00654718
Pp3c23_7470	turquoise	0.856481	0.00661777	0.828227	0.0110945	-0.771205	0.0250391	-0.892581	0.00285441	-0.719069	0.0444065	-0.333894	0.418923	-0.911111	0.00164085	-0.846879	0.00797601
Pp3c4_30600	turquoise	0.834136	0.0100357	0.828135	0.0111115	-0.886335	0.00336545	-0.914756	0.00145123	-0.66374	0.072693	-0.112125	0.791521	-0.85028	0.00747642	-0.857139	0.0065305
Pp3c3_22890	turquoise	0.248461	0.552953	0.828023	0.0111323	-0.735305	0.0376465	-0.676193	0.0656006	-0.943728	0.000426873	-0.689729	0.0583745	-0.318766	0.441568	-0.870105	0.00495925
Pp3c10_6430	turquoise	0.029511	0.944699	0.827813	0.0111713	-0.620005	0.101051	-0.680655	0.0631629	-0.87548	0.00438721	-0.719278	0.0443152	-0.185689	0.659754	-0.771244	0.0250271
Pp3c14_20450	turquoise	0.600166	0.115713	0.8278	0.0111736	-0.507089	0.199626	-0.873067	0.00463846	-0.705949	0.0503699	-0.541734	0.165484	-0.680062	0.0634837	-0.674424	0.0665816
Pp3c24_13420	turquoise	0.0100523	0.981153	0.827564	0.0112176	-0.588712	0.124692	-0.642588	0.0857326	-0.941749	0.000472797	-0.832194	0.0103762	-0.126096	0.766064	-0.776392	0.0234734
Pp3c6_19110	turquoise	0.432533	0.284474	0.827421	0.0112443	-0.410654	0.312209	-0.80675	0.0155286	-0.768344	0.0259298	-0.731996	0.0389697	-0.53695	0.169995	-0.650616	0.080636
Pp3c6_7260	turquoise	0.673808	0.0669258	0.827415	0.0112453	-0.723397	0.0425382	-0.876499	0.00428379	-0.64983	0.0811264	-0.205139	0.62602	-0.749977	0.0321126	-0.783186	0.0215166
Pp3c3_37060	turquoise	0.773572	0.0243167	0.827169	0.0112913	-0.956045	0.000205371	-0.885065	0.0034761	-0.704077	0.0512579	-0.118256	0.780328	-0.810861	0.0146067	-0.909416	0.00173427
Pp3c12_15290	turquoise	0.905904	0.00193858	0.826865	0.0113483	-0.70028	0.0530874	-0.925212	0.000987971	-0.667027	0.0707793	-0.301521	0.467979	-0.932326	0.000736039	-0.78268	0.0216585
Pp3c23_18160	turquoise	0.263333	0.528602	0.82678	0.0113641	-0.883598	0.00360673	-0.724789	0.0419477	-0.85481	0.00684259	-0.398404	0.328274	-0.348674	0.397291	-0.899066	0.00238003
Pp3c13_20930	turquoise	0.887489	0.00326694	0.825268	0.0116502	-0.702487	0.052019	-0.937583	0.000579833	-0.639069	0.0880242	-0.270292	0.517346	-0.950285	0.000295852	-0.776212	0.0235265
Pp3c20_3750	turquoise	0.48748	0.220456	0.824595	0.0117791	-0.552212	0.155835	-0.760646	0.0284222	-0.858292	0.00637954	-0.746142	0.0335074	-0.52156	0.184949	-0.753717	0.0307874
Pp3c4_3200	turquoise	0.739621	0.0359628	0.824247	0.011846	-0.657751	0.0762576	-0.928251	0.000874421	-0.624165	0.0981206	-0.273185	0.512692	-0.795292	0.018288	-0.717096	0.0452743
Pp3c4_18130	turquoise	0.198868	0.636838	0.824089	0.0118765	-0.634197	0.0912554	-0.685442	0.0606092	-0.932986	0.000715084	-0.821999	0.0122842	-0.327562	0.42834	-0.816253	0.0134509
Pp3c24_4880	turquoise	0.683586	0.0615916	0.823915	0.0119102	-0.58047	0.131389	-0.907415	0.00184889	-0.661098	0.0742536	-0.444176	0.270227	-0.784117	0.0212566	-0.701463	0.0525133
Pp3c3_30670	turquoise	0.576271	0.134875	0.823758	0.0119406	-0.829653	0.0108328	-0.76862	0.0258429	-0.850842	0.00739585	-0.457668	0.254171	-0.61039	0.108016	-0.902343	0.00216116
Pp3c8_24170	turquoise	0.32652	0.429898	0.823632	0.011965	-0.48458	0.223627	-0.776391	0.0234735	-0.741189	0.0353629	-0.577687	0.133694	-0.441147	0.273899	-0.675573	0.0659433
Pp3c15_19740	turquoise	0.33978	0.41025	0.823515	0.0119876	-0.792745	0.0189401	-0.701406	0.0525405	-0.894843	0.00268258	-0.533971	0.172836	-0.36791	0.369891	-0.876345	0.00429931
Pp3c4_27320	turquoise	0.750501	0.031925	0.82346	0.0119983	-0.61155	0.107162	-0.850721	0.00741305	-0.760147	0.0285887	-0.514538	0.191996	-0.767789	0.0261048	-0.763546	0.0274668
Pp3c10_4420	turquoise	0.844843	0.00828515	0.823351	0.0120196	-0.768597	0.0258502	-0.938667	0.00055059	-0.626949	0.0961867	-0.180024	0.669677	-0.875703	0.00436448	-0.78088	0.0221688
Pp3c14_5980	turquoise	0.87444	0.00449445	0.823216	0.0120459	-0.832251	0.0103662	-0.94011	0.000513201	-0.624106	0.0981618	-0.101065	0.81179	-0.90534	0.00197281	-0.817881	0.0131135
Pp3c15_24070	turquoise	0.784033	0.02128	0.822664	0.0121535	-0.817118	0.0132709	-0.919168	0.00124161	-0.624707	0.0977419	-0.135216	0.749543	-0.830526	0.0106746	-0.805857	0.0157336
Pp3c7_14910	turquoise	0.00751758	0.985905	0.822295	0.0122259	-0.617834	0.102601	-0.644669	0.0843939	-0.919192	0.00124053	-0.780008	0.0224186	-0.155533	0.713044	-0.790407	0.0195516
Pp3c7_2300	turquoise	0.591118	0.122775	0.821496	0.0123838	-0.920611	0.00117761	-0.784383	0.0211825	-0.798401	0.0175112	-0.265174	0.525615	-0.614837	0.104762	-0.923764	0.00104531
Pp3c4_15840	turquoise	0.804427	0.0160654	0.821034	0.0124756	-0.778381	0.0228894	-0.92104	0.00115899	-0.622183	0.0995105	-0.155209	0.713622	-0.834298	0.0100075	-0.78399	0.0212918
Pp3c14_2730	turquoise	0.0583531	0.890836	0.820876	0.0125071	-0.651222	0.0802582	-0.684302	0.0612117	-0.887856	0.00323596	-0.736968	0.0369922	-0.212601	0.613221	-0.786173	0.0206894
Pp3c14_22776	turquoise	0.892211	0.00288324	0.82081	0.0125202	-0.746013	0.0335551	-0.948716	0.000324363	-0.60866	0.109297	-0.166648	0.693272	-0.936006	0.000624128	-0.774646	0.0239934
Pp3c4_3190	turquoise	0.756648	0.0297728	0.820789	0.0125243	-0.674247	0.0666804	-0.926014	0.000957136	-0.620505	0.100697	-0.255337	0.541646	-0.802487	0.0165224	-0.723584	0.0424587
Pp3c10_3440	turquoise	0.662289	0.0735478	0.820578	0.0125665	-0.585285	0.127453	-0.810256	0.0147401	-0.810731	0.0146353	-0.651893	0.0798416	-0.721835	0.0432072	-0.777144	0.0232515
Pp3c24_19460	turquoise	0.431047	0.286318	0.82055	0.0125722	-0.409085	0.314245	-0.766725	0.0264422	-0.824165	0.0118618	-0.828864	0.0109771	-0.526818	0.179763	-0.678533	0.0643154
Pp3c15_20210	turquoise	0.166567	0.693415	0.820444	0.0125934	-0.775101	0.0238572	-0.655998	0.0773204	-0.925684	0.000969751	-0.605525	0.11164	-0.242883	0.562187	-0.874452	0.00449316
Pp3c23_1910	turquoise	0.54872	0.159016	0.820436	0.0125949	-0.58187	0.130238	-0.811771	0.0144075	-0.708563	0.0491455	-0.436626	0.279424	-0.634518	0.0910403	-0.735983	0.0373791
Pp3c8_18500	turquoise	0.0109901	0.979395	0.820334	0.0126155	-0.629676	0.0943132	-0.629174	0.0946564	-0.941819	0.000471121	-0.788186	0.0201435	-0.113946	0.788194	-0.794724	0.0184322
Pp3c25_4290	turquoise	0.682854	0.0619823	0.819654	0.0127522	-0.880293	0.00391261	-0.903102	0.0021124	-0.634159	0.0912809	-0.087292	0.837157	-0.737594	0.0367477	-0.823247	0.0120397
Pp3c8_22490	turquoise	0.531058	0.17564	0.819225	0.0128391	-0.61474	0.104832	-0.842758	0.00860934	-0.657245	0.0765636	-0.332135	0.42153	-0.633491	0.0917288	-0.720665	0.043712
Pp3c19_3019	turquoise	0.828777	0.0109932	0.819062	0.0128723	-0.633213	0.0919161	-0.88806	0.00321884	-0.676312	0.0655348	-0.330691	0.423675	-0.838091	0.0093642	-0.746765	0.0332785
Pp3c7_24270	turquoise	0.124769	0.768476	0.818512	0.0129842	-0.426725	0.291714	-0.691241	0.0575985	-0.856551	0.00660849	-0.824842	0.0117318	-0.237076	0.571858	-0.670828	0.0686036
Pp3c22_4740	turquoise	0.0639773	0.880369	0.817991	0.0130909	-0.446205	0.267781	-0.67643	0.0654693	-0.864405	0.00561599	-0.834574	0.0099599	-0.194313	0.64473	-0.681405	0.0627587
Pp3c26_6490	turquoise	0.149776	0.723341	0.817972	0.0130947	-0.692562	0.0569253	-0.708536	0.0491578	-0.836116	0.00969574	-0.585955	0.126911	-0.236449	0.572905	-0.77722	0.0232292
Pp3c8_14850	turquoise	0.275638	0.508759	0.817943	0.0131008	-0.571679	0.138747	-0.683338	0.0617239	-0.90309	0.00211314	-0.744321	0.0341824	-0.310407	0.454291	-0.766092	0.0266444
Pp3c13_24020	turquoise	0.40029	0.325776	0.817649	0.0131613	-0.871806	0.00477334	-0.802665	0.01648	-0.69573	0.0553305	-0.152381	0.718678	-0.496745	0.210479	-0.840958	0.00889563
Pp3c24_14510	turquoise	0.341024	0.408426	0.816021	0.0134992	-0.888695	0.00316598	-0.761294	0.0282069	-0.765473	0.0268428	-0.263907	0.527669	-0.462866	0.248117	-0.882736	0.00368498
Pp3c19_210	turquoise	0.282551	0.497739	0.815903	0.0135241	-0.820498	0.0125826	-0.718999	0.0444371	-0.873346	0.00460892	-0.573037	0.137596	-0.413634	0.308359	-0.885588	0.00343025
Pp3c10_17510	turquoise	0.112773	0.790337	0.815612	0.013585	-0.755061	0.0303195	-0.681678	0.0626119	-0.831187	0.0105556	-0.453755	0.258778	-0.223298	0.595025	-0.82375	0.0119421
Pp3c18_11570	turquoise	0.109951	0.795498	0.815539	0.0136004	-0.693331	0.0565357	-0.637949	0.088761	-0.950053	0.00029995	-0.762641	0.0277626	-0.221452	0.598154	-0.844763	0.00829741
Pp3c3_5600	turquoise	0.165446	0.695403	0.814782	0.0137601	-0.497943	0.209206	-0.660362	0.0746912	-0.928587	0.000862412	-0.899177	0.00237239	-0.270747	0.516612	-0.743989	0.0343064
Pp3c25_6570	turquoise	0.820282	0.0126258	0.814437	0.0138334	-0.890898	0.00298681	-0.881192	0.00382787	-0.663199	0.0730112	-0.0829667	0.84515	-0.850206	0.00748703	-0.872667	0.00468099
Pp3c8_22130	turquoise	0.06421	0.879937	0.81355	0.0140227	-0.553074	0.155055	-0.693778	0.0563102	-0.837858	0.00940288	-0.740893	0.0354756	-0.228845	0.585662	-0.7223	0.0430074
Pp3c17_22040	turquoise	0.0422086	0.920953	0.813522	0.0140287	-0.589583	0.123997	-0.670778	0.0686316	-0.828162	0.0111065	-0.618011	0.102474	-0.162254	0.701072	-0.734284	0.0380519
Pp3c7_19180	turquoise	0.769252	0.025645	0.813469	0.0140402	-0.798293	0.0175379	-0.893742	0.0027654	-0.650987	0.0804044	-0.201571	0.632166	-0.796174	0.0180656	-0.80046	0.0170084
Pp3c2_17270	turquoise	0.0798059	0.850998	0.81233	0.0142857	-0.576894	0.134355	-0.678732	0.0642067	-0.870119	0.00495768	-0.782175	0.0218009	-0.249826	0.550702	-0.75477	0.0304205
Pp3c24_19270	turquoise	0.171095	0.685403	0.811648	0.0144343	-0.746597	0.0333402	-0.703709	0.0514335	-0.798671	0.0174448	-0.391673	0.337263	-0.25853	0.536422	-0.802536	0.0165106
Pp3c5_25310	turquoise	0.0552398	0.896636	0.811377	0.0144935	-0.785318	0.0209241	-0.640284	0.0872289	-0.900519	0.0022813	-0.573	0.137627	-0.160069	0.704958	-0.858106	0.00640372
Pp3c4_12600	turquoise	0.853385	0.00703809	0.811007	0.0145745	-0.59288	0.121381	-0.897524	0.00248778	-0.668693	0.0698208	-0.422064	0.297589	-0.89869	0.002406	-0.729668	0.0399171
Pp3c17_5720	turquoise	0.891099	0.00297083	0.810665	0.0146499	-0.751328	0.0316299	-0.910014	0.00170093	-0.622506	0.0992831	-0.164798	0.696553	-0.928366	0.00087028	-0.795594	0.0182118
Pp3c7_21090	turquoise	0.853873	0.00697069	0.81047	0.0146929	-0.903621	0.00207945	-0.895589	0.00262744	-0.67084	0.0685966	-0.130911	0.757333	-0.888307	0.0031982	-0.875797	0.00435487
Pp3c5_7630	turquoise	0.820017	0.0126791	0.810357	0.0147178	-0.582881	0.12941	-0.906225	0.00191932	-0.65157	0.0800418	-0.39581	0.331725	-0.854844	0.0068379	-0.703005	0.0517704
Pp3c11_24219	turquoise	0.133574	0.752511	0.809893	0.0148206	-0.523277	0.183247	-0.689555	0.0584646	-0.798507	0.0174852	-0.618062	0.102438	-0.229212	0.585044	-0.696376	0.0550086
Pp3c1_24550	turquoise	0.2872	0.49038	0.809887	0.0148218	-0.764957	0.0270088	-0.743066	0.0346525	-0.735502	0.0375687	-0.272423	0.513917	-0.349049	0.396749	-0.791486	0.019268
Pp3c19_7171	turquoise	0.42138	0.298456	0.809862	0.0148275	-0.805721	0.0157649	-0.804037	0.0161565	-0.67087	0.0685795	-0.160245	0.704645	-0.487602	0.220322	-0.792086	0.0191114
Pp3c2_20350	turquoise	0.05091	0.904709	0.809745	0.0148534	-0.667875	0.0702904	-0.671291	0.0683411	-0.821078	0.0124669	-0.544042	0.163332	-0.163687	0.698525	-0.765995	0.0266752
Pp3c7_20170	turquoise	0.591039	0.122838	0.809743	0.0148539	-0.456005	0.256124	-0.801452	0.0167696	-0.778133	0.0229618	-0.724891	0.0419046	-0.677075	0.0651141	-0.696682	0.0548566
Pp3c20_15350	turquoise	0.724045	0.0422628	0.80914	0.0149883	-0.536457	0.170463	-0.870023	0.00496835	-0.688485	0.0590178	-0.488961	0.218844	-0.750254	0.0320135	-0.684019	0.0613616
Pp3c6_12430	turquoise	0.149231	0.724318	0.809068	0.0150045	-0.616033	0.103896	-0.714367	0.0464916	-0.777475	0.0231542	-0.560641	0.148302	-0.301882	0.46742	-0.741246	0.0353411
Pp3c24_4570	turquoise	0.851798	0.00725995	0.808159	0.0152087	-0.604835	0.11216	-0.915099	0.00143418	-0.64047	0.087108	-0.369023	0.368332	-0.896558	0.00255687	-0.714813	0.0462916
Pp3c1_2400	turquoise	0.384	0.347648	0.808124	0.0152166	-0.745125	0.0338833	-0.790932	0.0194133	-0.681846	0.0625218	-0.217387	0.605059	-0.478501	0.230353	-0.773913	0.0242137
Pp3c8_22090	turquoise	0.239412	0.567961	0.80798	0.015249	-0.592138	0.121967	-0.684831	0.0609313	-0.906212	0.00192008	-0.838046	0.00937166	-0.373868	0.36158	-0.78957	0.0197732
Pp3c3_4430	turquoise	0.150913	0.721305	0.807922	0.0152621	-0.396956	0.330198	-0.700908	0.0527818	-0.820381	0.0126059	-0.809763	0.0148494	-0.254487	0.543038	-0.637047	0.0893573
Pp3c8_7940	turquoise	0.850595	0.00743122	0.807638	0.0153264	-0.66356	0.0727989	-0.912655	0.00155871	-0.645192	0.0840597	-0.305066	0.462499	-0.872909	0.00465528	-0.737294	0.0368648
Pp3c17_24240	turquoise	0.53151	0.175203	0.807368	0.0153877	-0.72912	0.0401421	-0.745452	0.0337624	-0.799334	0.0172824	-0.442981	0.271673	-0.602329	0.114059	-0.848509	0.00773404
Pp3c12_11230	turquoise	-0.0121448	0.977231	0.806964	0.0154798	-0.689628	0.0584265	-0.630267	0.0939102	-0.879316	0.00400617	-0.614241	0.105194	-0.100121	0.813523	-0.796994	0.0178604
Pp3c11_14260	turquoise	0.452939	0.259743	0.806883	0.0154983	-0.796321	0.0180288	-0.77926	0.0226344	-0.782066	0.0218318	-0.4733	0.236188	-0.596683	0.118403	-0.855337	0.00677109
Pp3c13_2561	turquoise	0.623655	0.098477	0.80676	0.0155263	-0.600077	0.115781	-0.832091	0.0103944	-0.657809	0.0762227	-0.338892	0.411553	-0.698926	0.0537493	-0.725004	0.0418567
Pp3c19_17320	turquoise	0.788124	0.02016	0.806545	0.0155754	-0.797002	0.0178583	-0.831524	0.0104954	-0.749431	0.032309	-0.351358	0.393416	-0.829524	0.0108563	-0.866137	0.0054109
Pp3c16_10560	turquoise	0.246903	0.555527	0.806405	0.0156076	-0.824139	0.0118668	-0.700471	0.0529942	-0.837613	0.00944377	-0.404463	0.32028	-0.310634	0.453945	-0.855425	0.00675928
Pp3c12_15340	turquoise	0.917955	0.00129715	0.806245	0.0156444	-0.673406	0.0671506	-0.916601	0.00136098	-0.635985	0.0900616	-0.279921	0.501921	-0.946467	0.000368304	-0.755994	0.0299973
Pp3c23_22010	turquoise	0.809821	0.0148365	0.806012	0.0156979	-0.684201	0.0612652	-0.843674	0.00846586	-0.740478	0.0356343	-0.440612	0.27455	-0.849554	0.00758134	-0.806931	0.0154873
Pp3c1_38140	turquoise	0.0818596	0.847197	0.805669	0.0157769	-0.643197	0.0853399	-0.656799	0.0768337	-0.90199	0.00218411	-0.738433	0.0364217	-0.218931	0.602433	-0.792032	0.0191252
Pp3c4_15440	turquoise	0.159034	0.706801	0.805584	0.0157965	-0.429208	0.288609	-0.674599	0.0664845	-0.887889	0.00323324	-0.909114	0.00175127	-0.27311	0.512813	-0.686846	0.059872
Pp3c2_15810	turquoise	0.286979	0.490727	0.805424	0.0158335	-0.74502	0.0339224	-0.677888	0.0646679	-0.916068	0.00138666	-0.689852	0.0583111	-0.377264	0.356883	-0.864332	0.00562471
Pp3c22_1270	turquoise	0.465338	0.245264	0.805388	0.0158419	-0.405331	0.319144	-0.766791	0.0264213	-0.765485	0.0268388	-0.678145	0.0645272	-0.51908	0.187421	-0.64834	0.0820622
Pp3c15_18349	turquoise	0.582418	0.129789	0.805236	0.015877	-0.796123	0.0180784	-0.787838	0.0202372	-0.719838	0.0440711	-0.212325	0.613694	-0.622955	0.0989681	-0.838127	0.0093582
Pp3c15_23590	turquoise	0.0522525	0.902205	0.805131	0.0159015	-0.744523	0.0341071	-0.667029	0.0707781	-0.826257	0.0114625	-0.467499	0.242783	-0.158901	0.707039	-0.801367	0.0167899
Pp3c1_29770	turquoise	0.919227	0.00123894	0.804958	0.0159416	-0.757694	0.0294157	-0.926672	0.00093231	-0.600398	0.115534	-0.136085	0.747973	-0.943152	0.000439918	-0.780242	0.0223514
Pp3c11_5710	turquoise	0.116685	0.783194	0.804663	0.0160103	-0.43342	0.283376	-0.65025	0.0808644	-0.863224	0.0057586	-0.822251	0.0122348	-0.222874	0.595743	-0.687318	0.0596251
Pp3c19_17319	turquoise	0.786179	0.0206877	0.804582	0.0160291	-0.793995	0.0186183	-0.830911	0.0106052	-0.747146	0.0331387	-0.355465	0.387518	-0.832177	0.0103792	-0.863982	0.00566676
Pp3c2_26970	turquoise	0.524444	0.182095	0.804492	0.0160501	-0.705215	0.050717	-0.741544	0.0352279	-0.819638	0.0127555	-0.491346	0.216263	-0.513389	0.193162	-0.810373	0.0147142
Pp3c7_1080	turquoise	0.700473	0.0529932	0.804425	0.0160658	-0.954784	0.000223347	-0.823376	0.0120147	-0.718016	0.0448684	-0.136407	0.747392	-0.746126	0.0335135	-0.918446	0.00127445
Pp3c12_3560	turquoise	0.033246	0.93771	0.803822	0.0162069	-0.443711	0.270789	-0.652427	0.0795109	-0.862257	0.00587722	-0.826851	0.0113508	-0.141297	0.738574	-0.668414	0.0699807
Pp3c11_10980	turquoise	0.123687	0.770441	0.803356	0.0163166	-0.711078	0.0479846	-0.659923	0.0749534	-0.908641	0.00177809	-0.695438	0.0554763	-0.235216	0.574966	-0.823011	0.0120858
Pp3c1_23380	turquoise	0.717084	0.0452799	0.803061	0.0163862	-0.517486	0.18902	-0.824561	0.0117857	-0.731259	0.039268	-0.551592	0.156397	-0.726714	0.0411392	-0.702165	0.0521742
Pp3c7_6260	turquoise	-0.0479074	0.910311	0.802783	0.016452	-0.556543	0.151939	-0.617149	0.103092	-0.893529	0.00278156	-0.764695	0.0270937	-0.07388	0.861978	-0.735681	0.0374982
Pp3c15_5828	turquoise	0.0973344	0.818647	0.802741	0.016462	-0.455574	0.256631	-0.681943	0.0624696	-0.814802	0.0137559	-0.742817	0.0347463	-0.196705	0.640582	-0.657107	0.0766472
Pp3c10_5470	turquoise	0.861546	0.00596529	0.80274	0.0164622	-0.732134	0.0389139	-0.863463	0.00572954	-0.706321	0.0501943	-0.327562	0.428341	-0.865919	0.00543638	-0.808104	0.015221
Pp3c10_3250	turquoise	0.182951	0.664544	0.802651	0.0164834	-0.663492	0.0728389	-0.641276	0.0865833	-0.935896	0.000627293	-0.755305	0.0302353	-0.265203	0.525569	-0.823543	0.0119822
Pp3c22_14770	turquoise	0.598674	0.116861	0.802456	0.0165297	-0.656766	0.076854	-0.795149	0.0183243	-0.795351	0.018273	-0.586436	0.126523	-0.691862	0.0572816	-0.79798	0.0176152
Pp3c12_18460	turquoise	0.17643	0.675994	0.802353	0.0165541	-0.68238	0.0622355	-0.64251	0.0857834	-0.926118	0.000953186	-0.708178	0.0493246	-0.256656	0.539485	-0.827648	0.0112018
Pp3c13_11140	turquoise	0.127113	0.764219	0.802103	0.0166138	-0.51663	0.189882	-0.647527	0.0825753	-0.882649	0.00369297	-0.803039	0.0163915	-0.197057	0.639971	-0.71926	0.0443232
Pp3c14_5410	turquoise	0.875291	0.00440661	0.801802	0.0166857	-0.722951	0.0427285	-0.903517	0.00208604	-0.660907	0.0743668	-0.316572	0.444893	-0.933953	0.000685058	-0.787953	0.0202063
Pp3c1_42480	turquoise	0.862648	0.00582908	0.80154	0.0167484	-0.637635	0.0889682	-0.868925	0.00509099	-0.685361	0.0606517	-0.399144	0.327293	-0.895898	0.00260482	-0.764078	0.0272936
Pp3c15_10830	turquoise	0.846085	0.00809571	0.801299	0.0168062	-0.567983	0.141907	-0.905796	0.00194512	-0.623887	0.0983144	-0.354558	0.388817	-0.882807	0.00367847	-0.690903	0.0577714
Pp3c9_6630	turquoise	0.893599	0.00277628	0.801225	0.016824	-0.624962	0.0975645	-0.918309	0.00128074	-0.614373	0.105098	-0.291081	0.484268	-0.929754	0.000821549	-0.719623	0.0441648
Pp3c21_19130	turquoise	0.653987	0.0785494	0.800972	0.0168848	-0.614723	0.104845	-0.876749	0.00425872	-0.594243	0.120309	-0.224001	0.593836	-0.728645	0.0403379	-0.692048	0.0571867
Pp3c7_22120	turquoise	0.0872353	0.837262	0.800944	0.0168915	-0.719419	0.0442537	-0.620418	0.100758	-0.929682	0.000824039	-0.696117	0.0551376	-0.200876	0.633367	-0.848036	0.0078038
Pp3c13_10570	turquoise	0.883172	0.00364524	0.800893	0.0169038	-0.838941	0.00922373	-0.902165	0.00217267	-0.644072	0.0847766	-0.164306	0.697427	-0.940486	0.000503737	-0.842323	0.00867793
Pp3c12_25170	turquoise	0.777671	0.0230967	0.800224	0.0170655	-0.854649	0.00686453	-0.864201	0.00564041	-0.685451	0.0606043	-0.213393	0.611868	-0.858109	0.00640336	-0.864272	0.00563198
Pp3c5_20530	turquoise	-0.0234996	0.955954	0.799543	0.0172312	-0.574175	0.136635	-0.635138	0.0906259	-0.872991	0.00464657	-0.766081	0.0266476	-0.127815	0.762944	-0.740156	0.0357573
Pp3c10_17330	turquoise	0.804077	0.0161472	0.799373	0.0172727	-0.843863	0.00843647	-0.865661	0.00546673	-0.640776	0.0869082	-0.114143	0.787833	-0.834158	0.0100318	-0.838528	0.00929171
Pp3c18_20430	turquoise	0.128775	0.761202	0.79912	0.0173346	-0.553667	0.15452	-0.674875	0.0663309	-0.880801	0.00386458	-0.822118	0.0122609	-0.279216	0.503044	-0.743032	0.0346653
Pp3c12_12140	turquoise	0.400578	0.325396	0.797834	0.0176513	-0.552858	0.15525	-0.824578	0.0117823	-0.640875	0.0868437	-0.394064	0.334058	-0.513169	0.193386	-0.651052	0.0803644
Pp3c22_17844	turquoise	0.75741	0.0295122	0.797473	0.0177409	-0.502654	0.204242	-0.875957	0.0043386	-0.653608	0.0787826	-0.469559	0.240431	-0.795202	0.0183108	-0.659766	0.0750473
Pp3c3_31050	turquoise	0.201628	0.632068	0.796982	0.0178633	-0.706833	0.0499537	-0.688753	0.0588789	-0.848122	0.00779107	-0.651478	0.0800994	-0.363387	0.376255	-0.820417	0.0125988
Pp3c5_13280	turquoise	0.899536	0.00234779	0.796829	0.0179014	-0.645527	0.0838459	-0.9132	0.00153036	-0.61563	0.104187	-0.264678	0.526419	-0.93054	0.000794759	-0.729526	0.0399751
Pp3c6_2960	turquoise	0.789552	0.019778	0.796764	0.0179178	-0.777224	0.023228	-0.919759	0.00121512	-0.581555	0.130496	-0.135966	0.748188	-0.867848	0.00521308	-0.767826	0.0260929
Pp3c21_15239	turquoise	0.365097	0.373844	0.796249	0.0180468	-0.696361	0.0550161	-0.719538	0.044202	-0.746676	0.033311	-0.372323	0.363728	-0.444733	0.269555	-0.791222	0.0193371
Pp3c7_25619	turquoise	0.827686	0.0111948	0.795518	0.0182309	-0.563151	0.146098	-0.885861	0.00340646	-0.634881	0.0907978	-0.359251	0.382117	-0.87199	0.00475354	-0.698051	0.0541794
Pp3c24_4080	turquoise	0.515835	0.190684	0.79544	0.0182506	-0.534428	0.172399	-0.831372	0.0105226	-0.625351	0.0972938	-0.376375	0.35811	-0.618634	0.102028	-0.65917	0.075404
Pp3c8_18170	turquoise	0.849817	0.00754316	0.795425	0.0182545	-0.662473	0.0734389	-0.883039	0.00365736	-0.635216	0.0905739	-0.253785	0.54419	-0.840451	0.00897744	-0.734271	0.038057
Pp3c6_1370	turquoise	0.73304	0.0385492	0.794497	0.0184901	-0.651909	0.0798316	-0.819408	0.0128021	-0.7543	0.030584	-0.515462	0.191061	-0.753057	0.031019	-0.773206	0.0244276
Pp3c3_15330	turquoise	0.604501	0.112412	0.794479	0.0184946	-0.72775	0.0407078	-0.851124	0.00735563	-0.650154	0.0809243	-0.322123	0.436499	-0.719274	0.0443169	-0.766322	0.0265709
Pp3c1_25080	turquoise	0.869204	0.00505959	0.794402	0.0185143	-0.773729	0.0242695	-0.913847	0.00149714	-0.57627	0.134876	-0.0536509	0.899597	-0.88706	0.00330329	-0.768907	0.025753
Pp3c15_5480	turquoise	0.774512	0.0240337	0.794243	0.0185551	-0.780521	0.0222714	-0.910584	0.00166954	-0.586076	0.126813	-0.0997412	0.814222	-0.806556	0.015573	-0.755424	0.0301939
Pp3c25_610	turquoise	0.197863	0.638575	0.794021	0.0186118	-0.806071	0.0156844	-0.665532	0.0716462	-0.828442	0.0110548	-0.435145	0.281246	-0.257336	0.538373	-0.842728	0.00861413
Pp3c15_20230	turquoise	-0.0576654	0.892117	0.793981	0.018622	-0.633155	0.0919548	-0.611332	0.107322	-0.895317	0.00264747	-0.734873	0.0378178	-0.0766387	0.856864	-0.769711	0.0255018
Pp3c15_18090	turquoise	0.844118	0.00839694	0.793819	0.0186635	-0.834384	0.00999258	-0.892441	0.00286534	-0.605135	0.111935	-0.0338037	0.936666	-0.854136	0.00693462	-0.80865	0.0150981
Pp3c17_16170	turquoise	0.379802	0.353391	0.793702	0.0186935	-0.439526	0.275874	-0.762679	0.0277503	-0.697031	0.0546835	-0.554156	0.154079	-0.479652	0.229072	-0.637725	0.0889091
Pp3c1_6230	turquoise	0.0851517	0.841111	0.793371	0.0187787	-0.662454	0.0734503	-0.636574	0.0896707	-0.892326	0.00287428	-0.68121	0.0628637	-0.210489	0.616835	-0.800187	0.0170745
Pp3c22_1800	turquoise	0.834441	0.00998273	0.793074	0.0188551	-0.654732	0.0780929	-0.881572	0.0037923	-0.67409	0.0667678	-0.405333	0.31914	-0.898523	0.00241764	-0.756751	0.0297375
Pp3c5_6120	turquoise	0.894478	0.0027099	0.793008	0.0188724	-0.840782	0.00892399	-0.895135	0.00266096	-0.635904	0.0901152	-0.14813	0.726292	-0.943104	0.000441034	-0.839566	0.00912129
Pp3c4_29820	turquoise	0.74161	0.0352026	0.792688	0.0189549	-0.619955	0.101087	-0.889505	0.00309933	-0.601675	0.114558	-0.312058	0.451766	-0.818134	0.0130615	-0.700739	0.052864
Pp3c26_4720	turquoise	0.75865	0.0290915	0.792427	0.0190228	-0.524498	0.182042	-0.847814	0.00783669	-0.694717	0.0558378	-0.503673	0.203177	-0.778044	0.0229878	-0.687326	0.0596209
Pp3c20_22530	turquoise	0.130644	0.757816	0.792298	0.019056	-0.810756	0.0146299	-0.645894	0.0836115	-0.867468	0.00525654	-0.531286	0.175419	-0.22252	0.596343	-0.857422	0.00649318
Pp3c19_15390	turquoise	-0.00463324	0.991313	0.792231	0.0190735	-0.505124	0.201663	-0.619848	0.101163	-0.891637	0.00292819	-0.856891	0.00656327	-0.151137	0.720905	-0.72174	0.0432477
Pp3c8_24200	turquoise	0.582341	0.129851	0.792038	0.0191238	-0.611769	0.107001	-0.810077	0.0147798	-0.645463	0.0838866	-0.307146	0.459296	-0.624083	0.0981774	-0.707932	0.0494396
Pp3c11_21520	turquoise	0.482194	0.226255	0.791621	0.0192327	-0.674294	0.0666543	-0.795713	0.0181818	-0.743799	0.0343774	-0.549241	0.158539	-0.626162	0.0967306	-0.772362	0.0246845
Pp3c14_12710	turquoise	0.0450081	0.915724	0.791471	0.0192717	-0.721228	0.0434684	-0.643533	0.0851235	-0.874348	0.00450397	-0.631774	0.0928871	-0.148495	0.725637	-0.798808	0.0174113
Pp3c4_10140	turquoise	0.846302	0.00806281	0.791442	0.0192794	-0.717821	0.0449543	-0.91306	0.00153758	-0.583101	0.12923	-0.13418	0.751415	-0.858299	0.00637853	-0.732954	0.0385837
Pp3c8_15200	turquoise	0.123478	0.770822	0.79039	0.019556	-0.664799	0.0720734	-0.686729	0.059933	-0.771054	0.0250857	-0.427666	0.290535	-0.211928	0.614372	-0.739561	0.0359859
Pp3c9_18580	turquoise	0.808872	0.0150483	0.790255	0.0195917	-0.568233	0.141693	-0.867932	0.00520344	-0.669616	0.0692929	-0.427108	0.291235	-0.828232	0.0110935	-0.700648	0.0529082
Pp3c13_16980	turquoise	0.770379	0.0252942	0.78984	0.0197014	-0.723149	0.0426441	-0.888642	0.0031704	-0.621634	0.0998979	-0.257344	0.53836	-0.815231	0.0136653	-0.747939	0.0328494
Pp3c14_6410	turquoise	0.82143	0.0123969	0.789726	0.0197319	-0.840801	0.008921	-0.895859	0.00260769	-0.580781	0.131132	-0.00638085	0.988036	-0.869099	0.00507141	-0.808123	0.0152167
Pp3c9_4350	turquoise	0.012781	0.976038	0.78897	0.0199332	-0.686898	0.0598443	-0.590803	0.123025	-0.926545	0.000937061	-0.706745	0.0499949	-0.106578	0.801674	-0.815987	0.0135064
Pp3c20_9790	turquoise	0.397992	0.328822	0.788865	0.0199612	-0.567858	0.142014	-0.794344	0.018529	-0.682733	0.0620466	-0.504021	0.202813	-0.509098	0.197552	-0.676046	0.0656817
Pp3c15_8660	turquoise	0.859117	0.00627278	0.788649	0.0200192	-0.791104	0.0193681	-0.847071	0.00794724	-0.672843	0.0674661	-0.20063	0.633792	-0.87464	0.00447365	-0.832905	0.0102507
Pp3c13_7390	turquoise	0.654447	0.0782671	0.788397	0.0200866	-0.63488	0.0907981	-0.88117	0.00382988	-0.580286	0.131541	-0.256042	0.54049	-0.754554	0.0304955	-0.69188	0.0572723
Pp3c19_15500	turquoise	0.760743	0.0283898	0.7883	0.0201129	-0.726273	0.0413234	-0.905081	0.00198862	-0.572162	0.138337	-0.146964	0.728385	-0.859616	0.00620876	-0.745233	0.0338435
Pp3c15_23490	turquoise	0.051837	0.90298	0.78781	0.0202447	-0.745788	0.033638	-0.6269	0.0962201	-0.869539	0.00502221	-0.56669	0.143022	-0.184304	0.662176	-0.831228	0.0105484
Pp3c18_14740	turquoise	-0.0442745	0.917094	0.786924	0.0204847	-0.581742	0.130343	-0.622815	0.0990663	-0.876195	0.00431451	-0.763504	0.0274802	-0.107216	0.800506	-0.736961	0.0369951
Pp3c17_9100	turquoise	0.466115	0.244371	0.786814	0.0205146	-0.508637	0.198027	-0.739069	0.0361756	-0.828287	0.0110834	-0.782933	0.0215873	-0.545742	0.161756	-0.719156	0.0443686
Pp3c2_890	turquoise	0.0953531	0.822294	0.786433	0.0206184	-0.548193	0.159499	-0.647414	0.0826469	-0.882325	0.0037227	-0.798125	0.0175794	-0.223469	0.594736	-0.733181	0.0384928
Pp3c6_12030	turquoise	0.800914	0.0168989	0.786419	0.0206221	-0.670638	0.0687111	-0.81974	0.0127349	-0.73508	0.0377357	-0.459415	0.252128	-0.82672	0.0113755	-0.791255	0.0193285
Pp3c23_1990	turquoise	0.446304	0.267663	0.786346	0.0206421	-0.345713	0.401585	-0.764179	0.0272606	-0.730756	0.0394725	-0.710528	0.0482373	-0.525485	0.181071	-0.601789	0.114471
Pp3c22_3270	turquoise	0.0316868	0.940627	0.786308	0.0206525	-0.758103	0.0292766	-0.623442	0.0986264	-0.886026	0.00339213	-0.598676	0.116859	-0.147935	0.726642	-0.829809	0.0108044
Pp3c10_9120	turquoise	0.805983	0.0157045	0.786074	0.0207166	-0.568875	0.141141	-0.862933	0.00579416	-0.678284	0.0644516	-0.486854	0.221138	-0.853806	0.00697998	-0.710267	0.0483569
Pp3c14_10980	turquoise	0.854515	0.00688275	0.786029	0.0207288	-0.906036	0.00193067	-0.879881	0.00395193	-0.634839	0.0908253	-0.0687369	0.871524	-0.876592	0.00427447	-0.855742	0.00671654
Pp3c9_6250	turquoise	0.679607	0.0637306	0.785684	0.0208235	-0.920775	0.00117046	-0.835305	0.00983406	-0.685757	0.0604431	-0.153371	0.716908	-0.710642	0.0481848	-0.860075	0.0061504
Pp3c25_8070	turquoise	-0.000581344	0.99891	0.784999	0.0210121	-0.588404	0.12494	-0.590325	0.123405	-0.929653	0.000825046	-0.819026	0.0128796	-0.118769	0.779394	-0.771753	0.0248707
Pp3c13_919	turquoise	0.287211	0.490362	0.784227	0.0212259	-0.912069	0.00158953	-0.731843	0.0390316	-0.75851	0.0291388	-0.29271	0.481712	-0.405946	0.318339	-0.868444	0.00514522
Pp3c17_15814	turquoise	0.77712	0.0232585	0.784014	0.0212853	-0.678975	0.0640742	-0.899278	0.00236549	-0.605465	0.111686	-0.289541	0.486689	-0.849501	0.00758904	-0.72262	0.0428699
Pp3c5_28340	turquoise	0.659215	0.075377	0.783971	0.021297	-0.671221	0.0683806	-0.803213	0.0163504	-0.75928	0.0288794	-0.518695	0.187807	-0.720284	0.0438773	-0.780796	0.0221927
Pp3c5_14630	turquoise	0.698358	0.0540282	0.783433	0.0214472	-0.749039	0.0324507	-0.839918	0.00906388	-0.624912	0.0975991	-0.109114	0.79703	-0.711818	0.0476464	-0.763487	0.0274857
Pp3c6_19610	turquoise	0.185065	0.660845	0.783221	0.0215067	-0.717523	0.0450858	-0.672839	0.0674688	-0.774985	0.0238918	-0.422719	0.296761	-0.316818	0.444519	-0.798887	0.0173917
Pp3c6_6070	turquoise	0.710788	0.0481177	0.782911	0.0215935	-0.522786	0.183733	-0.866949	0.0053164	-0.608419	0.109476	-0.346486	0.400462	-0.734522	0.0379573	-0.638371	0.0884834
Pp3c14_10559	turquoise	0.680772	0.0630999	0.782708	0.0216507	-0.650688	0.0805907	-0.867356	0.00526951	-0.564676	0.144768	-0.165051	0.696104	-0.744185	0.0342331	-0.696392	0.0550005
Pp3c7_9990	turquoise	-0.032889	0.938378	0.782675	0.0216601	-0.501278	0.205686	-0.62343	0.0986347	-0.849396	0.00760427	-0.796596	0.0179598	-0.123846	0.770152	-0.693945	0.0562259
Pp3c17_21860	turquoise	0.688457	0.0590322	0.782587	0.0216847	-0.845639	0.00816333	-0.778351	0.0228981	-0.74759	0.0329767	-0.294104	0.479529	-0.740672	0.0355599	-0.88328	0.00363547
Pp3c24_9020	turquoise	0.497102	0.2101	0.782103	0.0218212	-0.616186	0.103786	-0.797229	0.0178016	-0.68623	0.0601945	-0.473446	0.236023	-0.580061	0.131726	-0.707391	0.0496921
Pp3c9_1450	turquoise	0.142259	0.736842	0.782091	0.0218246	-0.676804	0.0652633	-0.608458	0.109447	-0.903555	0.00208364	-0.648504	0.0819591	-0.189077	0.653839	-0.806701	0.0155397
Pp3c3_33180	turquoise	0.171982	0.683836	0.78134	0.0220378	-0.766218	0.0266039	-0.668411	0.0699824	-0.773218	0.0244241	-0.386898	0.343708	-0.295152	0.47789	-0.816233	0.0134549
Pp3c13_13839	turquoise	0.231738	0.580796	0.781264	0.0220593	-0.835816	0.00974676	-0.703355	0.0516025	-0.791126	0.0193623	-0.396795	0.330414	-0.370665	0.366038	-0.848964	0.00766724
Pp3c7_25620	turquoise	0.824106	0.0118731	0.781256	0.0220616	-0.567283	0.142511	-0.883143	0.00364789	-0.610368	0.108032	-0.329597	0.425304	-0.881949	0.0037574	-0.688499	0.0590105
Pp3c9_15340	turquoise	0.589301	0.124222	0.780624	0.022242	-0.454518	0.257876	-0.770617	0.0252206	-0.773299	0.0243994	-0.728955	0.0402099	-0.655522	0.0776104	-0.683529	0.0616222
Pp3c11_10990	turquoise	0.149919	0.723085	0.780593	0.0222509	-0.681899	0.0624933	-0.647507	0.0825877	-0.889544	0.00309608	-0.71408	0.046621	-0.270219	0.517463	-0.803732	0.0162281
Pp3c13_17110	turquoise	0.751698	0.0314987	0.780082	0.0223975	-0.653672	0.0787429	-0.899123	0.00237608	-0.545083	0.162366	-0.148444	0.725729	-0.802535	0.016511	-0.683504	0.0616356
Pp3c23_10340	turquoise	0.23928	0.568182	0.779963	0.0224316	-0.822717	0.0121432	-0.708978	0.0489527	-0.738548	0.036377	-0.315206	0.446969	-0.38222	0.350078	-0.830968	0.0105949
Pp3c13_13930	turquoise	0.5752	0.135773	0.778669	0.0228057	-0.646644	0.083135	-0.752051	0.0313735	-0.806381	0.0156131	-0.633832	0.0915001	-0.656807	0.0768289	-0.793494	0.0187471
Pp3c17_13460	turquoise	-0.0691481	0.87076	0.778123	0.0229647	-0.650402	0.0807692	-0.591462	0.122502	-0.884101	0.0035616	-0.704108	0.0512429	-0.0615524	0.88488	-0.771455	0.0249623
[truncated: 4,377 more rows]

## Sheet: yellow
Supplementary Table S3. Gene module membership using WGCNA. A weighted gene network was constructed using the set of 6371 differentially expressed genes (DEG) and WGCNA method.
Sheet #1 The modules (cluster of genes) were color-coded and for each gene, a module_membership was calculated indicating to which module the gene was assigned (Module_Membership.cor)
Accompagning sheets : Details of Blast description of each gene within modules.
id	module color	ModuleMembership	Pvalue	Sequence Description	Sequence Length	Blast Hits Count	Blast Min E-Value	Blast Similarity Mean	Blast Hit Description (HSP)	Blast Hit Taxonomy Name	Blast Hit E-Value	Blast Hit Length	Blast Hit Alignment Length	Blast Hit Gene Identifier	Blast Hit Accession	Blast Hit Score	Blast Top Hit Description (HSP)	Blast Top Hit Taxonomy Name	Blast Top Hit E-Value	Mapping Gene Name	Annotation GO Count	InterPro Accession	InterPro Type	InterPro Name	InterPro Signatures	InterPro GO ID	InterPro GO Term	InterPro GO Category
Pp3c20_14730	yellow	0.996777	8.3495e-08	DNAJ heat shock family protein	603	20	9.4e-61	0.6512	gi|15231993|ref|NP_187509.1|DNAJ heat shock N-terminal domain-containing protein [Arabidopsis thaliana]/gi|1063710315|ref|NP_001319504.1|DNAJ heat shock N-terminal domain-containing protein [Arabidopsis thaliana]/gi|75337554|sp|Q9SR96.1|DNJ63_ARATHRecName: Full=DnaJ protein ERDJ3A AltName: Full=Chaperone protein dnaJ 63 Short=AtDjA63 Short=AtJ63 AltName: Full=Endoplasmic reticulum dnaJ domain-con…	Arabidopsis thaliana/Arabidopsis thaliana/Arabidopsis thaliana/Arabidopsis thaliana/Arabidopsis thaliana/Arabidopsis thaliana/Arabidopsis thaliana/Arabidopsis thaliana/Arabidopsis thaliana;Arabidopsis thaliana/Arabidopsis thaliana;Arabidopsis thaliana/Arabidopsis thaliana/Arabidopsis thaliana/Arabidopsis thaliana/Arabidopsis thaliana/Arabidopsis thaliana;Arabidopsis thaliana;Arabidopsis thaliana/…	9.4E-61;7.2E-17;9.1E-17;1.0E-16;1.0E-15;1.1E-15;1.1E-15;1.1E-15;4.2E-15;4.6E-15;4.8E-15;4.9E-15;5.0E-15;5.1E-15;5.7E-15;5.9E-15;9.8E-15;1.5E-14;1.7E-14;2.4E-14	572;396;447;447;442;442;442;442;337;438;323;517;323;517;238;346;233;277;290;348	425;85;85;85;85;85;85;85;129;102;69;102;69;102;69;84;69;69;69;107	1039015998/15231993/1032291078/28827380/28393002/1063710315/332641182/6403503/75337554;7271051/4490747;18420568/1063727809/332661746/1039018553/17380628/15450581;1032283050;110738885/30794072;330252203/18399949/75337333/20197886;21536561;1032293733;330251934/4586038/1032295506/1032295505/15225377/22137258/15982895/21554404;9294487;6403504/332641173/208879540/1032292224/15231987;1032286928;2161809…	ANM65503/AAO41936/AEE74703/OAP05405/Q9SR96/AAF07843/AAO50534/NP_001319504/NP_187509;CAB38909/CAB80659;AAK96562/AAL36077/AEE87146/NP_001329618/NP_568076/ANM67816;OAO97377;AAP40480/BAF01364;AAD22362/NP_565533/Q9SJZ7/AEC07297;AAM60893;OAP08059;AAM63509/AAD25656/OAP09832/NP_179646/OAP09831/AAM91474/AAL09794/AEC07028;BAB02706;NP_187503/AAF07844/AEE74694/OAP06551/ACI31315;OAP01255;AAM67147;AEE76012/NP_…	213.001;84.3445;84.3445;84.3445;81.2629;81.2629;81.2629;80.8777;78.1814;78.9518;77.7962;79.337;77.7962;79.337;76.2554;77.7962;75.0998;75.485;75.485;76.2554	gi|28393002|gb|AAO41936.1|putative DnaJ protein [Arabidopsis thaliana]/gi|1032291078|gb|OAP05405.1|TMS1 [Arabidopsis thaliana]/gi|332641182|gb|AEE74703.1|DNAJ heat shock N-terminal domain-containing protein [Arabidopsis thaliana]/gi|1063710315|ref|NP_001319504.1|DNAJ heat shock N-terminal domain-containing protein [Arabidopsis thaliana]/gi|1039015998|gb|ANM65503.1|DNAJ heat shock N-terminal domai…	Arabidopsis thaliana	9.4e-61	DJA5;DJA6;T16O11.15;AXX17_At3g18880;AXX17_At3g56900;Q9LVI7;AXX17_At2g17930;T5J17.130;T5J17.130;AXX17_At2g15890;Q9LVI7;AXX17_At4g45400;DJA6;ERDJ3B;ERDJ3A;DJA6;AXX17_At4g45400;AXX17_At2g17930;AXX17_At2g15890;AXX17_At3g18880;ERDJ3B;ERDJ3B;DJA6;ERDJ3B;DJA6;DJA5;AXX17_At4g32790;DJA5;At2g20560;DJA5;AXX17_At3g18880;At5g01390;ERDJ3B;ERDJ3B;AXX17_At3g56900;AXX17_At4g45400;ERDJ3B;AXX17_At3g08560;DJA5;DJA6;…		IPR001623;noIPR;IPR001623;IPR001623;IPR036869;IPR036249	DOMAIN;DOMAIN;DOMAIN;DOMAIN;HOMOLOGOUS_SUPERFAMILY;HOMOLOGOUS_SUPERFAMILY	DnaJ domain;DnaJ domain;DnaJ domain;DnaJ domain;Chaperone J-domain superfamily;Thioredoxin-like superfamily	PF00226 (PFAM);PF13848 (PFAM);PS50076 (PROSITE_PROFILES);cd06257 (CDD);SSF46565 (SUPERFAMILY);SSF52833 (SUPERFAMILY)	;;;;;	;;;;;	;;;;;
Pp3c17_7450	yellow	0.99556	2.18145e-07	---NA---	240
Pp3c4_4330	yellow	0.993746	6.08662e-07	---NA---	55
Pp3c1_3700	yellow	0.9932	7.82042e-07	LEUNIG-like protein	860	20	0	0.5704	gi|145323105|ref|NP_001031466.2|LEUNIG-like protein [Arabidopsis thaliana]/gi|330253631|gb|AEC08725.1|LEUNIG-like protein [Arabidopsis thaliana];gi|11141605|gb|AAG32022.1|AF277458_1LEUNIG [Arabidopsis thaliana]/gi|1032283323|gb|OAO97650.1|RON2 [Arabidopsis thaliana];gi|18418034|ref|NP_567896.1|transcriptional corepressor LEUNIG [Arabidopsis thaliana]/gi|30580400|sp|Q9FUY2.2|LEUNG_ARATHRecName: Fu…	Arabidopsis thaliana/Arabidopsis thaliana;Arabidopsis thaliana/Arabidopsis thaliana;Arabidopsis thaliana/Arabidopsis thaliana/Arabidopsis thaliana;Arabidopsis thaliana/Arabidopsis thaliana/Arabidopsis thaliana/Arabidopsis thaliana/Arabidopsis thaliana/Arabidopsis thaliana/Arabidopsis thaliana/Arabidopsis thaliana/Arabidopsis thaliana/Arabidopsis thaliana/Arabidopsis thaliana/Arabidopsis thaliana/…	0.0E0;0.0E0;0.0E0;0.0E0;0.0E0;0.0E0;0.0E0;2.8E-100;9.0E-99;6.5E-81;5.3E-80;2.5E-22;4.8E-22;1.1E-21;1.7E-21;8.7E-20;2.2E-19;2.2E-19;2.9E-19;3.0E-19	785;931;931;787;806;969;930;249;244;501;503;333;554;333;554;756;839;839;829;317	874;663;663;876;890;643;663;254;249;548;550;336;283;316;283;269;270;270;270;286	330253631/145323105;1032283323/11141605;30580400/332660676/18418034;30685398/2914703/30685392/25090107/1032294253/30685401/75318320/330253630/330253629/330253628/18403052/330253627/79593803/330253626/13605815;334184640/330253632;332660677/334187092;7270159/4914452;1032294251;110740707;1032294252;1032294254;4263521/7269758/16612252/21928079/75337832/15235470/332656821/21593699;58652074/15227373/31…	NP_001031466/AEC08725;AAG32022/OAO97650;Q9FUY2/NP_567896/AEE86076;AEC08721/AEC08720/OAP08579/AAK32893/NP_850192/NP_850193/O48847/NP_850194/NP_565749/NP_850195/AAC04493/AEC08723/AEC08722/AAN72230/AEC08724;NP_001189659/AEC08726;AEE86077/NP_001190891;CAB43692/CAB79972;OAP08577;BAE98454;OAP08578;OAP08580;CAB77758/AAM65666/AAM78068/AEE82221/AAD15347/Q9SY00/AAL27497/NP_192182;O22212/NP_181681/ANM62834/…	665.611;664.07;664.07;664.07;656.366;650.973;637.876;313.153;308.916;270.781;268.47;100.523;102.449;98.5969;100.908;96.2857;95.1301;95.1301;94.7449;90.8929	gi|145323105|ref|NP_001031466.2|LEUNIG-like protein [Arabidopsis thaliana]/gi|330253631|gb|AEC08725.1|LEUNIG-like protein [Arabidopsis thaliana]	Arabidopsis thaliana	0	LUH;LUH;LUH;AXX17_At5g08220;Q0WV51;LIS;LUH;WDR5A;LUH;AXX17_At5g08220;LUH;LUG;LUG;LIS;LIS;LUH;LUH;LUH;WDR5A;LUG;Q0WV51;LIS;WDR5B;LUG;LUH;WDR5A;LUG;LUH;AXX17_At5g08220;LUG;LUH;LIS;LUH;LUH;LUG;LUH;LIS;Q0WV51;LUG;LUH;LUH;LUG;LUH;LUH;LUH;LUH;LUH;AXX17_At5g08220;LUH;LUG;Q0WV51;LUG;LUH;LUH;LUH;LUG;Q0WV51;LUG;LUG;LUH;LUG;LUG;Q0WV51;LUH;AXX17_At5g08220;LUH;LUH;WDR5A;AXX17_At5g08220;Q0WV51;LUH;LUH;WDR5B;LU…		IPR006594;IPR001680;noIPR;noIPR;noIPR;noIPR;IPR001680;IPR001680;IPR001680;IPR017986;IPR006594;IPR001680;noIPR;IPR036322	DOMAIN;REPEAT;REPEAT;REPEAT;REPEAT;REPEAT;REPEAT;REPEAT;REPEAT;DOMAIN;DOMAIN;REPEAT;REPEAT;HOMOLOGOUS_SUPERFAMILY	LIS1 homology motif;WD40 repeat;WD40 repeat;WD40 repeat;WD40 repeat;WD40 repeat;WD40 repeat;WD40 repeat;WD40 repeat;WD40-repeat-containing domain;LIS1 homology motif;WD40 repeat;WD40 repeat;WD40-repeat-containing domain superfamily	PF08513 (PFAM);PF00400 (PFAM);PTHR44376 (PANTHER);PTHR44376:SF4 (PANTHER);PTHR44376:SF4 (PANTHER);PTHR44376 (PANTHER);PS50082 (PROSITE_PROFILES);PS50082 (PROSITE_PROFILES);PS50082 (PROSITE_PROFILES);PS50294 (PROSITE_PROFILES);PS50896 (PROSITE_PROFILES);PS50082 (PROSITE_PROFILES);cd00200 (CDD);SSF50978 (SUPERFAMILY)	GO:0005515;GO:0005515;;;;;GO:0005515;GO:0005515;GO:0005515;GO:0005515;GO:0005515;GO:0005515;;GO:0005515	protein binding;protein binding;;;;;protein binding;protein binding;protein binding;protein binding;protein binding;protein binding;;protein binding	Molecular Function;Molecular Function;;;;;Molecular Function;Molecular Function;Molecular Function;Molecular Function;Molecular Function;Molecular Function;;Molecular Function
Pp3c15_21400	yellow	0.993094	8.19013e-07	Aha1 domain-containing protein	352	3	1e-147	0.6961	gi|21539453|gb|AAM53279.1|unknown protein [Arabidopsis thaliana]/gi|23197674|gb|AAN15364.1|unknown protein [Arabidopsis thaliana];gi|18399461|ref|NP_566410.1|Aha1 domain-containing protein [Arabidopsis thaliana]/gi|12322021|gb|AAG51059.1|AC069473_21unknown protein 42843-40829 [Arabidopsis thaliana]/gi|10998146|dbj|BAB03117.1|unnamed protein product [Arabidopsis thaliana]/gi|21593383|gb|AAM65332.1…	Arabidopsis thaliana/Arabidopsis thaliana;Arabidopsis thaliana/Arabidopsis thaliana/Arabidopsis thaliana/Arabidopsis thaliana/Arabidopsis thaliana/Arabidopsis thaliana;Arabidopsis thaliana/Arabidopsis thaliana	1.0E-147;1.7E-147;6.1E-121	360;360;321	363;363;363	21539453/23197674;1032286980/10998146/332641620/12322021/18399461/21593383;332641621/30682028	AAM53279/AAN15364;NP_566410/AAG51059/OAP01307/AAM65332/BAB03117/AEE75141;AEE75142/NP_850566	422.165;421.779;352.829	gi|23197674|gb|AAN15364.1|unknown protein [Arabidopsis thaliana]/gi|21539453|gb|AAM53279.1|unknown protein [Arabidopsis thaliana]	Arabidopsis thaliana	1e-147	T21B14.13;MEC18.18;AXX17_At3g12010;At3g12050;T21B14.13;T21B14.13;At3g12050;AXX17_At3g12010;AXX17_At3g12010;T21B14.13;MEC18.18;AXX17_At3g12010;T21B14.13;T21B14.13;AXX17_At3g12010;T21B14.13;T21B14.13;AXX17_At3g12010;AXX17_At3g12010;AXX17_At3g12010;At3g12050;MEC18.18;At3g12050;MEC18.18;T21B14.13;T21B14.13;At3g12050;At3g12050;At3g12050;MEC18.18;MEC18.18;MEC18.18;MEC18.18;At3g12050		IPR015310;IPR013538;noIPR;noIPR;noIPR;noIPR;IPR036338	DOMAIN;FAMILY;FAMILY;FAMILY;FAMILY;FAMILY;HOMOLOGOUS_SUPERFAMILY	Activator of Hsp90 ATPase, N-terminal;Activator of Hsp90 ATPase homologue 1-like;Activator of Hsp90 ATPase homologue 1-like;Activator of Hsp90 ATPase homologue 1-like;Activator of Hsp90 ATPase homologue 1-like;Activator of Hsp90 ATPase homologue 1-like;Activator of Hsp90 ATPase, Aha1	PF09229 (PFAM);PF08327 (PFAM);PTHR13009:SF16 (PANTHER);PTHR13009 (PANTHER);cd08892 (CDD);SSF55961 (SUPERFAMILY);SSF103111 (SUPERFAMILY)	GO:0001671/GO:0051087;GO:0006950;;;;;	ATPase activator activity/chaperone binding;response to stress;;;;;	Molecular Function/Molecular Function;Biological Process;;;;;
Pp3c19_4790	yellow	0.993087	8.21742e-07	Clp ATPase	890	20	0	0.7259	gi|537446|gb|AAA67927.1|AtHSP101 [Arabidopsis thaliana];gi|18410584|ref|NP_565083.1|heat shock protein 101 [Arabidopsis thaliana]/gi|21264430|sp|P42730.2|CLPB1_ARATHRecName: Full=Chaperone protein ClpB1 AltName: Full=ATP-dependent Clp protease ATP-binding subunit ClpB homolog 1 AltName: Full=Casein lytic proteinase B1 AltName: Full=Heat shock protein 101 AltName: Full=Protein DEFECTIVE IN LONG-TE…	Arabidopsis thaliana;Arabidopsis thaliana/Arabidopsis thaliana/Arabidopsis thaliana/Arabidopsis thaliana/Arabidopsis thaliana;Arabidopsis thaliana/Arabidopsis thaliana/Arabidopsis thaliana;Arabidopsis thaliana;Arabidopsis thaliana/Arabidopsis thaliana;Arabidopsis thaliana/Arabidopsis thaliana/Arabidopsis thaliana/Arabidopsis thaliana;Arabidopsis thaliana;Arabidopsis thaliana;Arabidopsis thaliana/…	0.0E0;0.0E0;0.0E0;0.0E0;0.0E0;0.0E0;0.0E0;0.0E0;0.0E0;0.0E0;0.0E0;0.0E0;0.0E0;0.0E0;0.0E0;0.0E0;0.0E0;0.0E0;9.9E-178;1.5E-101	911;911;817;831;668;968;968;964;964;623;460;591;929;928;921;952;952;952;945;558	883;883;814;859;704;865;865;865;864;656;460;599;730;730;719;719;719;719;703;276	537446;18410584/12324908/332197455/21264430/6715468;1039007870/1032299829/1063695295;7435720;7268173/5302773;332004779/18417676/75174044/9755800;1032276719;1032293637;25090122/18400735/330252568/75161490/17979454;347602480/332658073/18414279;17065040;1032284882;110742601/20856956/18423214/9758239/1032277740/75170759/332008628;2921158;332644946/334185828;1032288151;332644945/75213256/1039013686/10…	AAA67927;AEE35576/AAG52410/AAF26423/NP_565083/P42730;ANM58052/NP_001320516/OAP14154;D71409;CAB46061/CAB78509;Q9LF37/CAC01744/AED92162/NP_568314;OAO91047;OAP07963;Q8VYJ7/AEC07662/AAN72234/AAL50064/NP_565586;NP_567437/AEE83473/F4JVJ1;AAL32674;OAO99209;Q9FI56/BAB08738/BAE99213/AED96011/NP_568746/OAO92068/AAM26692;AAC04687;NP_001190035/AEE78467;OAP02478;NP_001325472/NP_001325473/ANM63380/ANM63381/Q9S…	1357.43;1357.04;1270.76;940.643;855.129;818.15;817.765;810.061;807.749;779.245;720.309;709.138;620.542;616.305;607.831;607.06;607.06;605.905;539.65;328.176	gi|537446|gb|AAA67927.1|AtHSP101 [Arabidopsis thaliana]	Arabidopsis thaliana	0	CLPB4;CLPB2;HSP101;AXX17_At1g68680;HSP93-III;CLPD;CLPB3;CLPC1;CLPD;CLPB3;AXX17_At5g14960;CLPC2;CLPB1;AXX17_At2g20870;AXX17_At5g49860;CLPC2;CLPC1;CLPB3;CLPC1;CLPC2;CLPB3;AXX17_At5g49860;CLPD;CLPC1;CLPC1;AXX17_At5g49710;CLPB4;AXX17_At4g16930;AXX17_At4g16930;CLPC2;CLPD;CLPB3;AXX17_At3g43020;AXX17_At3g43020;CLPB1;CLPC1;CLPC1;AXX17_At3g43020;CLPB4;AXX17_At4g16930;CLPC2;CLPB4;CLPD;HSP93-III;CLPC1;CLPC2…		IPR003959;IPR019489;IPR004176;IPR003959;noIPR;noIPR;noIPR;noIPR;IPR036628;IPR027417;IPR027417	DOMAIN;DOMAIN;DOMAIN;DOMAIN;DOMAIN;DOMAIN;DOMAIN;DOMAIN;HOMOLOGOUS_SUPERFAMILY;HOMOLOGOUS_SUPERFAMILY;HOMOLOGOUS_SUPERFAMILY	ATPase, AAA-type, core;Clp ATPase, C-terminal;Clp, N-terminal;ATPase, AAA-type, core;ATPase, AAA-type, core;ATPase, AAA-type, core;ATPase, AAA-type, core;ATPase, AAA-type, core;Clp, N-terminal domain superfamily;P-loop containing nucleoside triphosphate hydrolase;P-loop containing nucleoside triphosphate hydrolase	PF00004 (PFAM);PF10431 (PFAM);PF02861 (PFAM);PF07724 (PFAM);PTHR11638:SF146 (PANTHER);PTHR11638 (PANTHER);cd00009 (CDD);cd00009 (CDD);SSF81923 (SUPERFAMILY);SSF52540 (SUPERFAMILY);SSF52540 (SUPERFAMILY)	GO:0005524;;;GO:0005524;;;;;GO:0019538;;	ATP binding;;;ATP binding;;;;;protein metabolic process;;	Molecular Function;;;Molecular Function;;;;;Biological Process;;
Pp3c25_1090	yellow	0.992743	9.50241e-07	DNA-binding protein with MIZ/SP-RING zinc finger, PHD-finger and SAP domain-containing protein	706	18	2.1e-68	0.5461	gi|79527303|ref|NP_198973.3|RING/U-box superfamily protein [Arabidopsis thaliana]/gi|961512637|sp|F4JYG0.1|PIAL2_ARATHRecName: Full=E4 SUMO-protein ligase PIAL2 AltName: Full=Protein INHIBITOR OF ACTIVATED STAT-LIKE 2/gi|332007311|gb|AED94694.1|RING/U-box superfamily protein [Arabidopsis thaliana]/gi|1032278069|gb|OAO92397.1|hypothetical protein AXX17_AT5G39340 [Arabidopsis thaliana];gi|110738352…	Arabidopsis thaliana/Arabidopsis thaliana/Arabidopsis thaliana/Arabidopsis thaliana;Arabidopsis thaliana;Arabidopsis thaliana;Arabidopsis thaliana/Arabidopsis thaliana;Arabidopsis thaliana/Arabidopsis thaliana;Arabidopsis thaliana;Arabidopsis thaliana;Arabidopsis thaliana;Arabidopsis thaliana;Arabidopsis thaliana;Arabidopsis thaliana/Arabidopsis thaliana/Arabidopsis thaliana/Arabidopsis thaliana/…	2.1E-68;3.2E-68;1.5E-65;1.3E-57;2.2E-41;1.1E-32;1.7E-22;2.6E-18;4.0E-14;6.6E-14;1.3E-13;1.3E-13;1.4E-13;1.4E-13;1.4E-13;1.6E-13;3.3E-13;9.6E-11	760;760;773;847;829;719;274;260;842;723;832;885;873;885;873;884;885;535	447;447;459;384;384;334;270;241;408;100;100;100;100;100;100;100;100;58	961512637/1032278069/332007311/79527303;110738352;1032278068;961512636/728632434;332190245/334182406;10178012;1032305106;1032305107;2342694;222422913;51969768/62319301/62319730/222423416/79331537/332009943;62319138;51339279/1063742374/28416515/30697367/9757744/1039021383/22654962/62319933/332009942;332009945/42573746/186532611/332009941;1032276327;62319847/332009944/73919315/145323676;51970350;10…	NP_198973/OAO92397/AED94694/F4JYG0;BAF01103;OAO92396;AIY68679/A0A0A7EPL0;NP_172366/AEE28366;BAB11464;OAP19431;OAP19432;AAB70421;BAH19443;NP_001032108/BAD43576/AED97326/BAD94544/BAH19679/BAD95283;BAD94301;NP_001332003/BAD94016/AAM98074/AED97325/AAU00414/BAB08225/NP_200849/AAO42788/ANM70389;NP_974969/AED97328/NP_001119465/AED97324;OAO90655;NP_001032109/AED97327/Q680Q4/BAD93882;BAD43867;OAP16397	240.35;239.58;232.646;211.46;163.31;135.961;99.3673;86.6557;77.411;76.6406;75.8702;75.8702;75.8702;75.8702;75.8702;75.485;74.7146;66.2402	gi|79527303|ref|NP_198973.3|RING/U-box superfamily protein [Arabidopsis thaliana]/gi|1032278069|gb|OAO92397.1|hypothetical protein AXX17_AT5G39340 [Arabidopsis thaliana]/gi|961512637|sp|F4JYG0.1|PIAL2_ARATHRecName: Full=E4 SUMO-protein ligase PIAL2 AltName: Full=Protein INHIBITOR OF ACTIVATED STAT-LIKE 2/gi|332007311|gb|AED94694.1|RING/U-box superfamily protein [Arabidopsis thaliana]	Arabidopsis thaliana	2.1e-68	PIAL2;PIAL2;PIAL2;SIZ1;PIAL2;PIAL1;SIZ1;SIZ1;SIZ1;AXX17_At1g08730;PIAL2;AXX17_At5g39340;PIAL1;PIAL1;PIAL1;PIAL1;AXX17_At1g08720;PIAL1;SIZ1;PIAL1;SIZ1;AXX17_At5g59860;PIAL2;AXX17_At1g08720;SIZ1;AXX17_At5g59860;AXX17_At5g39340;SIZ1;SIZ1;SIZ1;SIZ1;PIAL1;PIAL2;AXX17_At1g08730;At5g60410;At5g60410;AXX17_At1g08720;PIAL2;SIZ1;SIZ1;PIAL2;AXX17_At5g59860;PIAL1;AXX17_At5g39340;At5g60410;AXX17_At5g39340;PIAL…		IPR004181;IPR027229;noIPR;IPR004181;noIPR;noIPR	DOMAIN;FAMILY;FAMILY;DOMAIN;DOMAIN;DOMAIN	Zinc finger, MIZ-type;E3 SUMO protein ligase;E3 SUMO protein ligase;Zinc finger, MIZ-type;Zinc finger, MIZ-type;Zinc finger, MIZ-type	PF02891 (PFAM);PTHR10782:SF4 (PANTHER);PTHR10782 (PANTHER);PS51044 (PROSITE_PROFILES);cd16650 (CDD);SSF57850 (SUPERFAMILY)	GO:0008270;GO:0019789;;GO:0008270;;	zinc ion binding;SUMO transferase activity;;zinc ion binding;;	Molecular Function;Molecular Function;;Molecular Function;;
Pp3c18_16670	yellow	0.992322	1.12527e-06	HSP20-like chaperones superfamily protein	91	20	2e-22	0.6627	gi|984044|emb|CAA61675.1|17.6 kD HSP [Arabidopsis thaliana];gi|15239846|ref|NP_196763.1|17.6 kDa class II heat shock protein [Arabidopsis thaliana]/gi|232274|sp|P29830.1|HS176_ARATHRecName: Full=17.6 kDa class II heat shock protein AltName: Full=17.6 kDa heat shock protein Short=AtHsp17.6/gi|16338|emb|CAA45039.1|heat shock protein 17.6-II [Arabidopsis thaliana]/gi|7573369|emb|CAB87675.1|heat shoc…	Arabidopsis thaliana;Arabidopsis thaliana/Arabidopsis thaliana/Arabidopsis thaliana/Arabidopsis thaliana/Arabidopsis thaliana/Arabidopsis thaliana/Arabidopsis thaliana;Arabidopsis thaliana;Arabidopsis thaliana/Arabidopsis thaliana/Arabidopsis thaliana/Arabidopsis thaliana/Arabidopsis thaliana/Arabidopsis thaliana/Arabidopsis thaliana/Arabidopsis thaliana;Arabidopsis thaliana/Arabidopsis thaliana/…	2.0E-22;9.8E-21;1.5E-20;1.1E-18;2.2E-14;4.3E-14;4.7E-14;4.8E-14;5.6E-14;1.7E-13;1.8E-13;6.1E-13;6.1E-13;6.1E-13;7.5E-11;7.6E-11;8.2E-11;1.6E-10;1.7E-10;5.5E-8	156;155;159;156;157;157;157;155;155;161;161;403;195;195;156;156;156;153;156;137	81;84;65;84;82;72;72;67;67;66;66;72;82;82;68;68;68;61;66;87	984044;232274/21592360/16338/1032280389/332004368/7573369/15239846;26452718;75279004/15239849/29824229/28393558/332004369/1032277759/7573370/3256075;15222395/332189999/8778561/28973039/26452709/75311415/21555637/1032303128;1032304116;4376161/15220832/88900420/12324023/332194833/21264442;21592809;88900414/75315310/51968672/332195508/15218934/5080819/51968438/1032298616;21618106;9758837/15238509/16…	CAA61675;P29830/NP_196763/CAB87675/AED91751/CAA45039/OAO94717/AAM64311;BAC43441;CAB87676/AAO42199/AED91752/OAO92087/NP_196764/O81822/AAP04075/CAA74399;NP_172220/AAM63903/AAF79569/BAC43437/AEE28120/Q9LNW0/AAO63844/OAP17453;OAP18441;P13853/AAG51972/CAA34208/NP_175759/ABD57522/AEE32954;AAM64758;BAD43028/Q9XIE3/AEE33629/BAD42911/OAP12941/AAD39328/ABD57519/NP_176195;AAM67156;CAA35183/BAB09509/AED97223…	85.8853;81.6481;81.2629;76.2554;65.0846;64.3142;64.3142;64.3142;63.929;63.1586;62.7734;63.5438;62.003;62.003;55.8398;55.8398;55.8398;55.0694;55.0694;48.1358	gi|984044|emb|CAA61675.1|17.6 kD HSP [Arabidopsis thaliana]	Arabidopsis thaliana	2e-22	T3F20.15;HSP17.6A;HSP17.8;HSP18.1;AXX17_At5g34810;HSP17.8;HSP17.6A;HSP17.6B;HSP17.6A;HSP17.6B;HSP17.7;HSP17.6B;HSP17.4A;HSP18.1;HSP18.1;HSP17.6A;HSP17.7;T3F20.15;HSP17.6;HSP17.6B;HSP17.6;HSP17.6B;HSP18.1;HSP18.1;HSP17.7;HSP17.6A;HSP17.7;HSP17.6A;HSP17.7;HSP17.6A;HSP17.6B;HSP17.6A;HSP17.8;T3F20.15;AXX17_At4g11490;HSP18.1;HSP17.7;HSP17.8;HSP17.6;HSP17.7;HSP15.7;HSP22.0;HSP17.6;HSP15.7;HSP18.1;HSP17…		IPR002068;noIPR;IPR031107;IPR002068;IPR008978	DOMAIN;DOMAIN;FAMILY;DOMAIN;HOMOLOGOUS_SUPERFAMILY	Alpha crystallin/Hsp20 domain;Alpha crystallin/Hsp20 domain;Small heat shock protein HSP20;Alpha crystallin/Hsp20 domain;HSP20-like chaperone	PF00011 (PFAM);PTHR11527:SF249 (PANTHER);PTHR11527 (PANTHER);PS01031 (PROSITE_PROFILES);SSF49764 (SUPERFAMILY)	;;;;	;;;;	;;;;
Pp3c17_2560	yellow	0.99226	1.15271e-06	DNAJ heat shock N-terminal domain-containing protein	676	20	1.6e-55	0.5817	gi|1063741002|ref|NP_001331439.1|DnaJ heat shock amino-terminal domain protein [Arabidopsis thaliana]/gi|1039020739|gb|ANM69785.1|DnaJ heat shock amino-terminal domain protein [Arabidopsis thaliana];gi|1032281510|gb|OAO95838.1|hypothetical protein AXX17_AT5G52090 [Arabidopsis thaliana];gi|79536755|ref|NP_200127.2|DnaJ heat shock amino-terminal domain protein [Arabidopsis thaliana]/gi|1063741000|r…	Arabidopsis thaliana/Arabidopsis thaliana;Arabidopsis thaliana;Arabidopsis thaliana/Arabidopsis thaliana/Arabidopsis thaliana/Arabidopsis thaliana/Arabidopsis thaliana/Arabidopsis thaliana;Arabidopsis thaliana/Arabidopsis thaliana/Arabidopsis thaliana/Arabidopsis thaliana/Arabidopsis thaliana/Arabidopsis thaliana/Arabidopsis thaliana;Arabidopsis thaliana/Arabidopsis thaliana/Arabidopsis thaliana/…	1.6E-55;8.2E-55;1.4E-54;1.8E-54;2.4E-47;2.4E-47;2.6E-47;3.0E-47;1.4E-46;1.4E-46;2.7E-43;2.5E-41;2.9E-41;3.4E-41;3.8E-41;4.5E-41;7.3E-41;8.7E-41;2.4E-40;2.4E-40	549;760;726;755;656;656;431;431;1183;1183;376;672;558;706;721;673;706;1104;159;1104	259;314;314;314;236;236;137;137;235;235;233;236;259;257;257;242;257;246;138;247	1063741002/1039020739;1032281510;44917469/56381941/332008931/1039020743/79536755/1063741000;1063741009/1063741007/9757996/1039020742/1063741005/1039020740/1039020741;330252621/20197751/20465659/15224749/23506045/18175673/14194101;1032296646;30693076/332006794/332006795/332006798/1063734785/332006796/332006797/1039021638/1039021639/1039021636/27363370/1039021637/186527153/186527150/1063734775/9758…	NP_001331439/ANM69785;OAO95838;NP_001318793/AED96314/NP_200127/AAV85689/ANM69789/AAS49059;NP_001331441/NP_001331442/BAB08418/NP_001331440/ANM69787/ANM69786/ANM69788;AAK56245/AAL59908/AAN28882/AEC07715/NP_180126/AAM20298/AAM15231;OAP10972;NP_198554/NP_001318687/NP_851102/BAB09110/AED94179/AED94178/AED94177/NP_001119323/ANM70620/NP_001332212/AED94181/ANM70619/NP_001332211/AED94180/ANM70618/NP_00111…	199.519;201.445;200.675;200.675;178.718;178.718;174.096;174.096;179.489;179.489;161.384;161.384;159.844;161.384;161.384;160.999;160.614;161.77;146.362;160.614	gi|1039020739|gb|ANM69785.1|DnaJ heat shock amino-terminal domain protein [Arabidopsis thaliana]/gi|1063741002|ref|NP_001331439.1|DnaJ heat shock amino-terminal domain protein [Arabidopsis thaliana]	Arabidopsis thaliana	1.6e-55	20197751;20197751;20197751;20197751;20197751		IPR001623;IPR024593;noIPR;IPR001623;IPR001623;IPR036869	DOMAIN;DOMAIN;DOMAIN;DOMAIN;DOMAIN;HOMOLOGOUS_SUPERFAMILY	DnaJ domain;Domain of unknown function DUF3444;Domain of unknown function DUF3444;DnaJ domain;DnaJ domain;Chaperone J-domain superfamily	PF00226 (PFAM);PF11926 (PFAM);PTHR44137 (PANTHER);PS50076 (PROSITE_PROFILES);cd06257 (CDD);SSF46565 (SUPERFAMILY)	;;;;;	;;;;;	;;;;;
Pp3c1_17880	yellow	0.991309	1.63021e-06	Sec23/Sec24 protein transport family protein	1074	15	0	0.5591	gi|30680129|ref|NP_187366.2|Sec23/Sec24 protein transport family protein [Arabidopsis thaliana]/gi|78099801|sp|Q9SFU0.2|SC24A_ARATHRecName: Full=Protein transport protein Sec24-like At3g07100/gi|22531076|gb|AAM97042.1|putative Sec24-like COPII protein [Arabidopsis thaliana]/gi|23197930|gb|AAN15492.1|putative Sec24-like COPII protein [Arabidopsis thaliana]/gi|332640977|gb|AEE74498.1|Sec23/Sec24 pr…	Arabidopsis thaliana/Arabidopsis thaliana/Arabidopsis thaliana/Arabidopsis thaliana/Arabidopsis thaliana/Arabidopsis thaliana;Arabidopsis thaliana;Arabidopsis thaliana;Arabidopsis thaliana;Arabidopsis thaliana/Arabidopsis thaliana/Arabidopsis thaliana/Arabidopsis thaliana/Arabidopsis thaliana/Arabidopsis thaliana/Arabidopsis thaliana;Arabidopsis thaliana;Arabidopsis thaliana/Arabidopsis thaliana/…	0.0E0;0.0E0;3.5E-172;2.0E-171;1.4E-164;2.0E-164;1.6E-163;2.8E-163;2.1E-157;4.4E-155;2.5E-154;7.7E-121;2.3E-71;1.3E-19;1.6E-19	1038;1054;1092;1092;1096;1097;1080;1097;1122;1069;1069;1008;264;745;745	777;795;1114;1114;731;731;1114;731;757;677;1071;1072;265;637;637	332640977/22531076/1032288643/30680129/23197930/78099801;6642655;443609449;1032285214;1063714881/332644372/357529159/18407762/1063714877/1039015396/1039015394;11229586;334187096/347595780/332660695/332660694/334187094;1032289129;7529768;332644373/1063714879/1039015395/79314149;7270168;3063706/7486407;62321248;4314388/15450830/330252905/34098799/18401431;1032294949	AAM97042/OAP02970/NP_187366/Q9SFU0/AAN15492/AEE74498;AAF20236;BAM76809;OAO99541;ANM64942/ANM64944/NP_566869/AEE77893/Q9M291/NP_001326943/NP_001326945;CAC16574;NP_194990/AEE86095/Q9M081/AEE86094/NP_001119101;OAP03456;CAB86912;NP_001030808/AEE77894/ANM64943/NP_001326944;CAB79981;CAA18597/T04462;BAD94443;NP_565651/AAQ56782/AAD15598/AAK96686/AEC07999;OAP09275	997.653;978.778;535.798;533.872;515.768;515.383;512.686;512.301;497.664;489.96;488.034;397.127;239.58;96.2857;95.9005	gi|332640977|gb|AEE74498.1|Sec23/Sec24 protein transport family protein [Arabidopsis thaliana]/gi|1032288643|gb|OAP02970.1|SEC24A [Arabidopsis thaliana]/gi|22531076|gb|AAM97042.1|putative Sec24-like COPII protein [Arabidopsis thaliana]/gi|30680129|ref|NP_187366.2|Sec23/Sec24 protein transport family protein [Arabidopsis thaliana]/gi|78099801|sp|Q9SFU0.2|SC24A_ARATHRecName: Full=Protein transport …	Arabidopsis thaliana	0	CEF;AT4G32640;At3g07100;AT4G32640;At3g07100;At3g07100;CEF;CEF;AT4G32640;AXX17_At2g23450;CEF;CEF;At3g07100;AXX17_At2g23450;AXX17_At2g23450;CEF;CEF;AXX17_At4g37440;At3g07100;At2g27460;CEF;At4g32640;At2g27460;At3g07100;At3g07100;AXX17_At4g37440;CEF;CEF;CEF;At2g27460;AXX17_At3g07010;CEF;At2g27460;CEF;CEF;At2g27460;AXX17_At2g23450;AXX17_At3g07010;At3g07100;At3g07100;At4g32640;At3g07100;At4g32640;CEF;A…		IPR006896;IPR006900;IPR012990;IPR006895;noIPR;noIPR;noIPR;noIPR;IPR036465;IPR036174;IPR036180;noIPR;IPR036175	DOMAIN;DOMAIN;DOMAIN;DOMAIN;DOMAIN;DOMAIN;DOMAIN;DOMAIN;HOMOLOGOUS_SUPERFAMILY;HOMOLOGOUS_SUPERFAMILY;HOMOLOGOUS_SUPERFAMILY;HOMOLOGOUS_SUPERFAMILY;HOMOLOGOUS_SUPERFAMILY	Sec23/Sec24, trunk domain;Sec23/Sec24, helical domain;Sec23/Sec24 beta-sandwich;Zinc finger, Sec23/Sec24-type;Zinc finger, Sec23/Sec24-type;Zinc finger, Sec23/Sec24-type;Zinc finger, Sec23/Sec24-type;Zinc finger, Sec23/Sec24-type;von Willebrand factor A-like domain superfamily;Zinc finger, Sec23/Sec24-type superfamily;Gelsolin-like domain superfamily;Gelsolin-like domain superfamily;Sec23/Sec24 h…	PF04811 (PFAM);PF04815 (PFAM);PF08033 (PFAM);PF04810 (PFAM);PTHR13803 (PANTHER);PTHR13803 (PANTHER);PTHR13803:SF4 (PANTHER);cd01479 (CDD);SSF53300 (SUPERFAMILY);SSF82919 (SUPERFAMILY);SSF82754 (SUPERFAMILY);SSF81995 (SUPERFAMILY);SSF81811 (SUPERFAMILY)	GO:0030127/GO:0006888/GO:0006886;GO:0030127/GO:0006888/GO:0006886;;GO:0030127/GO:0006886/GO:0006888/GO:0008270;;;;;;GO:0008270/GO:0030127/GO:0006886/GO:0006888;;;GO:0006888/GO:0030127/GO:0006886	COPII vesicle coat/ER to Golgi vesicle-mediated transport/intracellular protein transport;COPII vesicle coat/ER to Golgi vesicle-mediated transport/intracellular protein transport;;COPII vesicle coat/intracellular protein transport/ER to Golgi vesicle-mediated transport/zinc ion binding;;;;;;zinc ion binding/COPII vesicle coat/intracellular protein transport/ER to Golgi vesicle-mediated transport…	Cellular Component/Biological Process/Biological Process;Cellular Component/Biological Process/Biological Process;;Cellular Component/Biological Process/Biological Process/Molecular Function;;;;;;Molecular Function/Cellular Component/Biological Process/Biological Process;;;Biological Process/Cellular Component/Biological Process
Pp3c16_11760	yellow	0.990463	2.15297e-06	Endoplasmic reticulum vesicle transporter protein	385	19	0	0.5907	gi|238478737|ref|NP_001154394.1|Endoplasmic reticulum vesicle transporter protein [Arabidopsis thaliana]/gi|12324714|gb|AAG52317.1|AC021666_6unknown protein 24499-21911 [Arabidopsis thaliana]/gi|27808598|gb|AAO24579.1|At1g36050 [Arabidopsis thaliana]/gi|110736190|dbj|BAF00066.1|hypothetical protein [Arabidopsis thaliana]/gi|332193720|gb|AEE31841.1|Endoplasmic reticulum vesicle transporter protein…	Arabidopsis thaliana/Arabidopsis thaliana/Arabidopsis thaliana/Arabidopsis thaliana/Arabidopsis thaliana/Arabidopsis thaliana;Arabidopsis thaliana/Arabidopsis thaliana;Arabidopsis thaliana/Arabidopsis thaliana/Arabidopsis thaliana/Arabidopsis thaliana/Arabidopsis thaliana/Arabidopsis thaliana/Arabidopsis thaliana;Arabidopsis thaliana;Arabidopsis thaliana/Arabidopsis thaliana;Arabidopsis thaliana/…	0.0E0;0.0E0;0.0E0;0.0E0;2.5E-157;4.5E-74;4.7E-72;3.5E-24;2.3E-20;3.1E-20;3.6E-20;7.5E-19;8.0E-19;6.2E-18;9.1E-18;9.4E-18;2.6E-17;3.5E-17;6.5E-17	386;489;386;440;338;354;333;56;317;480;532;483;483;451;489;484;484;228;271	385;381;386;439;335;380;364;56;204;210;210;201;201;274;274;274;266;168;167	332193720/12324714/238478737/110736190/1032299900/27808598;240254210/332193719;9454530/21553754/13878151/332192089/21281042/18395087/1032300446;6598578;79318328/332192090;51969000/51970108/51970556/51970734/1032290543/1039014278/62319967/1063713100/332643097/30686584/13877821;11036454;62319241;21618302;4490704/22328963/75213708/7269561/20259836/332659897/15450832;238480964/332659898;1032291729;18…	AEE31841/BAF00066/NP_001154394/OAP14225/AAG52317/AAO24579;NP_564467/AEE31840;OAP14771/AAF87853/AAM62847/AAK44153/AAM44956/NP_564162/AEE30210;AAF18633;NP_001031077/AEE30211;NP_188868/ANM63921/AEE76618/BAD43746/BAD43192/NP_001325981/BAD94071/OAP04870/AAK43988/BAD43970/BAD44059;BAB17274;BAD94459;AAM67352;Q9T042/AAM13265/AAK96687/AEE85297/NP_567765/CAB38838/CAB79563;NP_680742/AEE85298;OAP06056;AEE763…	569.696;565.074;526.939;511.531;447.203;235.343;229.565;95.5153;92.0485;93.2041;93.5893;89.3521;88.9669;86.2705;85.8853;85.8853;84.7297;81.2629;81.2629	gi|27808598|gb|AAO24579.1|At1g36050 [Arabidopsis thaliana]/gi|12324714|gb|AAG52317.1|AC021666_6unknown protein 24499-21911 [Arabidopsis thaliana]/gi|238478737|ref|NP_001154394.1|Endoplasmic reticulum vesicle transporter protein [Arabidopsis thaliana]/gi|332193720|gb|AEE31841.1|Endoplasmic reticulum vesicle transporter protein [Arabidopsis thaliana]/gi|110736190|dbj|BAF00066.1|hypothetical protein…	Arabidopsis thaliana	0	AXX17_At1g45130;AXX17_At1g45130;PDIL5-3;F8A12.17;At1g50950;T22A15.3;AXX17_At3g23990;AXX17_At4g31230;AXX17_At1g36790;AXX17_At4g31230;At1g50950;F8A12.17;At1g50950;PDIL5-4;PDIL5-4;AXX17_At3g21930;At1g22200;At1g50950;At1g22200;At1g36050;At3g22280;PDIL5-4;At3g22280;PDIL5-3;PDIL5-4;PDIL5-3;At1g22200;At1g22200;AXX17_At3g21930;At3g22280;AXX17_At4g31230;At1g36050;At3g22280;AXX17_At3g21930;PDIL5-4;AXX17_At…		noIPR;IPR012936;noIPR;noIPR	DOMAIN;DOMAIN;DOMAIN;DOMAIN	Zinc finger, Dof-type;Endoplasmic reticulum vesicle transporter, C-terminal;Endoplasmic reticulum vesicle transporter, C-terminal;Endoplasmic reticulum vesicle transporter, C-terminal	PF13850 (PFAM);PF07970 (PFAM);PTHR10984 (PANTHER);PTHR10984:SF39 (PANTHER)	;;;	;;;	;;;
Pp3c3_15530	yellow	0.990103	2.4055e-06	Bax inhibitor-1 family protein	248	14	7.2e-101	0.7089	gi|18414455|ref|NP_567466.1|Bax inhibitor-1 family protein [Arabidopsis thaliana]/gi|75164899|sp|Q94A20.1|LFG5_ARATHRecName: Full=BI1-like protein AltName: Full=Protein LIFEGUARD 5 Short=AtLFG5/gi|15215827|gb|AAK91458.1|AT4g15470/dl3775w [Arabidopsis thaliana]/gi|20453267|gb|AAM19872.1|AT4g15470/dl3775w [Arabidopsis thaliana]/gi|332658207|gb|AEE83607.1|Bax inhibitor-1 family protein [Arabidopsis …	Arabidopsis thaliana/Arabidopsis thaliana/Arabidopsis thaliana/Arabidopsis thaliana/Arabidopsis thaliana/Arabidopsis thaliana;Arabidopsis thaliana;Arabidopsis thaliana/Arabidopsis thaliana/Arabidopsis thaliana/Arabidopsis thaliana/Arabidopsis thaliana/Arabidopsis thaliana/Arabidopsis thaliana/Arabidopsis thaliana/Arabidopsis thaliana/Arabidopsis thaliana;Arabidopsis thaliana/Arabidopsis thaliana/…	7.2E-101;2.9E-94;1.6E-93;4.7E-86;1.8E-85;1.1E-82;4.3E-82;7.0E-78;5.7E-68;1.7E-67;3.4E-60;2.8E-53;3.3E-25;9.5E-10	256;247;247;248;287;239;239;226;235;235;210;712;130;100	235;243;243;241;241;239;225;194;237;237;238;276;121;61	75164899/15215827/20453267/332658207/1032284219/18414455;1032302403;75200267/332189404/15218701/4587571/1063679745/332189403/334182259/51969040/1039007863/38603872;3892058/15235466/52354365/7269754/75216304/332656814/60547845;1032284554;60543339/56121898/332646945/75182253/7523413/15229411;1032290754;15810201;1032286639;42566799/332658089/1248310744;1063720700/1039018369;7268294/2244904;52354367;…	NP_567466/AAK91458/AEE83607/AAM19872/OAO98546/Q94A20;OAP16728;Q9SA63/AEE27525/AEE27524/NP_171806/AAD25802/AAR24681/ANM58047/NP_001184896/NP_001320512/BAD43212;AAU44503/NP_192178/CAB77754/AAX23886/Q9ZQX7/AAC78271/AEE82214;OAO98881;Q9M1V9/AAX22267/CAB86432/NP_191890/AAV74230/AEE80466;OAP05081;AAL07001;OAP00967;AEE83489/NP_193209/F4JIE8;NP_001329468/ANM67651;CAB78589/CAB10325;AAU44504;CAB10252/CAB78…	295.049;278.1;276.174;257.299;257.299;248.44;246.899;235.728;210.69;209.534;190.274;184.111;97.8265;55.8398	gi|332658207|gb|AEE83607.1|Bax inhibitor-1 family protein [Arabidopsis thaliana]/gi|18414455|ref|NP_567466.1|Bax inhibitor-1 family protein [Arabidopsis thaliana]/gi|15215827|gb|AAK91458.1|AT4g15470/dl3775w [Arabidopsis thaliana]/gi|20453267|gb|AAM19872.1|AT4g15470/dl3775w [Arabidopsis thaliana]/gi|1032284219|gb|OAO98546.1|LFG5 [Arabidopsis thaliana]/gi|75164899|sp|Q94A20.1|LFG5_ARATHRecName: Ful…	Arabidopsis thaliana	7.2e-101	LFG2;LFG1;LFG3;AXX17_At3g57600;AXX17_At4g18060;LFG2;AtLFG3;AtLFG3;LFG2;AtLFG3;LFG5;AXX17_At3g57600;AXX17_At4g18060;LFG5;LFG2;LFG2;LFG2;AtLFG3;LFG2;LFG2;LFG5;LFG1;AXX17_At4g03350;LFG2;AXX17_At1g02290;AXX17_At4g18060;LFG1;LFG1;AXX17_At1g02290;LFG1;AXX17_At4g18060;LFG1;AXX17_At4g17030;LFG3;LFG2;LFG2;LFG2;LFG1;LFG5;LFG4;LFG2;LFG1;LFG2;AXX17_At4g17030;LFG2;LFG3;AXX17_At3g57600;LFG2;LFG2;AXX17_At4g0335…		IPR006214;IPR006214;noIPR	FAMILY;FAMILY;FAMILY	Bax inhibitor 1-related;Bax inhibitor 1-related;Bax inhibitor 1-related	PF01027 (PFAM);PTHR23291 (PANTHER);PTHR23291:SF45 (PANTHER)	;;	;;	;;
Pp3c22_1760	yellow	0.989048	3.25711e-06	GC-rich sequence DNA-binding factor-like protein with Tuftelin interacting domain-containing protein	853	10	0	0.6833	gi|15220011|ref|NP_173150.1|GC-rich sequence DNA-binding factor-like protein with Tuftelin interacting domain-containing protein [Arabidopsis thaliana]/gi|75205540|sp|Q9SHG6.1|STIP1_ARATHRecName: Full=Septin and tuftelin-interacting protein 1 homolog 1 AltName: Full=Nineteen complex-related protein 1 homolog Short=AtNTR1 AltName: Full=Protein SPLICEOSOMAL TIMEKEEPER LOCUS 1/gi|5734758|gb|AAD50023…	Arabidopsis thaliana/Arabidopsis thaliana/Arabidopsis thaliana/Arabidopsis thaliana;Arabidopsis thaliana;Arabidopsis thaliana/Arabidopsis thaliana/Arabidopsis thaliana/Arabidopsis thaliana/Arabidopsis thaliana/Arabidopsis thaliana/Arabidopsis thaliana/Arabidopsis thaliana/Arabidopsis thaliana;Arabidopsis thaliana;Arabidopsis thaliana;Arabidopsis thaliana;Arabidopsis thaliana;Arabidopsis thaliana/…	0.0E0;0.0E0;0.0E0;2.0E-71;7.5E-18;8.9E-7;9.2E-7;9.5E-7;3.8E-5;2.0E-4	849;849;752;257;117;301;301;301;287;781	881;881;822;273;75;43;43;43;37;48	5734758/15220011/332191416/75205540;1032297547;145331099/75206649/1032295013/1063706576/330255014/330255013/1039013141/4567305/15227926;62321650;21553479;21536687;1032280020;109946493/332006206/332006207/30690355/332006205/30690349/110739203/334187956;3047080;6681334/1032288147/23308485/332641300/18398662/15982781	NP_173150/AEE29537/Q9SHG6/AAD50023;OAP11872;NP_001078041/AEC10107/AEC10108/AAD23716/Q9SLC6/OAP09339/ANM62879/NP_181762/NP_001325005;BAD95266;AAM62572;AAM61019;OAO94348;BAF01516/AED93589/AED93588/NP_850884/NP_850885/ABG48425/NP_001190403/AED93590;AAC13593;OAP02474/AEE74821/AAF23251/NP_566359/AAN18212/AAL09738	683.715;682.559;582.022;236.884;81.2629;53.1434;53.1434;52.7582;47.7506;46.595	gi|5734758|gb|AAD50023.1|AC007651_18Similar to tuftelin-interacting protein [Arabidopsis thaliana]/gi|15220011|ref|NP_173150.1|GC-rich sequence DNA-binding factor-like protein with Tuftelin interacting domain-containing protein [Arabidopsis thaliana]/gi|332191416|gb|AEE29537.1|GC-rich sequence DNA-binding factor-like protein with Tuftelin interacting domain-containing protein [Arabidopsis thalian…	Arabidopsis thaliana	0	STIPL1;STIPL2;F8A24.10;AXX17_At5g26630;STIPL2;STIPL2;STIPL2;F21E10.7;STIPL2;STIPL2;STIPL2;STIPL2;F21E10.7;STIPL1;STIPL2;STIPL1;STIPL2;STIPL1;STIPL1;STIPL1;STIPL1;AXX17_At3g09520;STIPL2;AXX17_At5g26630;STIPL1;STIPL1;At5g26610;STIPL1;STIPL1;STIPL1;STIPL1;Q8LG59;STIPL1;At5g26610;Q8LG59;STIPL1;F8A24.10;AXX17_At5g26630;STIPL2;AXX17_At3g09520;AXX17_At5g26630;Q8LG59;STIPL1;STIPL1;AXX17_At2g39680;Q8LG59;…		IPR022783;IPR024933;IPR022159;IPR000467;noIPR;noIPR;IPR000467	DOMAIN;FAMILY;DOMAIN;DOMAIN;DOMAIN;DOMAIN;DOMAIN	GC-rich sequence DNA-binding factor-like domain;Septin and tuftelin interacting protein;Tuftelin interacting protein, N-terminal domain;G-patch domain;G-patch domain;G-patch domain;G-patch domain	PF07842 (PFAM);PIRSF017706 (PIRSF);PF12457 (PFAM);PF01585 (PFAM);PTHR23329:SF1 (PANTHER);PTHR23329 (PANTHER);PS50174 (PROSITE_PROFILES)	;;;GO:0003676;;;GO:0003676	;;;nucleic acid binding;;;nucleic acid binding	;;;Molecular Function;;;Molecular Function
[truncated: 551 more rows]

## Sheet: turquoise
Supplementary Table S3. Gene module membership using WGCNA. A weighted gene network was constructed using the set of 6371 differentially expressed genes (DEG) and WGCNA method.
[truncated: 1,627 more rows]

[truncated: 5 more sheets: green, blue, brown, red, black]
