# Supplementary material for: Dynamics of the Transcriptome Response to Heat in the Moss, Physcomitrella patens
Source: Int J Mol Sci. 2020 Feb 22;21(4):1512. doi: 10.3390/ijms21041512 (PMC7073223; doi:10.3390/ijms21041512)
Supplement: Supplementary file 1 [file ijms-21-01512-s001.zip › Supplementary Table S4.xlsx]

## Sheet: GO terms_module_WGCNA
Supplementary Table S4. Enrichment in Go terms (Biological_process) within the WGCNA modules (clutsers of co-expressed genes). The modules are color-coded.
yellow module				turquoise module				green module				blue module				brown module				red module
GO ID	GO Name	FDR		GO ID	GO Name	FDR		GO ID	GO Name	FDR		GO ID	GO Name	FDR		GO ID	GO Name	FDR		GO ID	GO Name	FDR
GO:0009408	response to heat	2.94999e-14		GO:0006281	DNA repair	0.00147274		GO:0071555	cell wall organization	0.00492301		GO:0007018	microtubule-based movement	0.018996		GO:0019288	isopentenyl diphosphate biosynthetic process, methylerythritol 4-phosphate pathway	1.37526e-32		GO:0009642	response to light intensity	0.0041255
GO:0042542	response to hydrogen peroxide	1.45248e-11		GO:0006626	protein targeting to mitochondrion	0.00756656		GO:0045229	external encapsulating structure organization	0.00492301		GO:0007017	microtubule-based process	0.018996		GO:0009773	photosynthetic electron transport in photosystem I	1.05137e-18		GO:0009639	response to red or far red light	0.00627363
GO:0009644	response to high light intensity	3.74949e-09		GO:0043414	macromolecule methylation	0.0232317		GO:0055114	oxidation-reduction process	0.00684787		GO:0031577	spindle checkpoint	0.018996		GO:0010207	photosystem II assembly	2.30348e-18
GO:0034976	response to endoplasmic reticulum stress	1.08657e-08		GO:0071103	DNA conformation change	0.0232317		GO:0071554	cell wall organization or biogenesis	0.0284612		GO:0007094	mitotic spindle assembly checkpoint	0.018996		GO:0019253	reductive pentose-phosphate cycle	1.71401e-16
GO:0042026	protein refolding	6.11061e-06		GO:0090305	nucleic acid phosphodiester bond hydrolysis	0.0305881		GO:0006722	triterpenoid metabolic process	0.0413144		GO:0051985	negative regulation of chromosome segregation	0.018996		GO:0016117	carotenoid biosynthetic process	4.3937e-15
GO:0032781	positive regulation of ATPase activity	0.00520696		GO:0009553	embryo sac development	0.0353469		GO:0016104	triterpenoid biosynthetic process	0.0413144		GO:0000070	mitotic sister chromatid segregation	0.018996		GO:0015995	chlorophyll biosynthetic process	2.68931e-14
								GO:0019742	pentacyclic triterpenoid metabolic process	0.0413144		GO:1902100	negative regulation of metaphase/anaphase transition of cell cycle	0.018996		GO:0035304	regulation of protein dephosphorylation	5.9936e-13
								GO:0019745	pentacyclic triterpenoid biosynthetic process	0.0413144		GO:0045839	negative regulation of mitotic nuclear division	0.018996		GO:0006364	rRNA processing	1.78673e-12
								GO:0071668	plant-type cell wall assembly	0.0456894		GO:0045841	negative regulation of mitotic metaphase/anaphase transition	0.018996		GO:0010027	thylakoid membrane organization	1.03854e-11
								GO:0030198	extracellular matrix organization	0.0456894		GO:0033048	negative regulation of mitotic sister chromatid segregation	0.018996		GO:0009902	chloroplast relocation	6.50366e-11
								GO:0070726	cell wall assembly	0.0456894		GO:0033046	negative regulation of sister chromatid segregation	0.018996		GO:0010114	response to red light	1.84124e-08
								GO:0010215	cellulose microfibril organization	0.0456894		GO:1905819	negative regulation of chromosome separation	0.018996		GO:0010218	response to far red light	3.48567e-08
								GO:0042545	cell wall modification	0.0456894		GO:2000816	negative regulation of mitotic sister chromatid separation	0.018996		GO:0019252	starch biosynthetic process	6.615e-08
								GO:0043062	extracellular structure organization	0.0456894		GO:0140014	mitotic nuclear division	0.018996		GO:0009637	response to blue light	7.85357e-08
												GO:0071174	mitotic spindle checkpoint	0.018996		GO:0000023	maltose metabolic process	7.85357e-08
												GO:0071173	spindle assembly checkpoint	0.018996		GO:0010103	stomatal complex morphogenesis	1.33243e-06
												GO:0006928	movement of cell or subcellular component	0.018996		GO:0006636	unsaturated fatty acid biosynthetic process	7.34772e-06
												GO:0005975	carbohydrate metabolic process	0.0396776		GO:0009595	detection of biotic stimulus	1.48031e-05
																GO:0009853	photorespiration	1.49499e-05
																GO:0042742	defense response to bacterium	1.9263e-05
																GO:0009862	systemic acquired resistance, salicylic acid mediated signaling pathway	2.06558e-05
																GO:0009965	leaf morphogenesis	3.0156e-05
																GO:0019344	cysteine biosynthetic process	5.74645e-05
																GO:0010310	regulation of hydrogen peroxide metabolic process	6.61464e-05
																GO:0010200	response to chitin	8.77557e-05
																GO:0043085	positive regulation of catalytic activity	0.000126236
																GO:0009697	salicylic acid biosynthetic process	0.00014164
																GO:0031348	negative regulation of defense response	0.000170005
																GO:0010155	regulation of proton transport	0.000170005
																GO:0045893	positive regulation of transcription, DNA-templated	0.000331543
																GO:0043900	regulation of multi-organism process	0.000405648
																GO:0019761	glucosinolate biosynthetic process	0.000405648
																GO:0006546	glycine catabolic process	0.000421643
																GO:0030003	cellular cation homeostasis	0.000539542
																GO:0010363	regulation of plant-type hypersensitive response	0.000539542
																GO:0042793	plastid transcription	0.000571855
																GO:0045036	protein targeting to chloroplast	0.000571855
																GO:0000165	MAPK cascade	0.000670252
																GO:0030388	fructose 1,6-bisphosphate metabolic process	0.0012204
																GO:0050832	defense response to fungus	0.00122092
																GO:0006655	phosphatidylglycerol biosynthetic process	0.00137447
																GO:0006612	protein targeting to membrane	0.00287095
																GO:0048481	plant ovule development	0.00320746
																GO:0005978	glycogen biosynthetic process	0.00351712
																GO:0009409	response to cold	0.00359287
																GO:0009867	jasmonic acid mediated signaling pathway	0.00370914
																GO:0016226	iron-sulfur cluster assembly	0.00633755
																GO:0015986	ATP synthesis coupled proton transport	0.00971417
																GO:0010167	response to nitrate	0.0115502
																GO:0032544	plastid translation	0.0126197
																GO:0005986	sucrose biosynthetic process	0.0155528
																GO:2000280	regulation of root development	0.0155528
																GO:0015706	nitrate transport	0.0157493
																GO:0006096	glycolytic process	0.0206089
																GO:0010497	plasmodesmata-mediated intercellular transport	0.0210832
																GO:0009772	photosynthetic electron transport in photosystem II	0.0218866
																GO:0042372	phylloquinone biosynthetic process	0.0218866
																GO:0015742	alpha-ketoglutarate transport	0.0255349
																GO:0070838	divalent metal ion transport	0.0281672
																GO:0005996	monosaccharide metabolic process	0.0342538
																GO:0009052	pentose-phosphate shunt, non-oxidative branch	0.0349928
																GO:0009808	lignin metabolic process	0.0366466
																GO:0046777	protein autophosphorylation	0.0428809
