# Supplementary material for: Dynamics of the Transcriptome Response to Heat in the Moss, Physcomitrella patens
Source: Int J Mol Sci. 2020 Feb 22;21(4):1512. doi: 10.3390/ijms21041512 (PMC7073223; doi:10.3390/ijms21041512)
Supplement: Supplementary file 1 [file ijms-21-01512-s001.zip › Supplementary Table S5.xlsx]

## Sheet: Feuil1
Supplementary Table S5. Motifs discovery within the promoters of top100 genes in each WGCNA module
	IUPAC DNA code : R = A or G ; Y = C or T ; S = G or C ; W = A or T ; K = G or T ; M = A or C ; B = C or G or T ; D = A or G or T ; H = A or C or T ; V = A or C or G ; N = any base.
	nb of sequences = number of sequences sharing the motif (out of 100 submitted sequences )
		WGCNA_module_Eigengene					meme_discovered_motifs					TomTom_Hits
		Yellow_Module_eigengene					motif LOGO	motif_IUPAC_code	E-value	nb of sequences		Target_ID (Arabidopsis)	Optimal_offset	p-value	E-value	q-value
						motif#1		AAAATAWAWAWA	9.3e-79	68		C2C2dof_tnt.At4g38000_col_a_m1	10	1.57027e-05	0.0136927	0.00727122
						motif#2		GGRAGAGRARGA	2.7e-45	70		C2H2_tnt.TF3A_col_a_m1	5	5.28e-06	0.00460548	0.00920416
						motif#3		GAAGSYTCTAGA	3.9e-08	49		HSF_tnt.HSFA1E_col_a_m1	1	2.79e-11	2.43e-08	4.76e-08
						motif#4		TGBTGKTGKTG	7.9e-08	47		MYBrelated_tnt.AT1G18960_col_a_m1 (AT1G18960)	5	6.11238e-05	0.0532999	0.0764911
		WGCNA_module_Eigengene					meme_discovered_motifs					TomTom_Hits
		Turquoise_Module_eigengene					motif LOGO	motif_IUPAC_code	E-value	nb of sequences		Target_ID (Arabidopsis)	Optimal_offset	p-value	E-value	q-value
						motif#1		AWAWAWATAWA	1.3e-85	67		Trihelix_tnt.AT1G76880_col_a_m1	5	4.29046e-05	0.0374128	0.0729596
						motif#2		CYCYCYCYCYCY	7.7e-33	64		BBRBPC_tnt.BPC1_colamp_a_m1	0	1.7e-05	0.0148006	0.0155282
						motif#3		CAYACAYACACA	7.9e-19	22		no match
						motif#4		AAAAAAGAAAAA	1.7e-07	35		C2C2dof_tnt.AT1G69570_colamp_a_m1	6	3.74359e-08	3.26441e-05	3.75963e-05
		WGCNA_module_Eigengene					meme_discovered_motifs					TomTom_Hits
		Green_Module_eigengene					motif LOGO	motif_IUPAC_code	E-value	nb of sequences		Target_ID (Arabidopsis)	Optimal_offset	p-value	E-value	q-value
						motif#1		AAAAAAAYAAAA	4.5e-46	70		REM_tnt.REM19_col_a_m1	3	2.29e-06	0.00199674	0.00270587
						motif#2		ATATATATATAT	8.3e-31	23		no match
						motif#3		CHCTCHCWCHC	2.2e-26	61		C2H2_tnt.AZF1_colamp_a_m1	1	4.07813e-05	0.0355613	0.05943
						motif#4		CTCCHCCTCCTC	1.3e-07	21		C2H2_tnt.TF3A_col_a_m1	7	3.912e-09	3.41126e-06	6.51866e-06
		WGCNA_module_Eigengene					meme_discovered_motifs					TomTom_Hits
		Blue_Module_eigengene					motif LOGO	motif_IUPAC_code	E-value	nb of sequences		Target_ID (Arabidopsis)	Optimal_offset	p-value	E-value	q-value
						motif#1		WTWTATWTWTWT	1.2e-44	49		no match
						motif#2		CYCBCCCCCCCC	2.7e-10	29		no match
						motif#3		TGTGTGTGTGTG	1.8e-10	39		no match
		WGCNA_module_Eigengene					meme_discovered_motifs					TomTom_Hits
		Brown_Module_eigengene					motif LOGO	motif_IUPAC_code	E-value	nb of sequences		Target_ID (Arabidopsis)	Optimal_offset	p-value	E-value	q-value
						motif#1		GGRGRGRGRGRG	5.5e-72	75		BBRBPC_tnt.BPC5_colamp_a_m1	1	6.53e-06	0.00569201	0.00783668
						motif#2		WTWTWTWTWTWT	5e-57	70		C2H2_tnt.AtIDD11_col_a_m1	-1	4.22e-05	0.0367961	0.0205571
						motif#3		CACACACACWCA	1.2e-18	29		no match
						motif#4		GCAGCAGCAGCA	7.5e-11	30		NLP_tnt.AtNLP4_col_b_m1	3	4.88806e-08	4.26239e-05	8.27406e-05
		WGCNA_module_Eigengene					meme_discovered_motifs					TomTom_Hits
		Red_Module_eigengene					motif LOGO	motif_IUPAC_code	E-value	nb of sequences		Target_ID (Arabidopsis)	Optimal_offset	p-value	E-value	q-value
						motif#1		TTTTTWTTTTTT	3.3e-61	64		ABI3VP1_tnt.VRN1_colamp_a_m1	4	1.65e-09	1.44e-06	2.78e-06
						motif#2		YCTCYCYCTCYC	3.5e-38	69		BBRBPC_tnt.BPC5_colamp_a_m1	11	6.52e-06	0.0056812	0.00559045
						motif#3		CCACMMMMWCMM	1.1e-07	70		MYB_tnt.MYB55_col_m1	0	1.26e-05	0.0109513	0.0212915
						motif#4		TATATATATATA	2.2e-07	16		no match
		WGCNA_module_Eigengene					meme_discovered_motifs					TomTom_Hits
		Black_Module_eigengene					motif LOGO	motif_IUPAC_code	E-value	nb of sequences		Target_ID (Arabidopsis)	Optimal_offset	p-value	E-value	q-value
						motif#1		YCYCYCTCYYYC	1.4e-39	49		C2H2_tnt.TF3A_col_a_m1	2	8.85e-06	0.00771521	0.0153481
						motif#2		TTTTDTTTTTTT	4.8e-36	64		REM_tnt.REM19_col_a_m1	0	1.66e-08	1.45e-05	2.8e-05
						motif#3		CAGMAGCAGCA	3.2e-07	37		NLP_tnt.AtNLP4_col_b_m1	1	2.62e-07	0.00022864	0.00045729
						motif#4		ATATATATATA	0.016	13		no match
