# Supplementary material for: Dynamics of the Transcriptome Response to Heat in the Moss, Physcomitrella patens
Source: Int J Mol Sci. 2020 Feb 22;21(4):1512. doi: 10.3390/ijms21041512 (PMC7073223; doi:10.3390/ijms21041512)
Supplement: Supplementary file 1 [file ijms-21-01512-s001.zip › Supplementary Table S6.xlsx]

## Sheet: Feuil1
Supplementary Table S6. list of the genes that belong to the yellow WGCNA module and contain the HSFA1_binding_motif within their promoter.
Sequence name	Strand	Start	P-value	Site			Sequence Description	Sequence Length	Blast Min E-Value	Blast Similarity Mean	Blast Hit Description (HSP)
Pp3c1_10220	-	611	1.07e-05	GTACTACAAT	GAAGAATCCAGA	ATAATCGTAC	alpha/beta-Hydrolases superfamily protein	565	1.6e-95	0.5105	gi|15242576|ref|NP_195917.1|alpha/beta-Hydrolases superfamily protein [Arabidopsis thaliana]/gi|13605549|gb|AAK32768.1|AF361600_1AT5g02970/F9G14_280 [Arabidopsis thaliana]/gi|7413572|emb|CAB86051.1|putative protein [Arabidopsis thaliana]/gi|30102478|gb|AAP21157.1|At5g02970/F9G14_280 [Arabidopsis thaliana]/gi|332003158|gb|AED90541.1|alpha/beta-Hydrolases superfamily protein [Arabidopsis thaliana];…
Pp3c1_12850	-	289	6.72e-07	ATGAAGGAAG	GAACCCTCTAGA	GCATCGCCGT	Bax inhibitor-1 family protein	250	3.7e-75	0.6181	gi|21593125|gb|AAM65074.1|Bax inhibitor-1 like [Arabidopsis thaliana]/gi|1032276908|gb|OAO91236.1|BI1 [Arabidopsis thaliana];gi|15238017|ref|NP_199523.1|BAX inhibitor 1 [Arabidopsis thaliana]/gi|12229684|sp|Q9LD45.1|BI1_ARATHRecName: Full=Bax inhibitor 1 Short=AtBI-1 Short=BI-1/gi|7209774|dbj|BAA89541.2|Bax inhibitor-1 [Arabidopsis thaliana]/gi|8978079|dbj|BAA98107.1|Bax inhibitor-1 like [Arabido…
Pp3c1_6920	-	798	5.7e-06	TCGAAGGCTA	GAAGTATCTAGA	ATGGCTGAGG	---NA---	51	0	0	0
Pp3c10_13060	-	799	2.38e-07	TCGGAAGAAG	GAAGGCTCTAGA	AGTTTCAGTT	transcriptional coactivator-like protein	142	2.5e-59	0.7794	gi|18406032|ref|NP_565981.1|multiprotein bridging factor 1A [Arabidopsis thaliana]/gi|75265947|sp|Q9SJI8.1|MBF1A_ARATHRecName: Full=Multiprotein-bridging factor 1a/gi|13878035|gb|AAK44095.1|AF370280_1unknown protein [Arabidopsis thaliana]/gi|4512684|gb|AAD21738.1|expressed protein [Arabidopsis thaliana]/gi|17104599|gb|AAL34188.1|unknown protein [Arabidopsis thaliana]/gi|20198082|gb|AAM15391.1|exp…
Pp3c11_1010	-	1308	6.72e-07	GAAGGTCCCC	GAAGCCTCCAGA	AGCTCTAAGA	Heat shock protein 70 (Hsp 70) family protein	648	0	0.8763	gi|15241849|ref|NP_195870.1|heat shock cognate protein 70-1 [Arabidopsis thaliana]/gi|12643273|sp|P22953.3|MD37E_ARATHRecName: Full=Probable mediator of RNA polymerase II transcription subunit 37e AltName: Full=Heat shock 70 kDa protein 1 AltName: Full=Heat shock cognate 70 kDa protein 1 AltName: Full=Heat shock cognate protein 70-1 Short=AtHsc70-1 AltName: Full=Heat shock protein 70-1 Short=AtHs…
Pp3c11_20290	-	489	1.6e-06	CTCTTCGAAG	GAAGCTCCTAGA	ACCCTACTCC	stress-inducible protein	598	0	0.7061	gi|1032285754|gb|OAP00082.1|Hop3 [Arabidopsis thaliana];gi|79325071|ref|NP_001031620.1|stress-inducible protein [Arabidopsis thaliana]/gi|75337630|sp|Q9STH1.1|HSOP3_ARATHRecName: Full=Hsp70-Hsp90 organizing protein 3 Short=AtHop3/gi|5281051|emb|CAB45987.1|stress-induced protein sti1-like protein [Arabidopsis thaliana]/gi|7267942|emb|CAB78283.1|stress-induced protein sti1-like protein [Arabidopsis…
Pp3c12_14760	+	1211	2.57e-06	CAGGGGCGGG	GAACCTTCTCGA	CGGTTGTGGA	dipeptide transport ATP-binding protein	97	3.2e-23	0.7325	gi|1032284049|gb|OAO98376.1|hypothetical protein AXX17_AT4G44630 [Arabidopsis thaliana];gi|21553485|gb|AAM62578.1|unknown [Arabidopsis thaliana];gi|18420404|ref|NP_568055.1|hypothetical protein AT4G39235 [Arabidopsis thaliana]/gi|1063727676|ref|NP_001328086.1|hypothetical protein AT4G39235 [Arabidopsis thaliana]/gi|89001009|gb|ABD59094.1|At4g39235 [Arabidopsis thaliana]/gi|332661641|gb|AEE87041.1…
Pp3c12_21450	-	1269	5.7e-06	ATCCTCCCTT	GAAGCCCCTCGA	AACTACTACT	stromal cell-derived factor 2-like protein precursor	315	6.3e-97	0.7909	gi|18400721|ref|NP_565585.1|stromal cell-derived factor 2-like protein precursor [Arabidopsis thaliana]/gi|24212393|sp|Q93ZE8.1|SDF2_ARATHRecName: Full=Stromal cell-derived factor 2-like protein Short=AtSDF2 Short=SDF2-like protein Flags: Precursor/gi|16209645|gb|AAL14383.1|At2g25110/F13D4.70 [Arabidopsis thaliana]/gi|23505803|gb|AAN28761.1|At2g25110/F13D4.70 [Arabidopsis thaliana]/gi|330252565|g…
Pp3c12_21450	+	1130	6.34e-06	CATTGCCATG	GCAGCTTCTAGA	AAGAGCTTTT	stromal cell-derived factor 2-like protein precursor	315	6.3e-97	0.7909	gi|18400721|ref|NP_565585.1|stromal cell-derived factor 2-like protein precursor [Arabidopsis thaliana]/gi|24212393|sp|Q93ZE8.1|SDF2_ARATHRecName: Full=Stromal cell-derived factor 2-like protein Short=AtSDF2 Short=SDF2-like protein Flags: Precursor/gi|16209645|gb|AAL14383.1|At2g25110/F13D4.70 [Arabidopsis thaliana]/gi|23505803|gb|AAN28761.1|At2g25110/F13D4.70 [Arabidopsis thaliana]/gi|330252565|g…
Pp3c13_1670	-	765	1.19e-07	TATTAACTAG	GAAGCTTCTAGA	AGGTTCCAAA	myeloid leukemia factor	306	1.2e-25	0.4839	gi|18415996|ref|NP_567666.1|glycine-rich protein [Arabidopsis thaliana]/gi|30685911|ref|NP_849421.1|glycine-rich protein [Arabidopsis thaliana]/gi|15809950|gb|AAL06902.1|AT4g22740/T12H17_130 [Arabidopsis thaliana]/gi|19347920|gb|AAL85981.1|unknown protein [Arabidopsis thaliana]/gi|21436279|gb|AAM51278.1|unknown protein [Arabidopsis thaliana]/gi|332659246|gb|AEE84646.1|glycine-rich protein [Arabid…
Pp3c13_1670	-	690	1.19e-07	TATTAACTAG	GAAGCTTCTAGA	AAGTTCCAGG	myeloid leukemia factor	306	1.2e-25	0.4839	gi|18415996|ref|NP_567666.1|glycine-rich protein [Arabidopsis thaliana]/gi|30685911|ref|NP_849421.1|glycine-rich protein [Arabidopsis thaliana]/gi|15809950|gb|AAL06902.1|AT4g22740/T12H17_130 [Arabidopsis thaliana]/gi|19347920|gb|AAL85981.1|unknown protein [Arabidopsis thaliana]/gi|21436279|gb|AAM51278.1|unknown protein [Arabidopsis thaliana]/gi|332659246|gb|AEE84646.1|glycine-rich protein [Arabid…
Pp3c13_1670	-	730	2.38e-07	TTCTTTTCTA	GAAGGTTCTAGA	AACTTCTCGA	myeloid leukemia factor	306	1.2e-25	0.4839	gi|18415996|ref|NP_567666.1|glycine-rich protein [Arabidopsis thaliana]/gi|30685911|ref|NP_849421.1|glycine-rich protein [Arabidopsis thaliana]/gi|15809950|gb|AAL06902.1|AT4g22740/T12H17_130 [Arabidopsis thaliana]/gi|19347920|gb|AAL85981.1|unknown protein [Arabidopsis thaliana]/gi|21436279|gb|AAM51278.1|unknown protein [Arabidopsis thaliana]/gi|332659246|gb|AEE84646.1|glycine-rich protein [Arabid…
Pp3c13_1670	-	531	2.38e-07	TTGTTTTCTA	GAAGGTTCTAGA	AACTTCTCTC	myeloid leukemia factor	306	1.2e-25	0.4839	gi|18415996|ref|NP_567666.1|glycine-rich protein [Arabidopsis thaliana]/gi|30685911|ref|NP_849421.1|glycine-rich protein [Arabidopsis thaliana]/gi|15809950|gb|AAL06902.1|AT4g22740/T12H17_130 [Arabidopsis thaliana]/gi|19347920|gb|AAL85981.1|unknown protein [Arabidopsis thaliana]/gi|21436279|gb|AAM51278.1|unknown protein [Arabidopsis thaliana]/gi|332659246|gb|AEE84646.1|glycine-rich protein [Arabid…
Pp3c13_1670	+	575	3.2e-07	TTCTAGAAGA	GAAGCCTCTGGA	ACCTTTTAGA	myeloid leukemia factor	306	1.2e-25	0.4839	gi|18415996|ref|NP_567666.1|glycine-rich protein [Arabidopsis thaliana]/gi|30685911|ref|NP_849421.1|glycine-rich protein [Arabidopsis thaliana]/gi|15809950|gb|AAL06902.1|AT4g22740/T12H17_130 [Arabidopsis thaliana]/gi|19347920|gb|AAL85981.1|unknown protein [Arabidopsis thaliana]/gi|21436279|gb|AAM51278.1|unknown protein [Arabidopsis thaliana]/gi|332659246|gb|AEE84646.1|glycine-rich protein [Arabid…
Pp3c13_1670	+	634	6.72e-07	GAAGTCTCTG	GAACCTTCTAGA	AGAGAAGTTT	myeloid leukemia factor	306	1.2e-25	0.4839	gi|18415996|ref|NP_567666.1|glycine-rich protein [Arabidopsis thaliana]/gi|30685911|ref|NP_849421.1|glycine-rich protein [Arabidopsis thaliana]/gi|15809950|gb|AAL06902.1|AT4g22740/T12H17_130 [Arabidopsis thaliana]/gi|19347920|gb|AAL85981.1|unknown protein [Arabidopsis thaliana]/gi|21436279|gb|AAM51278.1|unknown protein [Arabidopsis thaliana]/gi|332659246|gb|AEE84646.1|glycine-rich protein [Arabid…
Pp3c13_1670	+	560	6.72e-07	CAAGCCTCTG	GAACCTTCTAGA	AGAGAAGCCT	myeloid leukemia factor	306	1.2e-25	0.4839	gi|18415996|ref|NP_567666.1|glycine-rich protein [Arabidopsis thaliana]/gi|30685911|ref|NP_849421.1|glycine-rich protein [Arabidopsis thaliana]/gi|15809950|gb|AAL06902.1|AT4g22740/T12H17_130 [Arabidopsis thaliana]/gi|19347920|gb|AAL85981.1|unknown protein [Arabidopsis thaliana]/gi|21436279|gb|AAM51278.1|unknown protein [Arabidopsis thaliana]/gi|332659246|gb|AEE84646.1|glycine-rich protein [Arabid…
Pp3c13_1670	-	795	7.54e-07	TCCTACTTAG	GAAGCTTCTCGA	GCTACTTCTA	myeloid leukemia factor	306	1.2e-25	0.4839	gi|18415996|ref|NP_567666.1|glycine-rich protein [Arabidopsis thaliana]/gi|30685911|ref|NP_849421.1|glycine-rich protein [Arabidopsis thaliana]/gi|15809950|gb|AAL06902.1|AT4g22740/T12H17_130 [Arabidopsis thaliana]/gi|19347920|gb|AAL85981.1|unknown protein [Arabidopsis thaliana]/gi|21436279|gb|AAM51278.1|unknown protein [Arabidopsis thaliana]/gi|332659246|gb|AEE84646.1|glycine-rich protein [Arabid…
Pp3c13_1670	+	649	2.33e-06	TTCTAGAAGA	GAAGTTTCTAGA	AGCTTTTAGA	myeloid leukemia factor	306	1.2e-25	0.4839	gi|18415996|ref|NP_567666.1|glycine-rich protein [Arabidopsis thaliana]/gi|30685911|ref|NP_849421.1|glycine-rich protein [Arabidopsis thaliana]/gi|15809950|gb|AAL06902.1|AT4g22740/T12H17_130 [Arabidopsis thaliana]/gi|19347920|gb|AAL85981.1|unknown protein [Arabidopsis thaliana]/gi|21436279|gb|AAM51278.1|unknown protein [Arabidopsis thaliana]/gi|332659246|gb|AEE84646.1|glycine-rich protein [Arabid…
Pp3c13_1670	+	511	5.7e-06	ATATTCCTTA	GAACTTTCTAGA	GAGAAGTTTC	myeloid leukemia factor	306	1.2e-25	0.4839	gi|18415996|ref|NP_567666.1|glycine-rich protein [Arabidopsis thaliana]/gi|30685911|ref|NP_849421.1|glycine-rich protein [Arabidopsis thaliana]/gi|15809950|gb|AAL06902.1|AT4g22740/T12H17_130 [Arabidopsis thaliana]/gi|19347920|gb|AAL85981.1|unknown protein [Arabidopsis thaliana]/gi|21436279|gb|AAM51278.1|unknown protein [Arabidopsis thaliana]/gi|332659246|gb|AEE84646.1|glycine-rich protein [Arabid…
Pp3c13_19370	-	598	5.7e-06	ACTGATCTCC	GAAGATTCCAGA	ACCCTTTCCC	RING/U-box superfamily protein	438	3.5e-64	0.5714	gi|15231003|ref|NP_188629.1|RING/U-box superfamily protein [Arabidopsis thaliana]/gi|75301658|sp|Q8LPN7.1|RNG1L_ARATHRecName: Full=E3 ubiquitin-protein ligase RING1-like AltName: Full=RING finger protein 1 AltName: Full=RING-type E3 ubiquitin transferase RING1-like/gi|20465263|gb|AAM19951.1|AT3g19950/MPN9_19 [Arabidopsis thaliana]/gi|23308365|gb|AAN18152.1|At3g19950/MPN9_19 [Arabidopsis thaliana]…
Pp3c13_3400	+	883	3.28e-06	TTTATTCAAA	GAAGGATCCAGA	CGCAGCAGAG	BCL-2-associated athanogene 6	652	7.5e-15	0.5732	gi|15225945|ref|NP_182147.1|BCL-2-associated athanogene 6 [Arabidopsis thaliana]/gi|75220240|sp|O82345.1|BAG6_ARATHRecName: Full=BAG family molecular chaperone regulator 6 AltName: Full=Bcl-2-associated athanogene 6 AltName: Full=CaM-binding protein 1 Contains: RecName: Full=Cleaved BAG6/gi|3702325|gb|AAC62882.1|hypothetical protein [Arabidopsis thaliana]/gi|330255570|gb|AEC10664.1|BCL-2-associat…
Pp3c13_3400	+	1164	1.2e-05	GAGCAAAGCA	GCACCTTCTAGA	ATGCAACCGA	BCL-2-associated athanogene 6	652	7.5e-15	0.5732	gi|15225945|ref|NP_182147.1|BCL-2-associated athanogene 6 [Arabidopsis thaliana]/gi|75220240|sp|O82345.1|BAG6_ARATHRecName: Full=BAG family molecular chaperone regulator 6 AltName: Full=Bcl-2-associated athanogene 6 AltName: Full=CaM-binding protein 1 Contains: RecName: Full=Cleaved BAG6/gi|3702325|gb|AAC62882.1|hypothetical protein [Arabidopsis thaliana]/gi|330255570|gb|AEC10664.1|BCL-2-associat…
Pp3c13_7040	-	1244	6.72e-07	AGGAGCTTCA	GAAGCCTCCAGA	AGCAGCGGCA	TCP-1/cpn60 chaperonin family protein	577	0	0.7631	gi|15229559|ref|NP_189041.1|heat shock protein 60 [Arabidopsis thaliana]/gi|12644189|sp|P29197.2|CH60A_ARATHRecName: Full=Chaperonin CPN60, mitochondrial AltName: Full=HSP60 Flags: Precursor/gi|9294668|dbj|BAB03017.1|chaperonin hsp60, mitochondrial precursor (HSP60) [Arabidopsis thaliana]/gi|20466256|gb|AAM20445.1|mitochondrial chaperonin hsp60 [Arabidopsis thaliana]/gi|34098917|gb|AAQ56841.1|At3…
Pp3c14_19430	+	1070	5.7e-06	CGATTCATCA	GAACCATCCAGA	AAGTAGGGTT	heat shock protein 70 (Hsp 70) family protein	780	0	0.5667	gi|18414718|ref|NP_567510.1|heat shock protein 70 (Hsp 70) family protein [Arabidopsis thaliana]/gi|378548353|sp|F4JMJ1.1|HSP7R_ARATHRecName: Full=Heat shock 70 kDa protein 17 AltName: Full=Heat shock protein 70-17 Short=AtHsp70-17 Flags: Precursor/gi|332658381|gb|AEE83781.1|heat shock protein 70 (Hsp 70) family protein [Arabidopsis thaliana];gi|15293149|gb|AAK93685.1|putative HSP protein [Arabid…
Pp3c14_26450	-	377	3.2e-07	CCTCCTCGGC	GAAGCTTCTGGA	AGCAAGCTTG	---NA---	379	0	0	0
Pp3c15_4650	-	643	7.13e-06	GAAGGTATGC	GGACGTTCCAGA	ACTTCCCTTG	RHOMBOID-like protein 14	342	2e-90	0.5703	gi|30684602|ref|NP_850606.1|RHOMBOID-like protein 14 [Arabidopsis thaliana]/gi|75247670|sp|Q8RXW0.1|RBL14_ARATHRecName: Full=Rhomboid-like protein 14, mitochondrial Short=AtRBL14 Flags: Precursor/gi|19310562|gb|AAL85014.1|unknown protein [Arabidopsis thaliana]/gi|21436261|gb|AAM51269.1|unknown protein [Arabidopsis thaliana]/gi|332642458|gb|AEE75979.1|RHOMBOID-like protein 14 [Arabidopsis thaliana…
Pp3c16_11760	+	632	1.19e-06	GACGGAATCC	GAACGTTCTAGA	CTTCACGTCG	Endoplasmic reticulum vesicle transporter protein	385	0	0.5907	gi|238478737|ref|NP_001154394.1|Endoplasmic reticulum vesicle transporter protein [Arabidopsis thaliana]/gi|12324714|gb|AAG52317.1|AC021666_6unknown protein 24499-21911 [Arabidopsis thaliana]/gi|27808598|gb|AAO24579.1|At1g36050 [Arabidopsis thaliana]/gi|110736190|dbj|BAF00066.1|hypothetical protein [Arabidopsis thaliana]/gi|332193720|gb|AEE31841.1|Endoplasmic reticulum vesicle transporter protein…
Pp3c16_19440	-	1221	7.79e-06	GAAGGCACTG	GAAGCGTCTCGA	AGGTGGTGGT	Fes1A	372	1.8e-145	0.6309	gi|18398480|ref|NP_566349.1|Fes1A [Arabidopsis thaliana]/gi|28393837|gb|AAO42326.1|unknown protein [Arabidopsis thaliana]/gi|28973369|gb|AAO64009.1|unknown protein [Arabidopsis thaliana]/gi|332641232|gb|AEE74753.1|Fes1A [Arabidopsis thaliana];gi|6478927|gb|AAF14032.1|AC011436_16hypothetical protein [Arabidopsis thaliana];gi|21553998|gb|AAM63079.1|unknown [Arabidopsis thaliana];gi|145332008|ref|NP…
Pp3c17_18910	-	1153	1.29e-05	AGAGCCCGAA	GAAGGTTCTAGG	CTCTGCCTGA	2Fe-2S ferredoxin-like superfamily protein	148	1.3e-35	0.6378	gi|15219837|ref|NP_176291.1|2Fe-2S ferredoxin-like superfamily protein [Arabidopsis thaliana]/gi|119975|sp|P16972.1|FER2_ARATHRecName: Full=Ferredoxin-2, chloroplastic Short=AtFd2 Flags: Precursor/gi|11692908|gb|AAG40057.1|AF324706_1At1g60950 [Arabidopsis thaliana]/gi|11908076|gb|AAG41467.1|AF326885_1putative ferrodoxin precursor protein [Arabidopsis thaliana]/gi|12323344|gb|AAG51652.1|AC018908_1…
Pp3c17_2560	-	911	1.07e-05	AAACCCTAAC	GAACACTCCAGA	ACATCCACCT	DNAJ heat shock N-terminal domain-containing protein	676	1.6e-55	0.5817	gi|1063741002|ref|NP_001331439.1|DnaJ heat shock amino-terminal domain protein [Arabidopsis thaliana]/gi|1039020739|gb|ANM69785.1|DnaJ heat shock amino-terminal domain protein [Arabidopsis thaliana];gi|1032281510|gb|OAO95838.1|hypothetical protein AXX17_AT5G52090 [Arabidopsis thaliana];gi|79536755|ref|NP_200127.2|DnaJ heat shock amino-terminal domain protein [Arabidopsis thaliana]/gi|1063741000|r…
Pp3c17_7450	-	712	8.36e-07	CAAACGAACG	GAAGGTTCTGGA	AACGTAAAAA	---NA---	240	0	0	0
Pp3c18_16670	+	911	4.14e-06	TCTCTGTTCA	GAAGTCTCTGGA	AAACTCTAGA	HSP20-like chaperones superfamily protein	91	2e-22	0.6627	gi|984044|emb|CAA61675.1|17.6 kD HSP [Arabidopsis thaliana];gi|15239846|ref|NP_196763.1|17.6 kDa class II heat shock protein [Arabidopsis thaliana]/gi|232274|sp|P29830.1|HS176_ARATHRecName: Full=17.6 kDa class II heat shock protein AltName: Full=17.6 kDa heat shock protein Short=AtHsp17.6/gi|16338|emb|CAA45039.1|heat shock protein 17.6-II [Arabidopsis thaliana]/gi|7573369|emb|CAB87675.1|heat shoc…
Pp3c18_16670	-	968	4.38e-06	GGCAAGTCTA	GAACCCCCTAGA	AATCCCAAGA	HSP20-like chaperones superfamily protein	91	2e-22	0.6627	gi|984044|emb|CAA61675.1|17.6 kD HSP [Arabidopsis thaliana];gi|15239846|ref|NP_196763.1|17.6 kDa class II heat shock protein [Arabidopsis thaliana]/gi|232274|sp|P29830.1|HS176_ARATHRecName: Full=17.6 kDa class II heat shock protein AltName: Full=17.6 kDa heat shock protein Short=AtHsp17.6/gi|16338|emb|CAA45039.1|heat shock protein 17.6-II [Arabidopsis thaliana]/gi|7573369|emb|CAB87675.1|heat shoc…
Pp3c19_22640	-	1134	6.72e-07	GGTGGACTTG	GGAGCTTCTAGA	CGGAGCACCA	HSP20-like chaperones superfamily protein	155	4e-36	0.6726	gi|15220832|ref|NP_175759.1|HSP20-like chaperones superfamily protein [Arabidopsis thaliana]/gi|21264442|sp|P13853.2|HS17C_ARATHRecName: Full=17.6 kDa class I heat shock protein 3 AltName: Full=17.6 kDa heat shock protein 3 Short=AtHsp17.6C/gi|12324023|gb|AAG51972.1|AC024260_1017.6 kDa heat shock protein (AA 1-156) 91675-91202 [Arabidopsis thaliana]/gi|4376161|emb|CAA34208.1|unnamed protein produ…
Pp3c19_4790	-	1083	8.36e-07	GAAGCGAGGA	GAAGGCTCTGGA	AGCATCTGGA	Clp ATPase	890	0	0.7259	gi|537446|gb|AAA67927.1|AtHSP101 [Arabidopsis thaliana];gi|18410584|ref|NP_565083.1|heat shock protein 101 [Arabidopsis thaliana]/gi|21264430|sp|P42730.2|CLPB1_ARATHRecName: Full=Chaperone protein ClpB1 AltName: Full=ATP-dependent Clp protease ATP-binding subunit ClpB homolog 1 AltName: Full=Casein lytic proteinase B1 AltName: Full=Heat shock protein 101 AltName: Full=Protein DEFECTIVE IN LONG-TE…
Pp3c2_11380	-	969	1.19e-07	GTAGATTTTT	GAAGCTTCTAGA	CTCCTTCTAC	GRAS family transcription factor	774	5.8e-135	0.6446	gi|222423674|dbj|BAH19804.1|AT1G07530, partial [Arabidopsis thaliana];gi|15222433|ref|NP_172233.1|SCARECROW-like 14 [Arabidopsis thaliana]/gi|206558299|sp|Q9XE58.2|SCL14_ARATHRecName: Full=Scarecrow-like protein 14 Short=AtSCL14 AltName: Full=GRAS family protein 2 Short=AtGRAS-2/gi|222423057|dbj|BAH19510.1|AT1G07530 [Arabidopsis thaliana]/gi|332190018|gb|AEE28139.1|SCARECROW-like 14 [Arabidopsis …
Pp3c20_14730	-	1156	1.19e-06	TATCCCCAAT	GAAGGATCTAGA	TAAACCCAAA	DNAJ heat shock family protein	603	9.4e-61	0.6512	gi|15231993|ref|NP_187509.1|DNAJ heat shock N-terminal domain-containing protein [Arabidopsis thaliana]/gi|1063710315|ref|NP_001319504.1|DNAJ heat shock N-terminal domain-containing protein [Arabidopsis thaliana]/gi|75337554|sp|Q9SR96.1|DNJ63_ARATHRecName: Full=DnaJ protein ERDJ3A AltName: Full=Chaperone protein dnaJ 63 Short=AtDjA63 Short=AtJ63 AltName: Full=Endoplasmic reticulum dnaJ domain-con…
Pp3c20_2600	-	920	4.14e-06	AACACAAATT	GAACCTTCCGGA	AGCTCTGAAG	Fes1A	421	7.9e-101	0.5337	gi|15231095|ref|NP_190766.1|ARM repeat superfamily protein [Arabidopsis thaliana]/gi|4678927|emb|CAB41318.1|hypothetical protein [Arabidopsis thaliana]/gi|20268764|gb|AAM14085.1|unknown protein [Arabidopsis thaliana]/gi|21689669|gb|AAM67456.1|unknown protein [Arabidopsis thaliana]/gi|332645350|gb|AEE78871.1|ARM repeat superfamily protein [Arabidopsis thaliana]/gi|1032289557|gb|OAP03884.1|hypothet…
Pp3c21_19080	+	1129	4.14e-06	GCAGCCCTTG	GAAGTCTCTGGA	ACAGAGATTC	HSP20-like chaperones superfamily protein	154	1.2e-56	0.7095	gi|1032304116|gb|OAP18441.1|hypothetical protein AXX17_AT1G47890 [Arabidopsis thaliana];gi|15220832|ref|NP_175759.1|HSP20-like chaperones superfamily protein [Arabidopsis thaliana]/gi|21264442|sp|P13853.2|HS17C_ARATHRecName: Full=17.6 kDa class I heat shock protein 3 AltName: Full=17.6 kDa heat shock protein 3 Short=AtHsp17.6C/gi|12324023|gb|AAG51972.1|AC024260_1017.6 kDa heat shock protein (AA 1…
Pp3c22_12710	-	1290	1.2e-05	TGAAGGAACC	GAACACTCTCGA	AGGCCCATGT	phosphatase-like protein	385	5.6e-113	0.6205	gi|15237122|ref|NP_192865.1|phosphatase-like protein [Arabidopsis thaliana]/gi|75337692|sp|Q9SUT5.1|SGT1B_ARATHRecName: Full=Protein SGT1 homolog B Short=AtSGT1b AltName: Full=Protein ENHANCED DOWNY MILDEW 1 AltName: Full=Protein ENHANCER OF TIR1-1 AUXIN RESISTANCE 3 AltName: Full=Suppressor of G2 allele of SKP1 homolog B/gi|13877933|gb|AAK44044.1|AF370229_1unknown protein [Arabidopsis thaliana]/…
Pp3c22_16960	-	257	5.7e-06	GAATCCGGGT	GAAGACTCCAGA	ACCCACCGCG	alpha/beta-Hydrolases superfamily protein	453	1.2e-123	0.6402	gi|18417885|ref|NP_568327.1|alpha/beta-Hydrolases superfamily protein [Arabidopsis thaliana]/gi|1063732180|ref|NP_001330024.1|alpha/beta-Hydrolases superfamily protein [Arabidopsis thaliana]/gi|13430614|gb|AAK25929.1|AF360219_1putative lipase [Arabidopsis thaliana]/gi|15293171|gb|AAK93696.1|putative lipase [Arabidopsis thaliana]/gi|332004865|gb|AED92248.1|alpha/beta-Hydrolases superfamily protein…
Pp3c22_1760	+	959	2.57e-06	ATTCGAGTTT	GGAGCCTCTCGA	TTCGAGCTGG	GC-rich sequence DNA-binding factor-like protein with Tuftelin interacting domain-containing protein	853	0	0.6833	gi|15220011|ref|NP_173150.1|GC-rich sequence DNA-binding factor-like protein with Tuftelin interacting domain-containing protein [Arabidopsis thaliana]/gi|75205540|sp|Q9SHG6.1|STIP1_ARATHRecName: Full=Septin and tuftelin-interacting protein 1 homolog 1 AltName: Full=Nineteen complex-related protein 1 homolog Short=AtNTR1 AltName: Full=Protein SPLICEOSOMAL TIMEKEEPER LOCUS 1/gi|5734758|gb|AAD50023…
Pp3c23_13690	-	1157	1.19e-06	ACGACCCTCC	GAAGGCTCCAGA	CGAGGTGCCG	Got1/Sft2-like vescicle transport protein family	259	4.4e-84	0.6514	gi|18416771|ref|NP_567749.1|Got1/Sft2-like vescicle transport protein family [Arabidopsis thaliana]/gi|88196739|gb|ABD43012.1|At4g26550 [Arabidopsis thaliana]/gi|332659817|gb|AEE85217.1|Got1/Sft2-like vescicle transport protein family [Arabidopsis thaliana]/gi|1032283807|gb|OAO98134.1|hypothetical protein AXX17_AT4G30630 [Arabidopsis thaliana];gi|62321002|dbj|BAD94047.1|hypothetical protein [Arab…
Pp3c23_14650	+	1148	1.51e-06	AGAACACAAG	GAACCCTCTGGA	AAGACCTTCG	RNA-binding (RRM/RBD/RNP motifs) family protein	380	5.2e-104	0.7575	gi|15229308|ref|NP_187100.1|RNA-binding (RRM/RBD/RNP motifs) family protein [Arabidopsis thaliana]/gi|7547109|gb|AAF63781.1|unknown protein [Arabidopsis thaliana]/gi|26451670|dbj|BAC42931.1|unknown protein [Arabidopsis thaliana]/gi|28973333|gb|AAO63991.1|putative RRM-containing protein [Arabidopsis thaliana]/gi|332640568|gb|AEE74089.1|RNA-binding (RRM/RBD/RNP motifs) family protein [Arabidopsis t…
Pp3c24_4390	+	891	3.28e-06	GAGAAATTTA	GAAGGATCCAGA	AGTGTAGGAG	HSP20-like chaperones superfamily protein	174	8.8e-20	0.5809	gi|1032304116|gb|OAP18441.1|hypothetical protein AXX17_AT1G47890 [Arabidopsis thaliana];gi|15220832|ref|NP_175759.1|HSP20-like chaperones superfamily protein [Arabidopsis thaliana]/gi|21264442|sp|P13853.2|HS17C_ARATHRecName: Full=17.6 kDa class I heat shock protein 3 AltName: Full=17.6 kDa heat shock protein 3 Short=AtHsp17.6C/gi|12324023|gb|AAG51972.1|AC024260_1017.6 kDa heat shock protein (AA 1…
Pp3c25_1090	+	1055	1.19e-07	CCACACACAT	GAAGCTTCTAGA	AACAGCAATA	DNA-binding protein with MIZ/SP-RING zinc finger, PHD-finger and SAP domain-containing protein	706	2.1e-68	0.5461	gi|79527303|ref|NP_198973.3|RING/U-box superfamily protein [Arabidopsis thaliana]/gi|961512637|sp|F4JYG0.1|PIAL2_ARATHRecName: Full=E4 SUMO-protein ligase PIAL2 AltName: Full=Protein INHIBITOR OF ACTIVATED STAT-LIKE 2/gi|332007311|gb|AED94694.1|RING/U-box superfamily protein [Arabidopsis thaliana]/gi|1032278069|gb|OAO92397.1|hypothetical protein AXX17_AT5G39340 [Arabidopsis thaliana];gi|110738352…
Pp3c26_2180	-	1182	6.72e-07	GGGGCATCTG	GAAGCATCTAGA	AGCCGAAGCT	TCP-1/cpn60 chaperonin family protein	580	0	0.7656	gi|15229559|ref|NP_189041.1|heat shock protein 60 [Arabidopsis thaliana]/gi|12644189|sp|P29197.2|CH60A_ARATHRecName: Full=Chaperonin CPN60, mitochondrial AltName: Full=HSP60 Flags: Precursor/gi|9294668|dbj|BAB03017.1|chaperonin hsp60, mitochondrial precursor (HSP60) [Arabidopsis thaliana]/gi|20466256|gb|AAM20445.1|mitochondrial chaperonin hsp60 [Arabidopsis thaliana]/gi|34098917|gb|AAQ56841.1|At3…
Pp3c27_5100	-	142	8.36e-07	AAGGATGTGA	GAAGGTTCTGGA	TTTGACCCTG	centrosomal protein	150	1.5e-35	0.7232	gi|18412355|ref|NP_565207.1|centrosomal protein [Arabidopsis thaliana]/gi|4835770|gb|AAD30237.1|AC007202_19EST gb|F19962 comes from this gene [Arabidopsis thaliana]/gi|11692844|gb|AAG40025.1|AF324674_1At1g79390 [Arabidopsis thaliana]/gi|11908092|gb|AAG41475.1|AF326893_1unknown protein [Arabidopsis thaliana]/gi|12642900|gb|AAK00392.1|AF339710_1unknown protein [Arabidopsis thaliana]/gi|110743670|db…
Pp3c3_15530	+	1279	5.7e-06	TACCTTCGTC	GGAGTTTCTAGA	ACCCTCCTTC	Bax inhibitor-1 family protein	248	7.2e-101	0.7089	gi|18414455|ref|NP_567466.1|Bax inhibitor-1 family protein [Arabidopsis thaliana]/gi|75164899|sp|Q94A20.1|LFG5_ARATHRecName: Full=BI1-like protein AltName: Full=Protein LIFEGUARD 5 Short=AtLFG5/gi|15215827|gb|AAK91458.1|AT4g15470/dl3775w [Arabidopsis thaliana]/gi|20453267|gb|AAM19872.1|AT4g15470/dl3775w [Arabidopsis thaliana]/gi|332658207|gb|AEE83607.1|Bax inhibitor-1 family protein [Arabidopsis …
Pp3c4_21510	+	1203	6.72e-07	TGAGCTGTTG	GAAGCATCTAGA	AGTGCCACTC	---NA---	106	0	0	0
Pp3c4_21510	-	1112	1.36e-05	AAACCTGCGA	GAAGAGTCTAGA	CGGCAGCGCA	---NA---	106	0	0	0
Pp3c5_22900	-	267	6.34e-06	TAGAACCATG	GAAGTTTCTCGA	ATTGAGGTTA	---NA---	91	0	0	0
Pp3c5_22900	-	166	1.36e-05	ATCCACCATA	GAATCTTCTAGA	AAAAGAATTT	---NA---	91	0	0	0
Pp3c6_10360	-	1382	4.14e-06	GGAGGAACTG	GGACCTTCTGGA	AAATTCCATT	Ubiquitin-like superfamily protein	209	7.4e-48	0.6766	gi|1707372|emb|CAA67923.1|ubiquitin-like protein [Arabidopsis thaliana];gi|15240471|ref|NP_200327.1|small ubiquitin-like modifier 2 [Arabidopsis thaliana]/gi|75171511|sp|Q9FLP6.1|SUMO2_ARATHRecName: Full=Small ubiquitin-related modifier 2 Short=AtSUMO2/gi|9758113|dbj|BAB08585.1|ubiquitin-like protein SMT3-like [Arabidopsis thaliana]/gi|19715611|gb|AAL91628.1|AT5g55160/MCO15_11 [Arabidopsis thalia…
Pp3c7_700	-	1040	1.19e-06	GGTCAGAGAG	GGAGGTTCTAGA	TGTCTCTCGG	RING/U-box superfamily protein	279	4.9e-35	0.5677	gi|15230192|ref|NP_189124.1|proteolysis 1 [Arabidopsis thaliana]/gi|62900696|sp|Q8LBL5.2|PRT1_ARATHRecName: Full=E3 ubiquitin-protein ligase PRT1 AltName: Full=Proteolysis 1 protein AltName: Full=RING-type E3 ubiquitin transferase PRT1/gi|3319884|emb|CAA11891.1|PRT1 [Arabidopsis thaliana]/gi|3319886|emb|CAA11892.1|PRT1 [Arabidopsis thaliana]/gi|11994662|dbj|BAB02890.1|PRT1 protein [Arabidopsis th…
Pp3c7_9290	-	615	3.28e-06	AGCGATCAGT	GGAGGATCTAGA	CGAATTGTGA	dihydroflavonol 4-reductase/flavanone protein	347	1.7e-95	0.6671	gi|18396183|ref|NP_566171.1|dihydroflavonol 4-reductase/flavanone protein [Arabidopsis thaliana]/gi|14190451|gb|AAK55706.1|AF380625_1AT3g02420/F16B3_5 [Arabidopsis thaliana]/gi|6957705|gb|AAF32449.1|unknown protein [Arabidopsis thaliana]/gi|15810093|gb|AAL06972.1|AT3g02420/F16B3_5 [Arabidopsis thaliana]/gi|21553733|gb|AAM62826.1|unknown [Arabidopsis thaliana]/gi|332640285|gb|AEE73806.1|dihydrofla…
Pp3c7_9290	+	1269	5.7e-06	ATCTCCAGAG	GAACCATCCAGA	GAAGGACAAG	dihydroflavonol 4-reductase/flavanone protein	347	1.7e-95	0.6671	gi|18396183|ref|NP_566171.1|dihydroflavonol 4-reductase/flavanone protein [Arabidopsis thaliana]/gi|14190451|gb|AAK55706.1|AF380625_1AT3g02420/F16B3_5 [Arabidopsis thaliana]/gi|6957705|gb|AAF32449.1|unknown protein [Arabidopsis thaliana]/gi|15810093|gb|AAL06972.1|AT3g02420/F16B3_5 [Arabidopsis thaliana]/gi|21553733|gb|AAM62826.1|unknown [Arabidopsis thaliana]/gi|332640285|gb|AEE73806.1|dihydrofla…
Pp3c8_230	+	1162	1.2e-05	CAGCCTTCAT	GGAGGCCCTGGA	ATCCTCTCGA	zinc finger (C2H2 type, AN1-like) family protein	192	5.6e-44	0.5833	gi|15230311|ref|NP_191307.1|zinc finger (C2H2 type, AN1-like) family protein [Arabidopsis thaliana]/gi|1063717386|ref|NP_001319783.1|zinc finger (C2H2 type, AN1-like) family protein [Arabidopsis thaliana]/gi|75337050|sp|Q9SCM4.1|SAP13_ARATHRecName: Full=Zinc finger AN1 and C2H2 domain-containing stress-associated protein 13 Short=AtSAP13/gi|6706419|emb|CAB66105.1|putative protein [Arabidopsis tha…
Pp3c8_25400	+	1162	1.2e-05	CAGCCTTCAT	GGAGGCCCTGGA	ATCCTCTCGA	zinc finger (C2H2 type, AN1-like) family protein	192	6e-43	0.5751	gi|15230311|ref|NP_191307.1|zinc finger (C2H2 type, AN1-like) family protein [Arabidopsis thaliana]/gi|1063717386|ref|NP_001319783.1|zinc finger (C2H2 type, AN1-like) family protein [Arabidopsis thaliana]/gi|75337050|sp|Q9SCM4.1|SAP13_ARATHRecName: Full=Zinc finger AN1 and C2H2 domain-containing stress-associated protein 13 Short=AtSAP13/gi|6706419|emb|CAB66105.1|putative protein [Arabidopsis tha…
Pp3c8_8490	-	1079	6.34e-06	TCACTCCAGG	GGACCCTCTCGA	AGCCTCCAGG	HSP20-like chaperones superfamily protein	153	2.4e-56	0.6901	gi|1032304116|gb|OAP18441.1|hypothetical protein AXX17_AT1G47890 [Arabidopsis thaliana];gi|15220832|ref|NP_175759.1|HSP20-like chaperones superfamily protein [Arabidopsis thaliana]/gi|21264442|sp|P13853.2|HS17C_ARATHRecName: Full=17.6 kDa class I heat shock protein 3 AltName: Full=17.6 kDa heat shock protein 3 Short=AtHsp17.6C/gi|12324023|gb|AAG51972.1|AC024260_1017.6 kDa heat shock protein (AA 1…
Pp3c8_8490	+	1063	1.2e-05	GGCGAGGCAG	GGAGGCCCTGGA	GGCTTCGAGA	HSP20-like chaperones superfamily protein	153	2.4e-56	0.6901	gi|1032304116|gb|OAP18441.1|hypothetical protein AXX17_AT1G47890 [Arabidopsis thaliana];gi|15220832|ref|NP_175759.1|HSP20-like chaperones superfamily protein [Arabidopsis thaliana]/gi|21264442|sp|P13853.2|HS17C_ARATHRecName: Full=17.6 kDa class I heat shock protein 3 AltName: Full=17.6 kDa heat shock protein 3 Short=AtHsp17.6C/gi|12324023|gb|AAG51972.1|AC024260_1017.6 kDa heat shock protein (AA 1…
Pp3c8_9380	-	1079	6.34e-06	TCACTCCAGG	GGACCCTCTCGA	AGCCTCCAGG	HSP20-like chaperones superfamily protein	153	1.3e-55	0.6858	gi|1032304116|gb|OAP18441.1|hypothetical protein AXX17_AT1G47890 [Arabidopsis thaliana];gi|15220832|ref|NP_175759.1|HSP20-like chaperones superfamily protein [Arabidopsis thaliana]/gi|21264442|sp|P13853.2|HS17C_ARATHRecName: Full=17.6 kDa class I heat shock protein 3 AltName: Full=17.6 kDa heat shock protein 3 Short=AtHsp17.6C/gi|12324023|gb|AAG51972.1|AC024260_1017.6 kDa heat shock protein (AA 1…
Pp3c8_9380	+	1063	1.2e-05	GGCGAGGCAG	GGAGGCCCTGGA	GGCTTCGAGA	HSP20-like chaperones superfamily protein	153	1.3e-55	0.6858	gi|1032304116|gb|OAP18441.1|hypothetical protein AXX17_AT1G47890 [Arabidopsis thaliana];gi|15220832|ref|NP_175759.1|HSP20-like chaperones superfamily protein [Arabidopsis thaliana]/gi|21264442|sp|P13853.2|HS17C_ARATHRecName: Full=17.6 kDa class I heat shock protein 3 AltName: Full=17.6 kDa heat shock protein 3 Short=AtHsp17.6C/gi|12324023|gb|AAG51972.1|AC024260_1017.6 kDa heat shock protein (AA 1…
Pp3c9_6640	-	1176	7.54e-07	CCGTTGAATG	GAAGCTTCTCGA	GAGTCTGAAT	heat shock protein 81-2	707	0	0.9117	gi|15241102|ref|NP_200411.1|HEAT SHOCK PROTEIN 81.4 [Arabidopsis thaliana]/gi|75317734|sp|O03986.1|HS904_ARATHRecName: Full=Heat shock protein 90-4 Short=AtHSP90.4 Short=AtHsp90-4 AltName: Full=Heat shock protein 81-4 Short=Hsp81-4/gi|1906828|emb|CAA72514.1|heat shock protein [Arabidopsis thaliana]/gi|9758620|dbj|BAB09282.1|heat shock protein [Arabidopsis thaliana]/gi|110742760|dbj|BAE99287.1|hea…
Pp3c9_6640	-	1226	3.28e-06	GGCCACTGAG	GAAGGATCCAGA	GCCTCGGAGA	heat shock protein 81-2	707	0	0.9117	gi|15241102|ref|NP_200411.1|HEAT SHOCK PROTEIN 81.4 [Arabidopsis thaliana]/gi|75317734|sp|O03986.1|HS904_ARATHRecName: Full=Heat shock protein 90-4 Short=AtHSP90.4 Short=AtHsp90-4 AltName: Full=Heat shock protein 81-4 Short=Hsp81-4/gi|1906828|emb|CAA72514.1|heat shock protein [Arabidopsis thaliana]/gi|9758620|dbj|BAB09282.1|heat shock protein [Arabidopsis thaliana]/gi|110742760|dbj|BAE99287.1|hea…
Pp3c9_8440	-	804	2.33e-06	ACTTGGAAAC	GAAGATTCTAGA	ATGAAGAGAT	---NA---	379	0	0	0
Pp3c9_8740	-	629	7.13e-06	ACGACCGCGC	GGACGTTCCAGA	ACTTCACTCC	RHOMBOID-like protein 14	354	4.1e-90	0.5481	gi|30684602|ref|NP_850606.1|RHOMBOID-like protein 14 [Arabidopsis thaliana]/gi|75247670|sp|Q8RXW0.1|RBL14_ARATHRecName: Full=Rhomboid-like protein 14, mitochondrial Short=AtRBL14 Flags: Precursor/gi|19310562|gb|AAL85014.1|unknown protein [Arabidopsis thaliana]/gi|21436261|gb|AAM51269.1|unknown protein [Arabidopsis thaliana]/gi|332642458|gb|AEE75979.1|RHOMBOID-like protein 14 [Arabidopsis thaliana…
