# Supplementary material for: Dynamics of the Transcriptome Response to Heat in the Moss, Physcomitrella patens
Source: Int J Mol Sci. 2020 Feb 22;21(4):1512. doi: 10.3390/ijms21041512 (PMC7073223; doi:10.3390/ijms21041512)
Supplement: Supplementary file 1 [file ijms-21-01512-s001.zip › Supplementary Table S7.xlsx]

## Sheet: Holmes et al circadian genes
Supplementary Table S7.
Sheet #1. Circadian genes identified by Holm et al., 2010 checked for their expression profile in our experimental conditions. logFC stands for log fold change. DEG are detected using LIMMA. Up : up-regulated genes, down : down-regulated genes, ND: non determined. AS an example, 37°C_6h means that there is a difference of expression between the 37°C-heat treatment and the control (24°C) at 6h.
Sheet #2.Total Up-regulated circadian genes in mild heat stress (30°C) and high heat stress (37°C) compared to control condition (24°C). 1h, 6h, 12h and 24h stand for the time after treatment. logFC stands for log fold change.
Sheet #3.Total Down-regulated circadian genes in mild heat stress (30°C) and high heat stress (37°C) compared to control condition (24°C). 1h, 6h, 12h and 24h stand for the time after treatment. logFC stands for log fold change.
Circadian genes identified by Holm et al., 2010	Locus ID	Gene / gene modelb	Locus tag	ID	up?	logFC	down?	logFC
PHYA	At1g09570	PpPHY1	Phypa_222399	Pp3c25_2610	No	No	No	No
PHYB	At2g18790	PpPHY2	Phypa_225644	Pp3c16_20280	No	No	No	No
PHYC	At5g35840	PpPHY3	Phypa_185248	Pp3c16_18760	37°C_6h	2.50231	ND	ND
PHYC	At5g35840	PpPHY3	Phypa_185248	Pp3c16_18760	37°C_12h	2.39581	ND	ND
PHYD	At4g16250	PpPHY4	Phypa_218861	Pp3c27_7830	No	No	No	No
PHYE	At4g18130	PpPHY5a/b3/c	Phypa_208532	Pp3c3_23790	No	No	37°C_1h	-2.40504
PHYE	At4g18130	PpPHY5a/b3/c	Phypa_208532	Pp3c3_23790	No	No	37°C_6h	-1.78544
PHYE	At4g18130	PpPHY5a/b3/c	Phypa_165601	Pp3c12_9240	No	No	No	No
PHYE	At4g18130	PpPHY5a/b3/c	Phypa_115388	Pp3c4_15350	No	No	No	No
CRY1	At4g08920	PpCRY1a	Phypa_111603	Pp3c7_20520	No	No	No	No
CRY2	At1g04400	PpCRY1b	Phypa_228718	Pp3c7_20480	No	No	No	No
PIF3	At1g09530		Phypa_164347	Pp3c17_21890	No	No	No	No
PIL1	At2g46970		Phypa_164436	Pp3c14_23520	37°C_12h	1.9735	No	No
PIL1	At2g46970		Phypa_164436	Pp3c14_23520	37°C_24h	1.8497
PIL1	At2g46970		Phypa_164436	Pp3c14_23520	No	No	No	No
PIL1	At2g46970		Phypa_49637	Pp3c1_38820	No	No	No	No
DET1	At4g10180		Phypa_195255	ND	No	No	No	No
DET1	At4g10180		Phypa_60947	Pp3c19_5540	No	No	37°C_12h	-1.8659
DET1	At4g10180		Phypa_60947	Pp3c19_5540	No	No	30°C_24h	-1.97741
COP1	At2g32950		Phypa_167057	Pp3c2_24290	37°C_6h	2.38078	ND	ND
COP1	At2g32950		Phypa_233494	Pp3c1_13190	No	No	No	No
COP1	At2g32950		Phypa_114861	Pp3c11_15840	No	No	No	No
COP1	At2g32950		Phypa_185297	Pp3c16_19410	No	No	30°C_24h	-1.73379
COP1	At2g32950		Phypa_223602	Pp3c7_14320	No	No	ND	ND
COP1	At2g32950		Phypa_139137	Pp3c5_26150	No	No	37°C_6h	-2.07851
COP1	At2g32950		Phypa_139137	Pp3c5_26150	No	No	37°C_12h	-2.79667
COP1	At2g32950		Phypa_139137	Pp3c5_26150	No	No	37°C_24h	-1.88814
COP1	At2g32950		Phypa_139137	Pp3c5_26150	No	No	30°C_24h	-4.44308
COP1	At2g32950		Phypa_168551	Pp3c6_5030	37°C_1h	1.82753	30°C_24h	-3.07446
COP1	At2g32950		Phypa_205172	Pp3c3_16700	No	No	No	No
COP1	At2g32950		Phypa_121847	Pp3c13_21340	No	No	No	No
FHY1	At2g37678	NA		ND	No	No	No	No
FHY3	At3g22170	NA		ND	No	No	No	No
SPA1	At2g46340		Phypa_178433	Pp3c2_15860	No	No	No	No
SPA1	At2g46340		Phypa_126406	Pp3c1_24850	No	No	No	No
SRR1	At5g59560		Phypa_136455	Pp3c25_14670	No	No	No	No
SRR1	At5g59560		Phypa_173476	Pp3c12_13390	No	No	No	No
CKB3	At3g60250		Phypa_219176	Pp3c5_14940	37°C_6h	1.69631	No	No
CKB3	At3g60250		Phypa_219176	Pp3c5_14940	37°C_12h	1.68778	No	No
CKB3	At3g60250		Phypa_219176	Pp3c5_14940	37°C_24h	1.80896	No	No
CKB4	At2g44680		Phypa_59578	Pp3c6_12500	No	No	No	No
CKB4	At2g44680		Phypa_116155	Pp3c16_12520	No	No	No	No
CKB4	At2g44680		Phypa_75590	Pp3c27_4120	No	No	No	No
LHY	At1g01060	PpCCA1a	Phypa_9003	ND	No	No	No	No
CCA1	At2g46830	PpCCA1b	Phypa_132382	Pp3c3_37540	No	No	37°C_12h	-5.30536
CCA1	At2g46830	PpCCA1b	Phypa_132382	Pp3c3_37540	No	No	30°C_24h	-3.63071
TOC1/PRR1	At5g61380	NA			No	No	No	No
PRR9	At2g46790	PpPRR1-4	Phypa_154145	Pp3c25_4920	No	No	No	No
PRR7	At5g24470		Phypa_165025	Pp3c16_18460	No	No	No	No
PRR5	At5g02810		Phypa_173125	ND	No	No	No	No
PRR3	At5g60100		Phypa_165029	Pp3c16_18610	37°C_1h	3.40739	No	No
PRR3	At5g60100		Phypa_165029	Pp3c16_18610	37°C_6h	1.68075	No	No
PRR3	At5g60100		Phypa_165029	Pp3c16_18610	37°C_24h	4.0205	No	No
PRR3	At5g60100		Phypa_165029	Pp3c16_18610	30°C_24h	3.58203	No	No
GI	At1g22770	NA			No	No	No	No
LUX (PCL1)	At3g46640	PpLUX-L	Phypa_47310	ND	No	No	No	No
ELF4	At2g40080	PpELF4-L	Phypa_49622	Pp3c6_6280	No	No	No	No
ELF3	At2g25930	PpELF3-L1	Phypa_66647	Pp3c11_14750	No	No	No	No
ELF3	At2g25930	PpELF-L2	Phypa_165364	Pp3c7_10610	No	No	No	No
ZTL	At5g57360	NA			No	No	No	No
LKP2	At2g18915				No	No	No	No
FKF1	At1g68050				No	No	No	No
ARR3	At1G59940		Phypa_27364	ND	No	No	No	No
ARR4	At1G10470		Phypa_18603	Pp3c20_13600	No	No	37°C_6h	-2.38165
ARR4	At1G10470		Phypa_18603	Pp3c20_13600	No	No	37°C_24h	-3.04097
ARR4	At1G10470		Phypa_18603	Pp3c20_13600	No	No	30°C_24h	-3.17953
ARR4	At1G10470		Phypa_17862	ND	No	No	No	No
ARR4	At1G10470		Phypa_47477	Pp3c22_9010	No	No	37°C_6h	-2.11562
ARR4	At1G10470		Phypa_47477	Pp3c22_9010	No	No	37°C_12h	-2.25461
ARR4	At1G10470		Phypa_47477	Pp3c22_9010	No	No	37°C_24h	-2.29655
ARR4	At1G10470		Phypa-47455	ND	No	No	No	No
ARR4	At1G10470		Phypa_36019	Pp3c20_19070	No	No	No	No
ARR4	At1G10470		Phypa_35913	Pp3c23_6230	No	No	No	No
TIC	At3G22380	NA			No	No	No	No
TEJ	At2g31870		Phypa_115347	Pp3c4_17510	No	No	No	No
TEJ	At2g31870		Phypa_13544	Pp3c3_12290	No	No	No	No
FIO1	At2g21070		Phypa_152340	ND	No	No	No	No
XCT	At2g21150		Phypa_132717	Pp3c17_13560	37°C_1h	3.87175	No	No
XCT	At2g21150		Phypa_141817	Pp3c2_11550	No	No	No	No
CCR2	At2g21660		Phypa_19797	Pp3c7_3360	No	No	37°C_12h	-1.99872
CCR2	At2g21660		Phypa_73609	Pp3c7_6560	37°C_6h	1.66709	No	No
CCR2	At2g21660		Phypa_73609	Pp3c7_6560	37°C_24h	1.89323	No	No
CCR2	At2g21660		Phypa_16354	Pp3c11_19620	No	No	37°C_12h	-2.00796
CCR2	At2g21660		Phypa_16354	Pp3c11_19620	No	No	37°C_24h	-1.47231
CCR2	At2g21660		Phypa_136379	Pp3c12_1830	No	No	No	No
CCR2	At2g21660		Phypa_118845	ND	No	No	No	No
EPR1	At1g18330		Phypa_24905	Pp3c12_17450	No	No	37°C_6h	-2.20097
EPR1	At1g18330		Phypa_24905	Pp3c12_17450	No	No	30°C_24h	-2.15673
RVE2	At5g37260		Phypa_90560	Pp3c3_33220	No	No	No	No
RVE2	At5g37260		Phypa_87648	Pp3c4_2590	No	No	No	No

## Sheet: UP_DEG
Holm et al., 2010
Gene	Locus ID	Gene / gene modelb	Locus tag	ID	up-regulated in our experiment	logFC
PHYC	At5g35840	PpPHY3	Phypa_185248	Pp3c16_18760	37°C_6h	2.50231
PHYC	At5g35840	PpPHY3	Phypa_185248	Pp3c16_18760	37°C_12h	2.39581
PIL1	At2g46970		Phypa_164436	Pp3c14_23520	37°C_12h	1.9735
PIL1	At2g46970		Phypa_164436	Pp3c14_23520	37°C_24h	1.8497
COP1	At2g32950		Phypa_167057	Pp3c2_24290	37°C_6h	2.38078
COP1	At2g32950		Phypa_168551	Pp3c6_5030	37°C_1h	1.82753
CKB3	At3g60250		Phypa_219176	Pp3c5_14940	37°C_6h	1.69631
CKB3	At3g60250		Phypa_219176	Pp3c5_14940	37°C_12h	1.68778
CKB3	At3g60250		Phypa_219176	Pp3c5_14940	37°C_24h	1.80896
PRR3	At5g60100		Phypa_165029	Pp3c16_18610	37°C_1h	3.40739
PRR3	At5g60100		Phypa_165029	Pp3c16_18610	37°C_6h	1.68075
PRR3	At5g60100		Phypa_165029	Pp3c16_18610	37°C_24h	4.0205
PRR3	At5g60100		Phypa_165029	Pp3c16_18610	30°C_24h	3.58203
XCT	At2g21150		Phypa_132717	Pp3c17_13560	37°C_1h	3.87175
CCR2	At2g21660		Phypa_73609	Pp3c7_6560	37°C_6h	1.66709
CCR2	At2g21660		Phypa_73609	Pp3c7_6560	37°C_24h	1.89323

## Sheet: DOWN_DEG
Holm et al., 2010
Gene	Locus ID	Gene / gene modelb	Locus tag	ID	down-regulated in our experiment	logFC
PHYE	At4g18130	PpPHY5a/b3/c	Phypa_208532	Pp3c3_23790	37°C_1h	-2.40504
PHYE	At4g18130	PpPHY5a/b3/c	Phypa_208532	Pp3c3_23790	37°C_6h	-1.78544
DET1	At4g10180		Phypa_60947	Pp3c19_5540	37°C_12h	-1.8659
DET1	At4g10180		Phypa_60947	Pp3c19_5540	30°C_24h	-1.97741
COP1	At2g32950		Phypa_185297	Pp3c16_19410	30°C_24h	-1.73379
COP1	At2g32950		Phypa_139137	Pp3c5_26150	37°C_6h	-2.07851
COP1	At2g32950		Phypa_139137	Pp3c5_26150	37°C_12h	-2.79667
COP1	At2g32950		Phypa_139137	Pp3c5_26150	37°C_24h	-1.88814
COP1	At2g32950		Phypa_139137	Pp3c5_26150	30°C_24h	-4.44308
COP1	At2g32950		Phypa_168551	Pp3c6_5030	30°C_24h	-3.07446
CCA1	At2g46830	PpCCA1b	Phypa_132382	Pp3c3_37540	37°C_12h	-5.30536
CCA1	At2g46830	PpCCA1b	Phypa_132382	Pp3c3_37540	30°C_24h	-3.63071
ARR4	At1G10470		Phypa_18603	Pp3c20_13600	37°C_6h	-2.38165
ARR4	At1G10470		Phypa_18603	Pp3c20_13600	37°C_24h	-3.04097
ARR4	At1G10470		Phypa_18603	Pp3c20_13600	30°C_24h	-3.17953
ARR4	At1G10470		Phypa_47477	Pp3c22_9010	37°C_6h	-2.11562
ARR4	At1G10470		Phypa_47477	Pp3c22_9010	37°C_12h	-2.25461
ARR4	At1G10470		Phypa_47477	Pp3c22_9010	37°C_24h	-2.29655
CCR2	At2g21660		Phypa_19797	Pp3c7_3360	37°C_12h	-1.99872
CCR2	At2g21660		Phypa_16354	Pp3c11_19620	37°C_12h	-2.00796
CCR2	At2g21660		Phypa_16354	Pp3c11_19620	37°C_24h	-1.47231
EPR1	At1g18330		Phypa_24905	Pp3c12_17450	37°C_6h	-2.20097
EPR1	At1g18330		Phypa_24905	Pp3c12_17450	30°C_24h	-2.15673
